# Supplementary material for: Stroke among cancer patients
Source: Nat Commun. 2019 Nov 15;10:5172. doi: 10.1038/s41467-019-13120-6 (PMC6858303; doi:10.1038/s41467-019-13120-6)
Supplement: Supplementary file 4 — Supplementary Data 1 [file 41467_2019_13120_MOESM4_ESM.xlsx]

## Sheet: Supplementary Dataset 1
Pediatric
Cerebrovascular Diseases																																											SEER SESSION INFORMATION
	2-11 months	2-11 months	2-11 months	2-11 months	2-11 months	2-11 months	2-11 months	2-11 months	12-59 months	12-59 months	12-59 months	12-59 months	12-59 months	12-59 months	12-59 months	12-59 months	60-119 months	60-119 months	60-119 months	60-119 months	60-119 months	60-119 months	60-119 months	60-119 months	120+ months	120+ months	120+ months	120+ months	120+ months	120+ months	120+ months	120+ months	Total	Total	Total	Total	Total	Total	Total	Total			Filename:	MP-SIR Session-1 Matrix-3
	Observed	Expected	O/E	CI Lower	CI Upper	Person Years at Risk	Mean Age at Exposure	Mean Age at Event	Observed	Expected	O/E	CI Lower	CI Upper	Person Years at Risk	Mean Age at Exposure	Mean Age at Event	Observed	Expected	O/E	CI Lower	CI Upper	Person Years at Risk	Mean Age at Exposure	Mean Age at Event	Observed	Expected	O/E	CI Lower	CI Upper	Person Years at Risk	Mean Age at Exposure	Mean Age at Event	Observed	Expected	O/E	CI Lower	CI Upper	Person Years at Risk	Mean Age at Exposure	Mean Age at Event			SEER*Stat Version:	8.3.5
All Sites	3	0.01	240.55	49.61	703	14.42	9.31	11.25	6	0.04	154.45	56.68	336.16	54.25	9.05	12.47	3	0.02	125.15	25.81	365.74	38.17	9.02	9.47	6	0.03	210.16	77.13	457.44	32	11.27	26.6	18	0.1	173.34	102.73	273.96	138.82	9.31	16.48			Date:	2019-04-18
Oral Cavity and Pharynx	0	0	0	0	0	0			0	0	0	0	0	0			0	0	0	0	0	0			0	0	0	0	0	0			0	0	0	0	0	0
Lip	0	0	0	0	0	0			0	0	0	0	0	0			0	0	0	0	0	0			0	0	0	0	0	0			0	0	0	0	0	0					Session Type: MP-SIR
Tongue	0	0	0	0	0	0			0	0	0	0	0	0			0	0	0	0	0	0			0	0	0	0	0	0			0	0	0	0	0	0
Salivary Gland	0	0	0	0	0	0			0	0	0	0	0	0			0	0	0	0	0	0			0	0	0	0	0	0			0	0	0	0	0	0					SUGGESTED CITATION
Floor of Mouth	0	0	0	0	0	0			0	0	0	0	0	0			0	0	0	0	0	0			0	0	0	0	0	0			0	0	0	0	0	0					Software: Surveillance Research Program, National Cancer Institute SEER*Stat software (www.seer.cancer.gov/seerstat) version 8.3.5.
Gum and Other Mouth	0	0	0	0	0	0			0	0	0	0	0	0			0	0	0	0	0	0			0	0	0	0	0	0			0	0	0	0	0	0					Data: Surveillance, Epidemiology, and End Results (SEER) Program (www.seer.cancer.gov) SEER*Stat Database: Incidence - SEER 13
Nasopharynx	0	0	0	0	0	0			0	0	0	0	0	0			0	0	0	0	0	0			0	0	0	0	0	0			0	0	0	0	0	0						Regs excluding AK Research Data, Nov 2017 Sub (1992-2015) for SMRs - Linked To County Attributes - Total U.S., 1969-2016 Counties,
Tonsil	0	0	0	0	0	0			0	0	0	0	0	0			0	0	0	0	0	0			0	0	0	0	0	0			0	0	0	0	0	0						National Cancer Institute, DCCPS, Surveillance Research Program, released April 2018, based on the November 2017 submission.
Oropharynx	0	0	0	0	0	0			0	0	0	0	0	0			0	0	0	0	0	0			0	0	0	0	0	0			0	0	0	0	0	0
Hypopharynx	0	0	0	0	0	0			0	0	0	0	0	0			0	0	0	0	0	0			0	0	0	0	0	0			0	0	0	0	0	0					DATA
Other Oral Cavity and Pharynx	0	0	0	0	0	0			0	0	0	0	0	0			0	0	0	0	0	0			0	0	0	0	0	0			0	0	0	0	0	0					Database: Incidence - SEER 13 Regs excluding AK Research Data, Nov 2017 Sub (1992-2015) for SMRs - Linked To County Attributes - Total
Digestive System	0	0	0	0	20396.5	0.83	6.08		1	0	1393.32	35.28	7763.11	3.42	6.08	10.5	0	0	0	0	0	0			0	0	0	0	0	0			1	0	1112.88	28.18	6200.59	4.25	6.08	10.5				U.S., 1969-2016 Counties
Esophagus	0	0	0	0	0	0			0	0	0	0	0	0			0	0	0	0	0	0			0	0	0	0	0	0			0	0	0	0	0	0
Stomach	0	0	0	0	20396.5	0.83	6.08		1	0	1393.32	35.28	7763.11	3.42	6.08	10.5	0	0	0	0	0	0			0	0	0	0	0	0			1	0	1112.88	28.18	6200.59	4.25	6.08	10.5			RATES
Small Intestine	0	0	0	0	0	0			0	0	0	0	0	0			0	0	0	0	0	0			0	0	0	0	0	0			0	0	0	0	0	0					Name: U.S. Mortality 1973-2015 (Nov 2017 sub), Race (WU/B/O), Event: COD rec (HIV grouped w/oth infectious)
Colon and Rectum	0	0	0	0	0	0			0	0	0	0	0	0			0	0	0	0	0	0			0	0	0	0	0	0			0	0	0	0	0	0
Colon excluding Rectum	0	0	0	0	0	0			0	0	0	0	0	0			0	0	0	0	0	0			0	0	0	0	0	0			0	0	0	0	0	0						See rate session page(s) below.
Cecum	0	0	0	0	0	0			0	0	0	0	0	0			0	0	0	0	0	0			0	0	0	0	0	0			0	0	0	0	0	0
Appendix	0	0	0	0	0	0			0	0	0	0	0	0			0	0	0	0	0	0			0	0	0	0	0	0			0	0	0	0	0	0					SELECTION
Ascending Colon	0	0	0	0	0	0			0	0	0	0	0	0			0	0	0	0	0	0			0	0	0	0	0	0			0	0	0	0	0	0					Index Record: First Primary Only (Sequence Number 0 or 1)
Hepatic Flexure	0	0	0	0	0	0			0	0	0	0	0	0			0	0	0	0	0	0			0	0	0	0	0	0			0	0	0	0	0	0						Select Only: Malignant Cases, Known Age
Transverse Colon	0	0	0	0	0	0			0	0	0	0	0	0			0	0	0	0	0	0			0	0	0	0	0	0			0	0	0	0	0	0						Exclude All Death Certificate and Autopsy Only
Splenic Flexure	0	0	0	0	0	0			0	0	0	0	0	0			0	0	0	0	0	0			0	0	0	0	0	0			0	0	0	0	0	0
Descending Colon	0	0	0	0	0	0			0	0	0	0	0	0			0	0	0	0	0	0			0	0	0	0	0	0			0	0	0	0	0	0						{Age at Diagnosis.Age recode with <1 year olds} = '00 years', '01-04 years', '05-09 years', '10-14 years', '15-19 years'
Sigmoid Colon	0	0	0	0	0	0			0	0	0	0	0	0			0	0	0	0	0	0			0	0	0	0	0	0			0	0	0	0	0	0
Large Intestine, NOS	0	0	0	0	0	0			0	0	0	0	0	0			0	0	0	0	0	0			0	0	0	0	0	0			0	0	0	0	0	0					PARAMETERS
Rectum and Rectosigmoid Junction	0	0	0	0	0	0			0	0	0	0	0	0			0	0	0	0	0	0			0	0	0	0	0	0			0	0	0	0	0	0					Exposure Date: Date of diagnosis recode
Rectosigmoid Junction	0	0	0	0	0	0			0	0	0	0	0	0			0	0	0	0	0	0			0	0	0	0	0	0			0	0	0	0	0	0					Latency Exclusion: 2 months
Rectum	0	0	0	0	0	0			0	0	0	0	0	0			0	0	0	0	0	0			0	0	0	0	0	0			0	0	0	0	0	0					Start Date: Date of diagnosis recode
Anus, Anal Canal and Anorectum	0	0	0	0	0	0			0	0	0	0	0	0			0	0	0	0	0	0			0	0	0	0	0	0			0	0	0	0	0	0					Cutoff Start: Jan 1992
Liver and Intrahepatic Bile Duct	0	0	0	0	0	0			0	0	0	0	0	0			0	0	0	0	0	0			0	0	0	0	0	0			0	0	0	0	0	0					Cutoff End: Dec 2015
Liver	0	0	0	0	0	0			0	0	0	0	0	0			0	0	0	0	0	0			0	0	0	0	0	0			0	0	0	0	0	0					Latency: 1y, 5y, 10y
Intrahepatic Bile Duct	0	0	0	0	0	0			0	0	0	0	0	0			0	0	0	0	0	0			0	0	0	0	0	0			0	0	0	0	0	0
Gallbladder	0	0	0	0	0	0			0	0	0	0	0	0			0	0	0	0	0	0			0	0	0	0	0	0			0	0	0	0	0	0					EVENTS
Other Biliary	0	0	0	0	0	0			0	0	0	0	0	0			0	0	0	0	0	0			0	0	0	0	0	0			0	0	0	0	0	0					Analysis Type: Single Outcome Analysis
Pancreas	0	0	0	0	0	0			0	0	0	0	0	0			0	0	0	0	0	0			0	0	0	0	0	0			0	0	0	0	0	0					Exit Point: Exit at Any Event in Rate File
Retroperitoneum	0	0	0	0	0	0			0	0	0	0	0	0			0	0	0	0	0	0			0	0	0	0	0	0			0	0	0	0	0	0						Event possible on Index Record
Peritoneum, Omentum and Mesentery	0	0	0	0	0	0			0	0	0	0	0	0			0	0	0	0	0	0			0	0	0	0	0	0			0	0	0	0	0	0					Early Exit: Next Malignant Tumor
Other Digestive Organs	0	0	0	0	0	0			0	0	0	0	0	0			0	0	0	0	0	0			0	0	0	0	0	0			0	0	0	0	0	0					Selected Events: COD rec (HIV grouped w/oth infectious) (Event Variable)
Respiratory System	0	0	0	0	0	0			0	0	0	0	0	0			0	0	0	0	0	0			0	0	0	0	0	0			0	0	0	0	0	0						All Causes of Death
Nose, Nasal Cavity and Middle Ear	0	0	0	0	0	0			0	0	0	0	0	0			0	0	0	0	0	0			0	0	0	0	0	0			0	0	0	0	0	0						Cerebrovascular Diseases
Larynx	0	0	0	0	0	0			0	0	0	0	0	0			0	0	0	0	0	0			0	0	0	0	0	0			0	0	0	0	0	0
Lung and Bronchus	0	0	0	0	0	0			0	0	0	0	0	0			0	0	0	0	0	0			0	0	0	0	0	0			0	0	0	0	0	0					STATISTICS
Pleura	0	0	0	0	0	0			0	0	0	0	0	0			0	0	0	0	0	0			0	0	0	0	0	0			0	0	0	0	0	0					Table Type: SIR Tables
Trachea, Mediastinum and Other Respiratory Organs	0	0	0	0	0	0			0	0	0	0	0	0			0	0	0	0	0	0			0	0	0	0	0	0			0	0	0	0	0	0					Include: 95% Confidence Intervals (Exact Method)
Bones and Joints	0	0	0	0	0	0			0	0	0	0	0	0			0	0	0	0	0	0			0	0	0	0	0	0			0	0	0	0	0	0
Soft Tissue including Heart	0	0	0	0	0	0			0	0	0	0	0	0			0	0	0	0	0	0			0	0	0	0	0	0			0	0	0	0	0	0					TABLE
Skin excluding Basal and Squamous	0	0	0	0	0	0			0	0	0	0	0	0			0	0	0	0	0	0			0	0	0	0	0	0			0	0	0	0	0	0					Page: COD to site recode
Melanoma of the Skin	0	0	0	0	0	0			0	0	0	0	0	0			0	0	0	0	0	0			0	0	0	0	0	0			0	0	0	0	0	0
Other Non-Epithelial Skin	0	0	0	0	0	0			0	0	0	0	0	0			0	0	0	0	0	0			0	0	0	0	0	0			0	0	0	0	0	0					Row: Site recode ICD-O-3/WHO 2008
Breast	0	0	0	0	0	0			0	0	0	0	0	0			0	0	0	0	0	0			0	0	0	0	0	0			0	0	0	0	0	0
Female Genital System	0	0	0	0	0	0			0	0	0	0	0	0			0	0	0	0	0	0			0	0	0	0	0	0			0	0	0	0	0	0					Column: Latency [*calculated*]
Cervix Uteri	0	0	0	0	0	0			0	0	0	0	0	0			0	0	0	0	0	0			0	0	0	0	0	0			0	0	0	0	0	0
Corpus and Uterus, NOS	0	0	0	0	0	0			0	0	0	0	0	0			0	0	0	0	0	0			0	0	0	0	0	0			0	0	0	0	0	0					USER DEFINITIONS
Corpus Uteri	0	0	0	0	0	0			0	0	0	0	0	0			0	0	0	0	0	0			0	0	0	0	0	0			0	0	0	0	0	0						COD rec (HIV grouped w/oth infectious) (Event Variable) [Cause of death recode]
Uterus, NOS	0	0	0	0	0	0			0	0	0	0	0	0			0	0	0	0	0	0			0	0	0	0	0	0			0	0	0	0	0	0						All Causes of Death = Lip, Tongue, Salivary Gland, Floor of Mouth, Gum and Other Mouth, Nasopharynx, Tonsil, Oropharynx,
Ovary	0	0	0	0	0	0			0	0	0	0	0	0			0	0	0	0	0	0			0	0	0	0	0	0			0	0	0	0	0	0						Hypopharynx, Other Oral Cavity and Pharynx, Esophagus, Stomach, Small Intestine, Colon excluding Rectum, Rectum and
Vagina	0	0	0	0	0	0			0	0	0	0	0	0			0	0	0	0	0	0			0	0	0	0	0	0			0	0	0	0	0	0						Rectosigmoid Junction, Anus, Anal Canal and Anorectum, Liver, Intrahepatic Bile Duct, Gallbladder, Other Biliary, Pancreas,
Vulva	0	0	0	0	0	0			0	0	0	0	0	0			0	0	0	0	0	0			0	0	0	0	0	0			0	0	0	0	0	0						Retroperitoneum, Peritoneum, Omentum and Mesentery, Other Digestive Organs, Nose, Nasal Cavity and Middle Ear, Larynx, Lung
Other Female Genital Organs	0	0	0	0	0	0			0	0	0	0	0	0			0	0	0	0	0	0			0	0	0	0	0	0			0	0	0	0	0	0						and Bronchus, Pleura, Trachea, Mediastinum and Other Respiratory Organs, Bones and Joints, Soft Tissue including Heart, Melanoma
Male Genital System	0	0	0	0	0	0			0	0	0	0	0	0			0	0	0	0	0	0			0	0	0	0	0	0			0	0	0	0	0	0						of the Skin, Non-Melanoma Skin, Breast, Cervix Uteri, Corpus Uteri, Uterus, NOS, Ovary, Vagina, Vulva, Other Female Genital
Prostate	0	0	0	0	0	0			0	0	0	0	0	0			0	0	0	0	0	0			0	0	0	0	0	0			0	0	0	0	0	0						Organs, Prostate, Testis, Penis, Other Male Genital Organs, Urinary Bladder, Kidney and Renal Pelvis, Ureter, Other Urinary Organs,
Testis	0	0	0	0	0	0			0	0	0	0	0	0			0	0	0	0	0	0			0	0	0	0	0	0			0	0	0	0	0	0						Eye and Orbit, Brain and Other Nervous System, Thyroid, Other Endocrine including Thymus, Hodgkin Lymphoma, Non-Hodgkin
Penis	0	0	0	0	0	0			0	0	0	0	0	0			0	0	0	0	0	0			0	0	0	0	0	0			0	0	0	0	0	0						Lymphoma, Myeloma, Acute Lymphocytic Leukemia, Chronic Lymphocytic Leukemia, Other Lymphocytic Leukemia, Acute Myeloid
Other Male Genital Organs	0	0	0	0	0	0			0	0	0	0	0	0			0	0	0	0	0	0			0	0	0	0	0	0			0	0	0	0	0	0						Leukemia, Acute Monocytic Leukemia, Chronic Myeloid Leukemia, Other Myeloid/Monocytic Leukemia, Other Acute Leukemia,
Urinary System	0	0	0	0	1369.26	1.67	0.41		1	0.01	126.89	3.21	706.98	5	0.41	2.66	1	0	18991.1	480.81	105812	0.34	0.17	5.51	0	0	0	0	0	0			2	0.01	188.19	22.79	679.8	7	0.41	4.08				Aleukemic, Subleukemic and NOS, Miscellaneous Malignant Cancer, In situ, benign or unknown behavior neoplasm, Tuberculosis,
Urinary Bladder	0	0	0	0	0	0			0	0	0	0	0	0			0	0	0	0	0	0			0	0	0	0	0	0			0	0	0	0	0	0						Syphilis, 139, Septicemia, Other Infectious and Parasitic Diseases including HIV, Diabetes Mellitus, Alzheimers (ICD-9 and 10 only),
Kidney and Renal Pelvis	0	0	0	0	1369.26	1.67	0.41		1	0.01	126.89	3.21	706.98	5	0.41	2.66	1	0	18991.1	480.81	105812	0.34	0.17	5.51	0	0	0	0	0	0			2	0.01	188.19	22.79	679.8	7	0.41	4.08				Diseases of Heart, Hypertension without Heart Disease, Cerebrovascular Diseases, Atherosclerosis, Aortic Aneurysm and Dissection,
Ureter	0	0	0	0	0	0			0	0	0	0	0	0			0	0	0	0	0	0			0	0	0	0	0	0			0	0	0	0	0	0						Other Diseases of Arteries, Arterioles, Capillaries, Pneumonia and Influenza, Chronic Obstructive Pulmonary Disease and Allied Cond,
Other Urinary Organs	0	0	0	0	0	0			0	0	0	0	0	0			0	0	0	0	0	0			0	0	0	0	0	0			0	0	0	0	0	0						Stomach and Duodenal Ulcers, Chronic Liver Disease and Cirrhosis, Nephritis, Nephrotic Syndrome and Nephrosis, Complications of
Eye and Orbit	1	0	682.24	17.27	3801.21	0.67	2.25	3.08	0	0	0	0	0	0			0	0	0	0	0	0			0	0	0	0	0	0			1	0	682.24	17.27	3801.21	0.67	2.25	3.08				Pregnancy, Childbirth, Puerperium, Congenital Anomalies, Certain Conditions Originating in Perinatal Period, Symptoms, Signs and
Brain and Other Nervous System	0	0	0	0	1472.46	5.84	8.74		1	0.01	113.41	2.87	631.89	26.67	8.74	10.92	1	0.01	67.42	1.71	375.66	26.83	8.99	14.42	4	0.02	199.19	54.27	510	19.75	8.5	23.44	6	0.05	129.77	47.62	282.45	79.09	8.74	19.85				Ill-Defined Conditions, Accidents and Adverse Effects, Suicide and Self-Inflicted Injury, Homicide and Legal Intervention, Other Cause of
Brain	0	0	0	0	1472.46	5.84	8.74		1	0.01	113.41	2.87	631.89	26.67	8.74	10.92	1	0.01	67.42	1.71	375.66	26.83	8.99	14.42	4	0.02	199.19	54.27	510	19.75	8.5	23.44	6	0.05	129.77	47.62	282.45	79.09	8.74	19.85				Death
Cranial Nerves Other Nervous System	0	0	0	0	0	0			0	0	0	0	0	0			0	0	0	0	0	0			0	0	0	0	0	0			0	0	0	0	0	0						All Malignant Cancers = Lip, Tongue, Salivary Gland, Floor of Mouth, Gum and Other Mouth, Nasopharynx, Tonsil, Oropharynx,
Endocrine System	0	0	0	0	2342.34	1.66	8.46		0	0	0	0	833.54	8	8.46		1	0	429.17	10.87	2391.16	6	8.46	8.5	1	0.01	130.12	3.29	725	11.66	14.42	36.08	2	0.02	124.88	15.12	451.1	27.32	8.46	22.29				Hypopharynx, Other Oral Cavity and Pharynx, Esophagus, Stomach, Small Intestine, Colon excluding Rectum, Rectum and
Thyroid	0	0	0	0	0	0			0	0	0	0	0	0			0	0	0	0	0	0			0	0	0	0	0	0			0	0	0	0	0	0						Rectosigmoid Junction, Anus, Anal Canal and Anorectum, Liver, Intrahepatic Bile Duct, Gallbladder, Other Biliary, Pancreas,
Other Endocrine including Thymus	0	0	0	0	2342.34	1.66	8.46		0	0	0	0	833.54	8	8.46		1	0	429.17	10.87	2391.16	6	8.46	8.5	1	0.01	130.12	3.29	725	11.66	14.42	36.08	2	0.02	124.88	15.12	451.1	27.32	8.46	22.29				Retroperitoneum, Peritoneum, Omentum and Mesentery, Other Digestive Organs, Nose, Nasal Cavity and Middle Ear, Larynx, Lung
Lymphoma	1	0	644.44	16.32	3590.56	0.91	19.12	19.41	1	0.01	104.22	2.64	580.69	3.75	19.08	23.83	0	0	0	0	0	0			0	0	0	0	0	0			2	0.01	179.43	21.73	648.16	4.67	19.12	21.62				and Bronchus, Pleura, Trachea, Mediastinum and Other Respiratory Organs, Bones and Joints, Soft Tissue including Heart, Melanoma
Hodgkin Lymphoma	0	0	0	0	2528.35	0.83	19.08		1	0.01	104.22	2.64	580.69	3.75	19.08	23.83	0	0	0	0	0	0			0	0	0	0	0	0			1	0.01	90.47	2.29	504.05	4.58	19.08	23.83				of the Skin, Non-Melanoma Skin, Breast, Cervix Uteri, Corpus Uteri, Uterus, NOS, Ovary, Vagina, Vulva, Other Female Genital
Hodgkin - Nodal	0	0	0	0	2528.35	0.83	19.08		1	0.01	104.22	2.64	580.69	3.75	19.08	23.83	0	0	0	0	0	0			0	0	0	0	0	0			1	0.01	90.47	2.29	504.05	4.58	19.08	23.83				Organs, Prostate, Testis, Penis, Other Male Genital Organs, Urinary Bladder, Kidney and Renal Pelvis, Ureter, Other Urinary Organs,
Hodgkin - Extranodal	0	0	0	0	0	0			0	0	0	0	0	0			0	0	0	0	0	0			0	0	0	0	0	0			0	0	0	0	0	0						Eye and Orbit, Brain and Other Nervous System, Thyroid, Other Endocrine including Thymus, Hodgkin Lymphoma, Non-Hodgkin
Non-Hodgkin Lymphoma	1	0	10782.9	273	60078.6	0.08	19.16	19.41	0	0	0	0	0	0			0	0	0	0	0	0			0	0	0	0	0	0			1	0	10782.9	273	60078.6	0.08	19.16	19.41				Lymphoma, Myeloma, Acute Lymphocytic Leukemia, Chronic Lymphocytic Leukemia, Other Lymphocytic Leukemia, Acute Myeloid
NHL - Nodal	1	0	10782.9	273	60078.6	0.08	19.16	19.41	0	0	0	0	0	0			0	0	0	0	0	0			0	0	0	0	0	0			1	0	10782.9	273	60078.6	0.08	19.16	19.41				Leukemia, Acute Monocytic Leukemia, Chronic Myeloid Leukemia, Other Myeloid/Monocytic Leukemia, Other Acute Leukemia,
NHL - Extranodal	0	0	0	0	0	0			0	0	0	0	0	0			0	0	0	0	0	0			0	0	0	0	0	0			0	0	0	0	0	0						Aleukemic, Subleukemic and NOS, Miscellaneous Malignant Cancer
Myeloma	0	0	0	0	0	0			0	0	0	0	0	0			0	0	0	0	0	0			0	0	0	0	0	0			0	0	0	0	0	0						Oral Cavity and Pharynx = Lip, Tongue, Salivary Gland, Floor of Mouth, Gum and Other Mouth, Nasopharynx, Tonsil, Oropharynx,
Leukemia	1	0	400.2	10.13	2229.79	2.83	12.86	11.25	2	0.01	269.83	32.68	974.71	7.41	13.56	13.46	0	0.01	0	0	545.91	5	19.17		1	0	1277.61	32.35	7118.38	0.58	19.17	29.75	4	0.02	229.22	62.45	586.88	15.82	12.86	16.98				Hypopharynx, Other Oral Cavity and Pharynx
Lymphocytic Leukemia	0	0	0	0	1523.04	2.5	13.56		2	0.01	269.83	32.68	974.71	7.41	13.56	13.46	0	0.01	0	0	545.91	5	19.17		1	0	1277.61	32.35	7118.38	0.58	19.17	29.75	3	0.02	172.67	35.61	504.62	15.49	13.56	18.89				Lip = Lip
Acute Lymphocytic Leukemia	0	0	0	0	1523.04	2.5	13.56		2	0.01	269.83	32.68	974.71	7.41	13.56	13.46	0	0.01	0	0	545.91	5	19.17		1	0	1277.61	32.35	7118.38	0.58	19.17	29.75	3	0.02	172.67	35.61	504.62	15.49	13.56	18.89				Tongue = Tongue
Chronic Lymphocytic Leukemia	0	0	0	0	0	0			0	0	0	0	0	0			0	0	0	0	0	0			0	0	0	0	0	0			0	0	0	0	0	0						Salivary Gland = Salivary Gland
Other Lymphocytic Leukemia	0	0	0	0	0	0			0	0	0	0	0	0			0	0	0	0	0	0			0	0	0	0	0	0			0	0	0	0	0	0						Floor of Mouth = Floor of Mouth
Myeloid and Monocytic Leukemia	1	0	13041.8	330.19	72664.3	0.34	10.75	11.25	0	0	0	0	0	0			0	0	0	0	0	0			0	0	0	0	0	0			1	0	13041.8	330.19	72664.3	0.34	10.75	11.25				Gum and Other Mouth = Gum and Other Mouth
Acute Myeloid Leukemia	1	0	13041.8	330.19	72664.3	0.34	10.75	11.25	0	0	0	0	0	0			0	0	0	0	0	0			0	0	0	0	0	0			1	0	13041.8	330.19	72664.3	0.34	10.75	11.25				Nasopharynx = Nasopharynx
Acute Monocytic Leukemia	0	0	0	0	0	0			0	0	0	0	0	0			0	0	0	0	0	0			0	0	0	0	0	0			0	0	0	0	0	0						Tonsil = Tonsil
Chronic Myeloid Leukemia	0	0	0	0	0	0			0	0	0	0	0	0			0	0	0	0	0	0			0	0	0	0	0	0			0	0	0	0	0	0						Oropharynx = Oropharynx
Other Myeloid/Monocytic Leukemia	0	0	0	0	0	0			0	0	0	0	0	0			0	0	0	0	0	0			0	0	0	0	0	0			0	0	0	0	0	0						Hypopharynx = Hypopharynx
Other Leukemia	0	0	0	0	0	0			0	0	0	0	0	0			0	0	0	0	0	0			0	0	0	0	0	0			0	0	0	0	0	0						Other Oral Cavity and Pharynx = Other Oral Cavity and Pharynx
Other Acute Leukemia	0	0	0	0	0	0			0	0	0	0	0	0			0	0	0	0	0	0			0	0	0	0	0	0			0	0	0	0	0	0						Digestive System = Esophagus, Stomach, Small Intestine, Colon excluding Rectum, Rectum and Rectosigmoid Junction, Anus, Anal
Aleukemic, Subleukemic and NOS	0	0	0	0	0	0			0	0	0	0	0	0			0	0	0	0	0	0			0	0	0	0	0	0			0	0	0	0	0	0						Canal and Anorectum, Liver, Intrahepatic Bile Duct, Gallbladder, Other Biliary, Pancreas, Retroperitoneum, Peritoneum, Omentum
Mesothelioma	0	0	0	0	0	0			0	0	0	0	0	0			0	0	0	0	0	0			0	0	0	0	0	0			0	0	0	0	0	0						and Mesentery, Other Digestive Organs
Kaposi Sarcoma	0	0	0	0	0	0			0	0	0	0	0	0			0	0	0	0	0	0			0	0	0	0	0	0			0	0	0	0	0	0						Esophagus = Esophagus
Miscellaneous	0	0	0	0	0	0			0	0	0	0	0	0			0	0	0	0	0	0			0	0	0	0	0	0			0	0	0	0	0	0						Stomach = Stomach
																																												Small Intestine = Small Intestine
																																												Colon and Rectum = Colon excluding Rectum, Rectum and Rectosigmoid Junction
																																												Colon excluding Rectum = Colon excluding Rectum
																																												Rectum and Rectosigmoid Junction = Rectum and Rectosigmoid Junction
																																												Anus, Anal Canal and Anorectum = Anus, Anal Canal and Anorectum
																																												Liver and Intrahepatic Bile Duct = Liver, Intrahepatic Bile Duct
																																												Liver = Liver
																																												Intrahepatic Bile Duct = Intrahepatic Bile Duct
																																												Gallbladder = Gallbladder
																																												Other Biliary = Other Biliary
																																												Pancreas = Pancreas
																																												Retroperitoneum = Retroperitoneum
																																												Peritoneum, Omentum and Mesentery = Peritoneum, Omentum and Mesentery
																																												Other Digestive Organs = Other Digestive Organs
																																												Respiratory System = Nose, Nasal Cavity and Middle Ear, Larynx, Lung and Bronchus, Pleura, Trachea, Mediastinum and Other
																																												Respiratory Organs
																																												Nose, Nasal Cavity and Middle Ear = Nose, Nasal Cavity and Middle Ear
																																												Larynx = Larynx
																																												Lung and Bronchus = Lung and Bronchus
																																												Pleura = Pleura
																																												Trachea, Mediastinum and Other Respiratory Organs = Trachea, Mediastinum and Other Respiratory Organs
																																												Bones and Joints = Bones and Joints
																																												Soft Tissue including Heart = Soft Tissue including Heart
																																												Skin excluding Basal and Squamous = Melanoma of the Skin, Non-Melanoma Skin
																																												Melanoma of the Skin = Melanoma of the Skin
																																												Other Non-Epithelial Skin = Non-Melanoma Skin
																																												Breast = Breast
																																												Female Genital System = Cervix Uteri, Corpus Uteri, Uterus, NOS, Ovary, Vagina, Vulva, Other Female Genital Organs
																																												Cervix Uteri = Cervix Uteri
																																												Corpus and Uterus, NOS = Corpus Uteri, Uterus, NOS
																																												Corpus Uteri = Corpus Uteri
																																												Uterus, NOS = Uterus, NOS
																																												Ovary = Ovary
																																												Vagina = Vagina
																																												Vulva = Vulva
																																												Other Female Genital Organs = Other Female Genital Organs
																																												Male Genital System = Prostate, Testis, Penis, Other Male Genital Organs
																																												Prostate = Prostate
																																												Testis = Testis
																																												Penis = Penis
																																												Other Male Genital Organs = Other Male Genital Organs
																																												Urinary System = Urinary Bladder, Kidney and Renal Pelvis, Ureter, Other Urinary Organs
																																												Urinary Bladder = Urinary Bladder
																																												Kidney and Renal Pelvis = Kidney and Renal Pelvis
																																												Ureter = Ureter
																																												Other Urinary Organs = Other Urinary Organs
																																												Eye and Orbit = Eye and Orbit
																																												Brain and Other Nervous System = Brain and Other Nervous System
																																												Endocrine System = Thyroid, Other Endocrine including Thymus
																																												Thyroid = Thyroid
																																												Other Endocrine including Thymus = Other Endocrine including Thymus
																																												Lymphoma = Hodgkin Lymphoma, Non-Hodgkin Lymphoma
																																												Hodgkin Lymphoma = Hodgkin Lymphoma
																																												Non-Hodgkin Lymphoma = Non-Hodgkin Lymphoma
																																												Myeloma = Myeloma
																																												Leukemia = Acute Lymphocytic Leukemia, Chronic Lymphocytic Leukemia, Other Lymphocytic Leukemia, Acute Myeloid Leukemia, Acute
																																												Monocytic Leukemia, Chronic Myeloid Leukemia, Other Myeloid/Monocytic Leukemia, Other Acute Leukemia, Aleukemic, Subleukemic
																																												and NOS
																																												Lymphocytic Leukemia = Acute Lymphocytic Leukemia, Chronic Lymphocytic Leukemia, Other Lymphocytic Leukemia
																																												Acute Lymphocytic Leukemia = Acute Lymphocytic Leukemia
																																												Chronic Lymphocytic Leukemia = Chronic Lymphocytic Leukemia
																																												Other Lymphocytic Leukemia = Other Lymphocytic Leukemia
																																												Myeloid and Monocytic Leukemia = Acute Myeloid Leukemia, Acute Monocytic Leukemia, Chronic Myeloid Leukemia, Other
																																												Myeloid/Monocytic Leukemia
																																												Acute Myeloid Leukemia = Acute Myeloid Leukemia
																																												Acute Monocytic Leukemia = Acute Monocytic Leukemia
																																												Chronic Myeloid Leukemia = Chronic Myeloid Leukemia
																																												Other Myeloid/Monocytic Leukemia = Other Myeloid/Monocytic Leukemia
																																												Other Leukemia = Other Acute Leukemia, Aleukemic, Subleukemic and NOS
																																												Other Acute Leukemia = Other Acute Leukemia
																																												Aleukemic, Subleukemic and NOS = Aleukemic, Subleukemic and NOS
																																												Miscellaneous Malignant Cancer = Miscellaneous Malignant Cancer
																																												In situ, benign or unknown behavior neoplasm = In situ, benign or unknown behavior neoplasm
																																												Tuberculosis = Tuberculosis
																																												Syphilis = Syphilis
																																												Septicemia = Septicemia
																																												Other Infectious and Parasitic Diseases including HIV = 139, Other Infectious and Parasitic Diseases including HIV
																																												a - Do not use, not compatible with SEER incidence = 139
																																												b - Do not use, not compatible with SEER incidence = Other Infectious and Parasitic Diseases including HIV
																																												Diabetes Mellitus = Diabetes Mellitus
																																												Alzheimers (ICD-9 and 10 only) = Alzheimers (ICD-9 and 10 only)
																																												Diseases of Heart = Diseases of Heart
																																												Hypertension without Heart Disease = Hypertension without Heart Disease
																																												Cerebrovascular Diseases = Cerebrovascular Diseases
																																												Atherosclerosis = Atherosclerosis
																																												Aortic Aneurysm and Dissection = Aortic Aneurysm and Dissection
																																												Other Diseases of Arteries, Arterioles, Capillaries = Other Diseases of Arteries, Arterioles, Capillaries
																																												Pneumonia and Influenza = Pneumonia and Influenza
																																												Chronic Obstructive Pulmonary Disease and Allied Cond = Chronic Obstructive Pulmonary Disease and Allied Cond
																																												Stomach and Duodenal Ulcers = Stomach and Duodenal Ulcers
																																												Chronic Liver Disease and Cirrhosis = Chronic Liver Disease and Cirrhosis
																																												Nephritis, Nephrotic Syndrome and Nephrosis = Nephritis, Nephrotic Syndrome and Nephrosis
																																												Complications of Pregnancy, Childbirth, Puerperium = Complications of Pregnancy, Childbirth, Puerperium
																																												Congenital Anomalies = Congenital Anomalies
																																												Certain Conditions Originating in Perinatal Period = Certain Conditions Originating in Perinatal Period
																																												Symptoms, Signs and Ill-Defined Conditions = Symptoms, Signs and Ill-Defined Conditions
																																												Accidents and Adverse Effects = Accidents and Adverse Effects
																																												Suicide and Self-Inflicted Injury = Suicide and Self-Inflicted Injury
																																												Homicide and Legal Intervention = Homicide and Legal Intervention
																																												Other Cause of Death = Other Cause of Death
																																												State DC not available or state DC available but no COD = State DC not available or state DC available but no COD
																																												All Events (system added) = Lip, Tongue, Salivary Gland, Floor of Mouth, Gum and Other Mouth, Nasopharynx, Tonsil, Oropharynx,
																																												Hypopharynx, Other Oral Cavity and Pharynx, Esophagus, Stomach, Small Intestine, Colon excluding Rectum, Rectum and
																																												Rectosigmoid Junction, Anus, Anal Canal and Anorectum, Liver, Intrahepatic Bile Duct, Gallbladder, Other Biliary, Pancreas,
																																												Retroperitoneum, Peritoneum, Omentum and Mesentery, Other Digestive Organs, Nose, Nasal Cavity and Middle Ear, Larynx, Lung
																																												and Bronchus, Pleura, Trachea, Mediastinum and Other Respiratory Organs, Bones and Joints, Soft Tissue including Heart, Melanoma
																																												of the Skin, Non-Melanoma Skin, Breast, Cervix Uteri, Corpus Uteri, Uterus, NOS, Ovary, Vagina, Vulva, Other Female Genital
																																												Organs, Prostate, Testis, Penis, Other Male Genital Organs, Urinary Bladder, Kidney and Renal Pelvis, Ureter, Other Urinary Organs,
																																												Eye and Orbit, Thyroid, Other Endocrine including Thymus, Hodgkin Lymphoma, Non-Hodgkin Lymphoma, Myeloma, Acute
																																												Lymphocytic Leukemia, Chronic Lymphocytic Leukemia, Other Lymphocytic Leukemia, Acute Myeloid Leukemia, Chronic Myeloid
																																												Leukemia, Acute Monocytic Leukemia, Other Acute Leukemia, Aleukemic, Subleukemic and NOS, Miscellaneous Malignant Cancer,
																																												Other Myeloid/Monocytic Leukemia, Brain and Other Nervous System, In situ, benign or unknown behavior neoplasm, Tuberculosis,
																																												Syphilis, 139, Septicemia, Other Infectious and Parasitic Diseases including HIV, Diabetes Mellitus, Alzheimers (ICD-9 and 10 only),
																																												Diseases of Heart, Hypertension without Heart Disease, Cerebrovascular Diseases, Atherosclerosis, Aortic Aneurysm and Dissection,
																																												Other Diseases of Arteries, Arterioles, Capillaries, Pneumonia and Influenza, Chronic Obstructive Pulmonary Disease and Allied Cond,
																																												Stomach and Duodenal Ulcers, Chronic Liver Disease and Cirrhosis, Nephritis, Nephrotic Syndrome and Nephrosis, Complications of
																																												Pregnancy, Childbirth, Puerperium, Congenital Anomalies, Certain Conditions Originating in Perinatal Period, Symptoms, Signs and
																																												Ill-Defined Conditions, Accidents and Adverse Effects, Suicide and Self-Inflicted Injury, Homicide and Legal Intervention, Other Cause of
																																												Death, State DC not available or state DC available but no COD
																																											OUTPUT
																																											Precision: 2 decimal places (default)
																																											Historic: Not Selected
																																											Rates: Rate Session
																																											CITATION
																																											Data: Surveillance, Epidemiology, and End Results (SEER) Program (www.seer.cancer.gov) SEER*Stat Database: Mortality - All COD,
																																												Aggregated Total U.S. (1969-2015) <Katrina/Rita Population Adjustment>, National Cancer Institute, DCCPS, Surveillance Research
																																												Program, released December 2017. Underlying mortality data provided by NCHS (www.cdc.gov/nchs).
																																											DATA
																																											Database: Mortality - All COD, Aggregated Total U.S. (1969-2015) <Katrina/Rita Population Adjustment>
																																											STATISTIC
																																											Statistic: Crude Rates
																																											SELECTION
																																											Select Only: Known Age
																																											TABLE
																																											Page: COD rec (HIV grouped w/oth infectious) [Cause of death recode]
																																												Sex M/F [Sex]
																																												Race (W/Unspec, B, O) [Race recode (White, Black, Other)]
																																											Row: Age recode MPS [Age recode with <1 year olds]
																																											Column: Year of death (1973-2015) [Year of death]
																																											USER DEFINITIONS
																																												COD rec (HIV grouped w/oth infectious) [Cause of death recode]
																																												Description: For more information, see http://seer.cancer.gov/codrecode/1969+_d04162012.
																																												All Causes of Death = Lip, Tongue, Salivary Gland, Floor of Mouth, Gum and Other Mouth, Nasopharynx, Tonsil, Oropharynx,
																																												Hypopharynx, Other Oral Cavity and Pharynx, Esophagus, Stomach, Small Intestine, Colon excluding Rectum, Rectum and
																																												Rectosigmoid Junction, Anus, Anal Canal and Anorectum, Liver, Intrahepatic Bile Duct, Gallbladder, Other Biliary, Pancreas,
																																												Retroperitoneum, Peritoneum, Omentum and Mesentery, Other Digestive Organs, Nose, Nasal Cavity and Middle Ear, Larynx, Lung
																																												and Bronchus, Pleura, Trachea, Mediastinum and Other Respiratory Organs, Bones and Joints, Soft Tissue including Heart, Melanoma
																																												of the Skin, Non-Melanoma Skin, Breast, Cervix Uteri, Corpus Uteri, Uterus, NOS, Ovary, Vagina, Vulva, Other Female Genital
																																												Organs, Prostate, Testis, Penis, Other Male Genital Organs, Urinary Bladder, Kidney and Renal Pelvis, Ureter, Other Urinary Organs,
																																												Eye and Orbit, Brain and Other Nervous System, Thyroid, Other Endocrine including Thymus, Hodgkin Lymphoma, Non-Hodgkin
																																												Lymphoma, Myeloma, Acute Lymphocytic Leukemia, Chronic Lymphocytic Leukemia, Other Lymphocytic Leukemia, Acute Myeloid
																																												Leukemia, Acute Monocytic Leukemia, Chronic Myeloid Leukemia, Other Myeloid/Monocytic Leukemia, Other Acute Leukemia,
																																												Aleukemic, Subleukemic and NOS, Miscellaneous Malignant Cancer, In situ, benign or unknown behavior neoplasm, Tuberculosis,
																																												Syphilis, Human Immunodeficiency Virus (HIV) (1987+), Septicemia, Other Infectious and Parasitic Diseases, Diabetes Mellitus,
																																												Alzheimers (ICD-9 and 10 only), Diseases of Heart, Hypertension without Heart Disease, Cerebrovascular Diseases, Atherosclerosis,
																																												Aortic Aneurysm and Dissection, Other Diseases of Arteries, Arterioles, Capillaries, Pneumonia and Influenza, Chronic Obstructive
																																												Pulmonary Disease and Allied Cond, Stomach and Duodenal Ulcers, Chronic Liver Disease and Cirrhosis, Nephritis, Nephrotic Syndrome
																																												and Nephrosis, Complications of Pregnancy, Childbirth, Puerperium, Congenital Anomalies, Certain Conditions Originating in Perinatal
																																												Period, Symptoms, Signs and Ill-Defined Conditions, Accidents and Adverse Effects, Suicide and Self-Inflicted Injury, Homicide and
																																												Legal Intervention, Other Cause of Death
																																												All Malignant Cancers = Lip, Tongue, Salivary Gland, Floor of Mouth, Gum and Other Mouth, Nasopharynx, Tonsil, Oropharynx,
																																												Hypopharynx, Other Oral Cavity and Pharynx, Esophagus, Stomach, Small Intestine, Colon excluding Rectum, Rectum and
																																												Rectosigmoid Junction, Anus, Anal Canal and Anorectum, Liver, Intrahepatic Bile Duct, Gallbladder, Other Biliary, Pancreas,
																																												Retroperitoneum, Peritoneum, Omentum and Mesentery, Other Digestive Organs, Nose, Nasal Cavity and Middle Ear, Larynx, Lung
																																												and Bronchus, Pleura, Trachea, Mediastinum and Other Respiratory Organs, Bones and Joints, Soft Tissue including Heart, Melanoma
																																												of the Skin, Non-Melanoma Skin, Breast, Cervix Uteri, Corpus Uteri, Uterus, NOS, Ovary, Vagina, Vulva, Other Female Genital
																																												Organs, Prostate, Testis, Penis, Other Male Genital Organs, Urinary Bladder, Kidney and Renal Pelvis, Ureter, Other Urinary Organs,
																																												Eye and Orbit, Brain and Other Nervous System, Thyroid, Other Endocrine including Thymus, Hodgkin Lymphoma, Non-Hodgkin
																																												Lymphoma, Myeloma, Acute Lymphocytic Leukemia, Chronic Lymphocytic Leukemia, Other Lymphocytic Leukemia, Acute Myeloid
																																												Leukemia, Acute Monocytic Leukemia, Chronic Myeloid Leukemia, Other Myeloid/Monocytic Leukemia, Other Acute Leukemia,
																																												Aleukemic, Subleukemic and NOS, Miscellaneous Malignant Cancer
																																												Oral Cavity and Pharynx = Lip, Tongue, Salivary Gland, Floor of Mouth, Gum and Other Mouth, Nasopharynx, Tonsil, Oropharynx,
																																												Hypopharynx, Other Oral Cavity and Pharynx
																																												Lip = Lip
																																												Tongue = Tongue
																																												Salivary Gland = Salivary Gland
																																												Floor of Mouth = Floor of Mouth
																																												Gum and Other Mouth = Gum and Other Mouth
																																												Nasopharynx = Nasopharynx
																																												Tonsil = Tonsil
																																												Oropharynx = Oropharynx
																																												Hypopharynx = Hypopharynx
																																												Other Oral Cavity and Pharynx = Other Oral Cavity and Pharynx
																																												Digestive System = Esophagus, Stomach, Small Intestine, Colon excluding Rectum, Rectum and Rectosigmoid Junction, Anus, Anal
																																												Canal and Anorectum, Liver, Intrahepatic Bile Duct, Gallbladder, Other Biliary, Pancreas, Retroperitoneum, Peritoneum, Omentum
																																												and Mesentery, Other Digestive Organs
																																												Esophagus = Esophagus
																																												Stomach = Stomach
																																												Small Intestine = Small Intestine
																																												Colon and Rectum = Colon excluding Rectum, Rectum and Rectosigmoid Junction
																																												Colon excluding Rectum = Colon excluding Rectum
																																												Rectum and Rectosigmoid Junction = Rectum and Rectosigmoid Junction
																																												Anus, Anal Canal and Anorectum = Anus, Anal Canal and Anorectum
																																												Liver and Intrahepatic Bile Duct = Liver, Intrahepatic Bile Duct
																																												Liver = Liver
																																												Intrahepatic Bile Duct = Intrahepatic Bile Duct
																																												Gallbladder = Gallbladder
																																												Other Biliary = Other Biliary
																																												Pancreas = Pancreas
																																												Retroperitoneum = Retroperitoneum
																																												Peritoneum, Omentum and Mesentery = Peritoneum, Omentum and Mesentery
																																												Other Digestive Organs = Other Digestive Organs
																																												Respiratory System = Nose, Nasal Cavity and Middle Ear, Larynx, Lung and Bronchus, Pleura, Trachea, Mediastinum and Other
																																												Respiratory Organs
																																												Nose, Nasal Cavity and Middle Ear = Nose, Nasal Cavity and Middle Ear
																																												Larynx = Larynx
																																												Lung and Bronchus = Lung and Bronchus
																																												Pleura = Pleura
																																												Trachea, Mediastinum and Other Respiratory Organs = Trachea, Mediastinum and Other Respiratory Organs
																																												Bones and Joints = Bones and Joints
																																												Soft Tissue including Heart = Soft Tissue including Heart
																																												Skin excluding Basal and Squamous = Melanoma of the Skin, Non-Melanoma Skin
																																												Melanoma of the Skin = Melanoma of the Skin
																																												Other Non-Epithelial Skin = Non-Melanoma Skin
																																												Breast = Breast
																																												Female Genital System = Cervix Uteri, Corpus Uteri, Uterus, NOS, Ovary, Vagina, Vulva, Other Female Genital Organs
																																												Cervix Uteri = Cervix Uteri
																																												Corpus and Uterus, NOS = Corpus Uteri, Uterus, NOS
																																												Corpus Uteri = Corpus Uteri
																																												Uterus, NOS = Uterus, NOS
																																												Ovary = Ovary
																																												Vagina = Vagina
																																												Vulva = Vulva
																																												Other Female Genital Organs = Other Female Genital Organs
																																												Male Genital System = Prostate, Testis, Penis, Other Male Genital Organs
																																												Prostate = Prostate
																																												Testis = Testis
																																												Penis = Penis
																																												Other Male Genital Organs = Other Male Genital Organs
																																												Urinary System = Urinary Bladder, Kidney and Renal Pelvis, Ureter, Other Urinary Organs
																																												Urinary Bladder = Urinary Bladder
																																												Kidney and Renal Pelvis = Kidney and Renal Pelvis
																																												Ureter = Ureter
																																												Other Urinary Organs = Other Urinary Organs
																																												Eye and Orbit = Eye and Orbit
																																												Brain and Other Nervous System = Brain and Other Nervous System
																																												Endocrine System = Thyroid, Other Endocrine including Thymus
																																												Thyroid = Thyroid
																																												Other Endocrine including Thymus = Other Endocrine including Thymus
																																												Lymphoma = Hodgkin Lymphoma, Non-Hodgkin Lymphoma
																																												Hodgkin Lymphoma = Hodgkin Lymphoma
																																												Non-Hodgkin Lymphoma = Non-Hodgkin Lymphoma
																																												Myeloma = Myeloma
																																												Leukemia = Acute Lymphocytic Leukemia, Chronic Lymphocytic Leukemia, Other Lymphocytic Leukemia, Acute Myeloid Leukemia, Acute
																																												Monocytic Leukemia, Chronic Myeloid Leukemia, Other Myeloid/Monocytic Leukemia, Other Acute Leukemia, Aleukemic, Subleukemic
																																												and NOS
																																												Lymphocytic Leukemia = Acute Lymphocytic Leukemia, Chronic Lymphocytic Leukemia, Other Lymphocytic Leukemia
																																												Acute Lymphocytic Leukemia = Acute Lymphocytic Leukemia
																																												Chronic Lymphocytic Leukemia = Chronic Lymphocytic Leukemia
																																												Other Lymphocytic Leukemia = Other Lymphocytic Leukemia
																																												Myeloid and Monocytic Leukemia = Acute Myeloid Leukemia, Acute Monocytic Leukemia, Chronic Myeloid Leukemia, Other
																																												Myeloid/Monocytic Leukemia
																																												Acute Myeloid Leukemia = Acute Myeloid Leukemia
																																												Acute Monocytic Leukemia = Acute Monocytic Leukemia
																																												Chronic Myeloid Leukemia = Chronic Myeloid Leukemia
																																												Other Myeloid/Monocytic Leukemia = Other Myeloid/Monocytic Leukemia
																																												Other Leukemia = Other Acute Leukemia, Aleukemic, Subleukemic and NOS
																																												Other Acute Leukemia = Other Acute Leukemia
																																												Aleukemic, Subleukemic and NOS = Aleukemic, Subleukemic and NOS
																																												Miscellaneous Malignant Cancer = Miscellaneous Malignant Cancer
																																												In situ, benign or unknown behavior neoplasm = In situ, benign or unknown behavior neoplasm
																																												Tuberculosis = Tuberculosis
																																												Syphilis = Syphilis
																																												Septicemia = Septicemia
																																												Other Infectious and Parasitic Diseases including HIV = Human Immunodeficiency Virus (HIV) (1987+), Other Infectious and Parasitic
																																												Diseases
																																												a - Do not use, not compatible with SEER incidence = Human Immunodeficiency Virus (HIV) (1987+)
																																												b - Do not use, not compatible with SEER incidence = Other Infectious and Parasitic Diseases
																																												Diabetes Mellitus = Diabetes Mellitus
																																												Alzheimers (ICD-9 and 10 only) = Alzheimers (ICD-9 and 10 only)
																																												Diseases of Heart = Diseases of Heart
																																												Hypertension without Heart Disease = Hypertension without Heart Disease
																																												Cerebrovascular Diseases = Cerebrovascular Diseases
																																												Atherosclerosis = Atherosclerosis
																																												Aortic Aneurysm and Dissection = Aortic Aneurysm and Dissection
																																												Other Diseases of Arteries, Arterioles, Capillaries = Other Diseases of Arteries, Arterioles, Capillaries
																																												Pneumonia and Influenza = Pneumonia and Influenza
																																												Chronic Obstructive Pulmonary Disease and Allied Cond = Chronic Obstructive Pulmonary Disease and Allied Cond
																																												Stomach and Duodenal Ulcers = Stomach and Duodenal Ulcers
																																												Chronic Liver Disease and Cirrhosis = Chronic Liver Disease and Cirrhosis
																																												Nephritis, Nephrotic Syndrome and Nephrosis = Nephritis, Nephrotic Syndrome and Nephrosis
																																												Complications of Pregnancy, Childbirth, Puerperium = Complications of Pregnancy, Childbirth, Puerperium
																																												Congenital Anomalies = Congenital Anomalies
																																												Certain Conditions Originating in Perinatal Period = Certain Conditions Originating in Perinatal Period
																																												Symptoms, Signs and Ill-Defined Conditions = Symptoms, Signs and Ill-Defined Conditions
																																												Accidents and Adverse Effects = Accidents and Adverse Effects
																																												Suicide and Self-Inflicted Injury = Suicide and Self-Inflicted Injury
																																												Homicide and Legal Intervention = Homicide and Legal Intervention
																																												Other Cause of Death = Other Cause of Death
																																												Age recode MPS [Age recode with <1 year olds]
																																												00-04 years = 00 years, 01-04 years
																																												05-09 years = 05-09 years
																																												10-14 years = 10-14 years
																																												15-19 years = 15-19 years
																																												20-24 years = 20-24 years
																																												25-29 years = 25-29 years
																																												30-34 years = 30-34 years
																																												35-39 years = 35-39 years
																																												40-44 years = 40-44 years
																																												45-49 years = 45-49 years
																																												50-54 years = 50-54 years
																																												55-59 years = 55-59 years
																																												60-64 years = 60-64 years
																																												65-69 years = 65-69 years
																																												70-74 years = 70-74 years
																																												75-79 years = 75-79 years
																																												80-84 years = 80-84 years
																																												85+ years = 85+ years
																																												Sex M/F [Sex]
																																												Male = Male
																																												Female = Female
																																												Race (W/Unspec, B, O) [Race recode (White, Black, Other)]
																																												Description: Caution should be exercised when using this variable. For more information, see
																																												http://seer.cancer.gov/seerstat/variables/seer/race_ethnicity.
																																												White/Other unsp = White, Other unspecified (1978-1991)
																																												Black = Black
																																												Other (American Indian/AK Native, Asian/Pacific Islander) = Other (American Indian/AK Native, Asian/Pacific Islander)
																																												Year of death (1973-2015) [Year of death]
																																												1973-1974 = 1973, 1974
																																												1975-1979 = 1975, 1976, 1977, 1978, 1979
																																												1980-1984 = 1980, 1981, 1982, 1983, 1984
																																												1985-1989 = 1985, 1986, 1987, 1988, 1989
																																												1990-1994 = 1990, 1991, 1992, 1993, 1994
																																												1995-1999 = 1995, 1996, 1997, 1998, 1999
																																												2000-2004 = 2000, 2001, 2002, 2003, 2004
																																												2005-2009 = 2005, 2006, 2007, 2008, 2009
																																												2010-2015 = 2010, 2011, 2012, 2013, 2014, 2015
																																											OUTPUT
																																											Title: U.S. Mortality 1973-2015 (Nov 2017 sub), Race (WU/B/O), Event: COD rec (HIV grouped w/oth infectious)
																																												These rates are provided for producing "All races combined" statistics.
																																												Since populations are not available for other unspecified 1978-1991 race, these cases are grouped with whites in the rates.
																																												There is no Unknown race in the mortality files, so to avoid excluding cases with Unknown race you must pick a race category for
																																												them on on the MP-SIR Rates tab.
																																												Therefore, statistics for whites may be misleading.
																																											Display Rates as: Cases per 100,000
																																											Precision: 6 decimal places (default)
