# Supplementary material for: Stroke among cancer patients
Source: Nat Commun. 2019 Nov 15;10:5172. doi: 10.1038/s41467-019-13120-6 (PMC6858303; doi:10.1038/s41467-019-13120-6)
Supplement: Supplementary file 5 — Supplementary Data 2 [file 41467_2019_13120_MOESM5_ESM.xlsx]

## Sheet: Supplementary Dataset 2
Head and Neck Cancers
Cerebrovascular Diseases																																											SEER SESSION INFORMATION
	2-11 months	2-11 months	2-11 months	2-11 months	2-11 months	2-11 months	2-11 months	2-11 months	12-59 months	12-59 months	12-59 months	12-59 months	12-59 months	12-59 months	12-59 months	12-59 months	60-119 months	60-119 months	60-119 months	60-119 months	60-119 months	60-119 months	60-119 months	60-119 months	120+ months	120+ months	120+ months	120+ months	120+ months	120+ months	120+ months	120+ months	Total	Total	Total	Total	Total	Total	Total	Total			Filename:	MP-SIR Session-3 Matrix-2
	Observed	Expected	O/E	CI Lower	CI Upper	Person Years at Risk	Mean Age at Exposure	Mean Age at Event	Observed	Expected	O/E	CI Lower	CI Upper	Person Years at Risk	Mean Age at Exposure	Mean Age at Event	Observed	Expected	O/E	CI Lower	CI Upper	Person Years at Risk	Mean Age at Exposure	Mean Age at Event	Observed	Expected	O/E	CI Lower	CI Upper	Person Years at Risk	Mean Age at Exposure	Mean Age at Event	Observed	Expected	O/E	CI Lower	CI Upper	Person Years at Risk	Mean Age at Exposure	Mean Age at Event			SEER*Stat Version:	8.3.5
All Sites	173	49.67	3.48	2.98	4.04	1064.89	71.23	76.43	481	183.72	2.62	2.39	2.86	3766.26	70.56	76.19	389	132.45	2.94	2.65	3.24	2573.94	68.68	78.91	337	83.25	4.05	3.63	4.5	1361.14	65.28	79.31	1380	449.1	3.07	2.91	3.24	8766.23	71.23	77.75			Date:	2019-08-06
Oral Cavity and Pharynx	136	37.07	3.67	3.08	4.34	754.81	71.92	77	344	134.57	2.56	2.29	2.84	2638.38	71.18	76.99	285	93.2	3.06	2.71	3.43	1769.48	69.13	79.38	222	58.62	3.79	3.31	4.32	935.89	65.36	79.57	987	323.46	3.05	2.86	3.25	6098.56	71.92	78.26
Lip	14	9.98	1.4	0.77	2.35	122.67	78.03	80.89	72	31.17	2.31	1.81	2.91	401.67	77.8	84.85	39	18.74	2.08	1.48	2.84	240.92	73.31	84.86	29	13.5	2.15	1.44	3.08	153.77	67.81	83.11	154	73.39	2.1	1.78	2.46	919.03	78.03	84.16			Session Type: MP-SIR
Tongue	28	6.23	4.49	2.99	6.5	150.36	70.59	78.81	64	25.41	2.52	1.94	3.22	536.25	69.32	74.29	59	19.54	3.02	2.3	3.89	383.34	67.96	78.89	48	12.91	3.72	2.74	4.93	214.35	63.66	78.13	199	64.09	3.11	2.69	3.57	1284.29	70.59	77.21
Salivary Gland	19	6.55	2.9	1.75	4.53	103.61	76.82	85.1	47	21.83	2.15	1.58	2.86	355.83	75.56	82.6	35	15.22	2.3	1.6	3.2	251.17	72.58	84.48	35	8.22	4.26	2.97	5.92	130.26	67.86	81.59	136	51.82	2.62	2.2	3.1	840.87	76.82	83.17			SUGGESTED CITATION
Floor of Mouth	13	1.98	6.58	3.5	11.25	52.8	68.64	77.09	16	7.41	2.16	1.23	3.5	200.1	66.85	67.73	21	6.84	3.07	1.9	4.69	140.28	67.77	74.58	20	4.89	4.09	2.5	6.31	85.67	67.89	82.18	70	21.12	3.31	2.58	4.19	478.85	68.64	75.65			Software: Surveillance Research Program, National Cancer Institute SEER*Stat software (www.seer.cancer.gov/seerstat)
Gum and Other Mouth	22	7.06	3.12	1.95	4.72	126.49	74.45	78.76	51	28.35	1.8	1.34	2.37	459.52	73.87	78.99	61	18.05	3.38	2.59	4.34	287.84	72.54	80.96	32	11.34	2.82	1.93	3.98	139.16	70.04	84.39	166	64.8	2.56	2.19	2.98	1013.02	74.45	80.72				version 8.3.5.
Nasopharynx	8	1.16	6.92	2.99	13.63	47.34	63.77	69.72	18	4.45	4.04	2.4	6.39	185.41	62.96	70.27	17	3.27	5.2	3.03	8.33	141.08	60.9	71.62	20	4.14	4.83	2.95	7.46	97.58	58.09	72.97	63	13.02	4.84	3.72	6.19	471.42	63.77	71.42			Data: Surveillance, Epidemiology, and End Results (SEER) Program (www.seer.cancer.gov) SEER*Stat Database:
Tonsil	14	1.92	7.3	3.99	12.24	80.11	64.91	64.57	36	8.19	4.4	3.08	6.09	280.92	65.03	69.21	30	7.21	4.16	2.81	5.94	206.77	64.06	73.36	25	2.44	10.24	6.63	15.12	76.01	62.16	75.2	105	19.76	5.31	4.35	6.43	643.81	64.91	71.2				Incidence - SEER 13 Regs excluding AK Research Data, Nov 2017 Sub (1992-2015) for SMRs - Linked To County
Oropharynx	4	0.39	10.14	2.76	25.96	14.59	69.12	80.23	8	1.03	7.8	3.37	15.37	47.99	66.46	74.47	3	0.83	3.64	0.75	10.62	35.25	61.45	76.67	5	0.14	35.05	11.38	81.8	13.5	57.36	70.06	20	2.39	8.38	5.12	12.94	111.33	69.12	74.85				Attributes - Total U.S., 1969-2016 Counties, National Cancer Institute, DCCPS, Surveillance Research Program, released
Hypopharynx	8	1.36	5.88	2.54	11.59	42.59	68.02	67.31	22	5.62	3.91	2.45	5.92	135.43	68.26	69.86	18	3.26	5.52	3.27	8.73	70.25	69.36	78.33	6	0.87	6.92	2.54	15.06	21	64.16	77.66	54	11.11	4.86	3.65	6.34	269.27	68.02	73.17				April 2018, based on the November 2017 submission.
Other Oral Cavity and Pharynx	6	0.45	13.36	4.9	29.07	14.25	70.86	76.7	10	1.11	9.04	4.33	16.62	35.25	68.61	73.69	2	0.25	8.05	0.97	29.07	12.59	63.23	70	2	0.17	12	1.45	43.35	4.58	62.75	75.04	20	1.97	10.15	6.2	15.67	66.67	70.86	74.36
Digestive System	0	0	0	0	0	0			0	0	0	0	0	0			0	0	0	0	0	0			0	0	0	0	0	0			0	0	0	0	0	0					DATA
Esophagus	0	0	0	0	0	0			0	0	0	0	0	0			0	0	0	0	0	0			0	0	0	0	0	0			0	0	0	0	0	0					Database: Incidence - SEER 13 Regs excluding AK Research Data, Nov 2017 Sub (1992-2015) for SMRs - Linked To County
Stomach	0	0	0	0	0	0			0	0	0	0	0	0			0	0	0	0	0	0			0	0	0	0	0	0			0	0	0	0	0	0						Attributes - Total U.S., 1969-2016 Counties
Small Intestine	0	0	0	0	0	0			0	0	0	0	0	0			0	0	0	0	0	0			0	0	0	0	0	0			0	0	0	0	0	0
Colon and Rectum	0	0	0	0	0	0			0	0	0	0	0	0			0	0	0	0	0	0			0	0	0	0	0	0			0	0	0	0	0	0					RATES
Colon excluding Rectum	0	0	0	0	0	0			0	0	0	0	0	0			0	0	0	0	0	0			0	0	0	0	0	0			0	0	0	0	0	0					Name: U.S. Mortality 1973-2015 (Nov 2017 sub), Race (WU/B/O), Event: COD rec (HIV grouped w/oth infectious)
Cecum	0	0	0	0	0	0			0	0	0	0	0	0			0	0	0	0	0	0			0	0	0	0	0	0			0	0	0	0	0	0
Appendix	0	0	0	0	0	0			0	0	0	0	0	0			0	0	0	0	0	0			0	0	0	0	0	0			0	0	0	0	0	0						See rate session page(s) below.
Ascending Colon	0	0	0	0	0	0			0	0	0	0	0	0			0	0	0	0	0	0			0	0	0	0	0	0			0	0	0	0	0	0
Hepatic Flexure	0	0	0	0	0	0			0	0	0	0	0	0			0	0	0	0	0	0			0	0	0	0	0	0			0	0	0	0	0	0					SELECTION
Transverse Colon	0	0	0	0	0	0			0	0	0	0	0	0			0	0	0	0	0	0			0	0	0	0	0	0			0	0	0	0	0	0					Index Record: First Primary Only (Sequence Number 0 or 1)
Splenic Flexure	0	0	0	0	0	0			0	0	0	0	0	0			0	0	0	0	0	0			0	0	0	0	0	0			0	0	0	0	0	0						Select Only: Malignant Cases, Known Age
Descending Colon	0	0	0	0	0	0			0	0	0	0	0	0			0	0	0	0	0	0			0	0	0	0	0	0			0	0	0	0	0	0						Exclude All Death Certificate and Autopsy Only
Sigmoid Colon	0	0	0	0	0	0			0	0	0	0	0	0			0	0	0	0	0	0			0	0	0	0	0	0			0	0	0	0	0	0
Large Intestine, NOS	0	0	0	0	0	0			0	0	0	0	0	0			0	0	0	0	0	0			0	0	0	0	0	0			0	0	0	0	0	0						{Site and Morphology.Site recode ICD-O-3/WHO 2008} = 'Oral Cavity and Pharynx', 'Lip', 'Tongue', 'Salivary Gland',
Rectum and Rectosigmoid Junction	0	0	0	0	0	0			0	0	0	0	0	0			0	0	0	0	0	0			0	0	0	0	0	0			0	0	0	0	0	0						'Floor of Mouth', 'Gum and Other Mouth', 'Nasopharynx', 'Tonsil', 'Oropharynx', 'Hypopharynx', 'Other Oral Cavity and
Rectosigmoid Junction	0	0	0	0	0	0			0	0	0	0	0	0			0	0	0	0	0	0			0	0	0	0	0	0			0	0	0	0	0	0						Pharynx', 'Larynx'
Rectum	0	0	0	0	0	0			0	0	0	0	0	0			0	0	0	0	0	0			0	0	0	0	0	0			0	0	0	0	0	0
Anus, Anal Canal and Anorectum	0	0	0	0	0	0			0	0	0	0	0	0			0	0	0	0	0	0			0	0	0	0	0	0			0	0	0	0	0	0					PARAMETERS
Liver and Intrahepatic Bile Duct	0	0	0	0	0	0			0	0	0	0	0	0			0	0	0	0	0	0			0	0	0	0	0	0			0	0	0	0	0	0					Exposure Date: Date of diagnosis recode
Liver	0	0	0	0	0	0			0	0	0	0	0	0			0	0	0	0	0	0			0	0	0	0	0	0			0	0	0	0	0	0					Latency Exclusion: 2 months
Intrahepatic Bile Duct	0	0	0	0	0	0			0	0	0	0	0	0			0	0	0	0	0	0			0	0	0	0	0	0			0	0	0	0	0	0					Start Date: Date of diagnosis recode
Gallbladder	0	0	0	0	0	0			0	0	0	0	0	0			0	0	0	0	0	0			0	0	0	0	0	0			0	0	0	0	0	0					Cutoff Start: Jan 1992
Other Biliary	0	0	0	0	0	0			0	0	0	0	0	0			0	0	0	0	0	0			0	0	0	0	0	0			0	0	0	0	0	0					Cutoff End: Dec 2015
Pancreas	0	0	0	0	0	0			0	0	0	0	0	0			0	0	0	0	0	0			0	0	0	0	0	0			0	0	0	0	0	0					Latency: 1y,5y,10y
Retroperitoneum	0	0	0	0	0	0			0	0	0	0	0	0			0	0	0	0	0	0			0	0	0	0	0	0			0	0	0	0	0	0
Peritoneum, Omentum and Mesentery	0	0	0	0	0	0			0	0	0	0	0	0			0	0	0	0	0	0			0	0	0	0	0	0			0	0	0	0	0	0					EVENTS
Other Digestive Organs	0	0	0	0	0	0			0	0	0	0	0	0			0	0	0	0	0	0			0	0	0	0	0	0			0	0	0	0	0	0					Analysis Type: Single Outcome Analysis
Respiratory System	37	12.6	2.94	2.07	4.05	310.08	69.51	74.34	137	49.16	2.79	2.34	3.29	1127.88	69.06	74.17	104	39.25	2.65	2.16	3.21	804.46	67.64	77.64	115	24.63	4.67	3.85	5.6	425.25	65.12	78.81	393	125.64	3.13	2.83	3.45	2667.67	69.51	76.46			Exit Point: Exit at Any Event in Rate File
Nose, Nasal Cavity and Middle Ear	0	0	0	0	0	0			0	0	0	0	0	0			0	0	0	0	0	0			0	0	0	0	0	0			0	0	0	0	0	0						Event possible on Index Record
Larynx	37	12.6	2.94	2.07	4.05	310.08	69.51	74.34	137	49.16	2.79	2.34	3.29	1127.88	69.06	74.17	104	39.25	2.65	2.16	3.21	804.46	67.64	77.64	115	24.63	4.67	3.85	5.6	425.25	65.12	78.81	393	125.64	3.13	2.83	3.45	2667.67	69.51	76.46			Selected Events: COD rec (HIV grouped w/oth infectious) (Event Variable)
Lung and Bronchus	0	0	0	0	0	0			0	0	0	0	0	0			0	0	0	0	0	0			0	0	0	0	0	0			0	0	0	0	0	0						All Causes of Death
Pleura	0	0	0	0	0	0			0	0	0	0	0	0			0	0	0	0	0	0			0	0	0	0	0	0			0	0	0	0	0	0						All Malignant Cancers
Trachea, Mediastinum and Other Respiratory Organs	0	0	0	0	0	0			0	0	0	0	0	0			0	0	0	0	0	0			0	0	0	0	0	0			0	0	0	0	0	0						Oral Cavity and Pharynx
Bones and Joints	0	0	0	0	0	0			0	0	0	0	0	0			0	0	0	0	0	0			0	0	0	0	0	0			0	0	0	0	0	0						Lip
Soft Tissue including Heart	0	0	0	0	0	0			0	0	0	0	0	0			0	0	0	0	0	0			0	0	0	0	0	0			0	0	0	0	0	0						Tongue
Skin excluding Basal and Squamous	0	0	0	0	0	0			0	0	0	0	0	0			0	0	0	0	0	0			0	0	0	0	0	0			0	0	0	0	0	0						Salivary Gland
Melanoma of the Skin	0	0	0	0	0	0			0	0	0	0	0	0			0	0	0	0	0	0			0	0	0	0	0	0			0	0	0	0	0	0						Floor of Mouth
Other Non-Epithelial Skin	0	0	0	0	0	0			0	0	0	0	0	0			0	0	0	0	0	0			0	0	0	0	0	0			0	0	0	0	0	0						Gum and Other Mouth
Breast	0	0	0	0	0	0			0	0	0	0	0	0			0	0	0	0	0	0			0	0	0	0	0	0			0	0	0	0	0	0						Nasopharynx
Female Genital System	0	0	0	0	0	0			0	0	0	0	0	0			0	0	0	0	0	0			0	0	0	0	0	0			0	0	0	0	0	0						Tonsil
Cervix Uteri	0	0	0	0	0	0			0	0	0	0	0	0			0	0	0	0	0	0			0	0	0	0	0	0			0	0	0	0	0	0						Oropharynx
Corpus and Uterus, NOS	0	0	0	0	0	0			0	0	0	0	0	0			0	0	0	0	0	0			0	0	0	0	0	0			0	0	0	0	0	0						Hypopharynx
Corpus Uteri	0	0	0	0	0	0			0	0	0	0	0	0			0	0	0	0	0	0			0	0	0	0	0	0			0	0	0	0	0	0						Other Oral Cavity and Pharynx
Uterus, NOS	0	0	0	0	0	0			0	0	0	0	0	0			0	0	0	0	0	0			0	0	0	0	0	0			0	0	0	0	0	0						Digestive System
Ovary	0	0	0	0	0	0			0	0	0	0	0	0			0	0	0	0	0	0			0	0	0	0	0	0			0	0	0	0	0	0						Esophagus
Vagina	0	0	0	0	0	0			0	0	0	0	0	0			0	0	0	0	0	0			0	0	0	0	0	0			0	0	0	0	0	0						Stomach
Vulva	0	0	0	0	0	0			0	0	0	0	0	0			0	0	0	0	0	0			0	0	0	0	0	0			0	0	0	0	0	0						Small Intestine
Other Female Genital Organs	0	0	0	0	0	0			0	0	0	0	0	0			0	0	0	0	0	0			0	0	0	0	0	0			0	0	0	0	0	0						Colon and Rectum
Male Genital System	0	0	0	0	0	0			0	0	0	0	0	0			0	0	0	0	0	0			0	0	0	0	0	0			0	0	0	0	0	0						Colon excluding Rectum
Prostate	0	0	0	0	0	0			0	0	0	0	0	0			0	0	0	0	0	0			0	0	0	0	0	0			0	0	0	0	0	0						Rectum and Rectosigmoid Junction
Testis	0	0	0	0	0	0			0	0	0	0	0	0			0	0	0	0	0	0			0	0	0	0	0	0			0	0	0	0	0	0						Anus, Anal Canal and Anorectum
Penis	0	0	0	0	0	0			0	0	0	0	0	0			0	0	0	0	0	0			0	0	0	0	0	0			0	0	0	0	0	0						Liver and Intrahepatic Bile Duct
Other Male Genital Organs	0	0	0	0	0	0			0	0	0	0	0	0			0	0	0	0	0	0			0	0	0	0	0	0			0	0	0	0	0	0						Liver
Urinary System	0	0	0	0	0	0			0	0	0	0	0	0			0	0	0	0	0	0			0	0	0	0	0	0			0	0	0	0	0	0						Intrahepatic Bile Duct
Urinary Bladder	0	0	0	0	0	0			0	0	0	0	0	0			0	0	0	0	0	0			0	0	0	0	0	0			0	0	0	0	0	0						Gallbladder
Kidney and Renal Pelvis	0	0	0	0	0	0			0	0	0	0	0	0			0	0	0	0	0	0			0	0	0	0	0	0			0	0	0	0	0	0						Other Biliary
Ureter	0	0	0	0	0	0			0	0	0	0	0	0			0	0	0	0	0	0			0	0	0	0	0	0			0	0	0	0	0	0						Pancreas
Other Urinary Organs	0	0	0	0	0	0			0	0	0	0	0	0			0	0	0	0	0	0			0	0	0	0	0	0			0	0	0	0	0	0						Retroperitoneum
Eye and Orbit	0	0	0	0	0	0			0	0	0	0	0	0			0	0	0	0	0	0			0	0	0	0	0	0			0	0	0	0	0	0						Peritoneum, Omentum and Mesentery
Brain and Other Nervous System	0	0	0	0	0	0			0	0	0	0	0	0			0	0	0	0	0	0			0	0	0	0	0	0			0	0	0	0	0	0						Other Digestive Organs
Brain	0	0	0	0	0	0			0	0	0	0	0	0			0	0	0	0	0	0			0	0	0	0	0	0			0	0	0	0	0	0						Respiratory System
Cranial Nerves Other Nervous System	0	0	0	0	0	0			0	0	0	0	0	0			0	0	0	0	0	0			0	0	0	0	0	0			0	0	0	0	0	0						Nose, Nasal Cavity and Middle Ear
Endocrine System	0	0	0	0	0	0			0	0	0	0	0	0			0	0	0	0	0	0			0	0	0	0	0	0			0	0	0	0	0	0						Larynx
Thyroid	0	0	0	0	0	0			0	0	0	0	0	0			0	0	0	0	0	0			0	0	0	0	0	0			0	0	0	0	0	0						Lung and Bronchus
Other Endocrine including Thymus	0	0	0	0	0	0			0	0	0	0	0	0			0	0	0	0	0	0			0	0	0	0	0	0			0	0	0	0	0	0						Pleura
Lymphoma	0	0	0	0	0	0			0	0	0	0	0	0			0	0	0	0	0	0			0	0	0	0	0	0			0	0	0	0	0	0						Trachea, Mediastinum and Other Respiratory Organs
Hodgkin Lymphoma	0	0	0	0	0	0			0	0	0	0	0	0			0	0	0	0	0	0			0	0	0	0	0	0			0	0	0	0	0	0						Bones and Joints
Hodgkin - Nodal	0	0	0	0	0	0			0	0	0	0	0	0			0	0	0	0	0	0			0	0	0	0	0	0			0	0	0	0	0	0						Soft Tissue including Heart
Hodgkin - Extranodal	0	0	0	0	0	0			0	0	0	0	0	0			0	0	0	0	0	0			0	0	0	0	0	0			0	0	0	0	0	0						Skin excluding Basal and Squamous
Non-Hodgkin Lymphoma	0	0	0	0	0	0			0	0	0	0	0	0			0	0	0	0	0	0			0	0	0	0	0	0			0	0	0	0	0	0						Melanoma of the Skin
NHL - Nodal	0	0	0	0	0	0			0	0	0	0	0	0			0	0	0	0	0	0			0	0	0	0	0	0			0	0	0	0	0	0						Other Non-Epithelial Skin
NHL - Extranodal	0	0	0	0	0	0			0	0	0	0	0	0			0	0	0	0	0	0			0	0	0	0	0	0			0	0	0	0	0	0						Breast
Myeloma	0	0	0	0	0	0			0	0	0	0	0	0			0	0	0	0	0	0			0	0	0	0	0	0			0	0	0	0	0	0						Female Genital System
Leukemia	0	0	0	0	0	0			0	0	0	0	0	0			0	0	0	0	0	0			0	0	0	0	0	0			0	0	0	0	0	0						Cervix Uteri
Lymphocytic Leukemia	0	0	0	0	0	0			0	0	0	0	0	0			0	0	0	0	0	0			0	0	0	0	0	0			0	0	0	0	0	0						Corpus and Uterus, NOS
Acute Lymphocytic Leukemia	0	0	0	0	0	0			0	0	0	0	0	0			0	0	0	0	0	0			0	0	0	0	0	0			0	0	0	0	0	0						Corpus Uteri
Chronic Lymphocytic Leukemia	0	0	0	0	0	0			0	0	0	0	0	0			0	0	0	0	0	0			0	0	0	0	0	0			0	0	0	0	0	0						Uterus, NOS
Other Lymphocytic Leukemia	0	0	0	0	0	0			0	0	0	0	0	0			0	0	0	0	0	0			0	0	0	0	0	0			0	0	0	0	0	0						Ovary
Myeloid and Monocytic Leukemia	0	0	0	0	0	0			0	0	0	0	0	0			0	0	0	0	0	0			0	0	0	0	0	0			0	0	0	0	0	0						Vagina
Acute Myeloid Leukemia	0	0	0	0	0	0			0	0	0	0	0	0			0	0	0	0	0	0			0	0	0	0	0	0			0	0	0	0	0	0						Vulva
Acute Monocytic Leukemia	0	0	0	0	0	0			0	0	0	0	0	0			0	0	0	0	0	0			0	0	0	0	0	0			0	0	0	0	0	0						Other Female Genital Organs
Chronic Myeloid Leukemia	0	0	0	0	0	0			0	0	0	0	0	0			0	0	0	0	0	0			0	0	0	0	0	0			0	0	0	0	0	0						Male Genital System
Other Myeloid/Monocytic Leukemia	0	0	0	0	0	0			0	0	0	0	0	0			0	0	0	0	0	0			0	0	0	0	0	0			0	0	0	0	0	0						Prostate
Other Leukemia	0	0	0	0	0	0			0	0	0	0	0	0			0	0	0	0	0	0			0	0	0	0	0	0			0	0	0	0	0	0						Testis
Other Acute Leukemia	0	0	0	0	0	0			0	0	0	0	0	0			0	0	0	0	0	0			0	0	0	0	0	0			0	0	0	0	0	0						Penis
Aleukemic, Subleukemic and NOS	0	0	0	0	0	0			0	0	0	0	0	0			0	0	0	0	0	0			0	0	0	0	0	0			0	0	0	0	0	0						Other Male Genital Organs
Mesothelioma	0	0	0	0	0	0			0	0	0	0	0	0			0	0	0	0	0	0			0	0	0	0	0	0			0	0	0	0	0	0						Urinary System
Kaposi Sarcoma	0	0	0	0	0	0			0	0	0	0	0	0			0	0	0	0	0	0			0	0	0	0	0	0			0	0	0	0	0	0						Urinary Bladder
Miscellaneous	0	0	0	0	0	0			0	0	0	0	0	0			0	0	0	0	0	0			0	0	0	0	0	0			0	0	0	0	0	0						Kidney and Renal Pelvis
																																												Ureter
																																												Other Urinary Organs
																																												Eye and Orbit
																																												Brain and Other Nervous System
																																												Endocrine System
																																												Thyroid
																																												Other Endocrine including Thymus
																																												Lymphoma
																																												Hodgkin Lymphoma
																																												Non-Hodgkin Lymphoma
																																												Myeloma
																																												Leukemia
																																												Lymphocytic Leukemia
																																												Acute Lymphocytic Leukemia
																																												Chronic Lymphocytic Leukemia
																																												Other Lymphocytic Leukemia
																																												Myeloid and Monocytic Leukemia
																																												Acute Myeloid Leukemia
																																												Acute Monocytic Leukemia
																																												Chronic Myeloid Leukemia
																																												Other Myeloid/Monocytic Leukemia
																																												Other Leukemia
																																												Other Acute Leukemia
																																												Aleukemic, Subleukemic and NOS
																																												Miscellaneous Malignant Cancer
																																												In situ, benign or unknown behavior neoplasm
																																												Tuberculosis
																																												Syphilis
																																												Septicemia
																																												Other Infectious and Parasitic Diseases including HIV
																																												a - Do not use, not compatible with SEER incidence
																																												b - Do not use, not compatible with SEER incidence
																																												Diabetes Mellitus
																																												Alzheimers (ICD-9 and 10 only)
																																												Diseases of Heart
																																												Hypertension without Heart Disease
																																												Cerebrovascular Diseases
																																												Atherosclerosis
																																												Aortic Aneurysm and Dissection
																																												Other Diseases of Arteries, Arterioles, Capillaries
																																												Pneumonia and Influenza
																																												Chronic Obstructive Pulmonary Disease and Allied Cond
																																												Stomach and Duodenal Ulcers
																																												Chronic Liver Disease and Cirrhosis
																																												Nephritis, Nephrotic Syndrome and Nephrosis
																																												Complications of Pregnancy, Childbirth, Puerperium
																																												Congenital Anomalies
																																												Certain Conditions Originating in Perinatal Period
																																												Symptoms, Signs and Ill-Defined Conditions
																																												Accidents and Adverse Effects
																																												Suicide and Self-Inflicted Injury
																																												Homicide and Legal Intervention
																																												Other Cause of Death
																																											STATISTICS
																																											Table Type: SIR Tables
																																											Include: 95% Confidence Intervals (Exact Method)
																																											TABLE
																																											Page: COD to site recode
																																											Row: Site recode ICD-O-3/WHO 2008
																																											Column: Latency [*calculated*]
																																											USER DEFINITIONS
																																												COD rec (HIV grouped w/oth infectious) (Event Variable) [Cause of death recode]
																																												All Causes of Death = Lip, Tongue, Salivary Gland, Floor of Mouth, Gum and Other Mouth, Nasopharynx, Tonsil,
																																												Oropharynx, Hypopharynx, Other Oral Cavity and Pharynx, Esophagus, Stomach, Small Intestine, Colon excluding
																																												Rectum, Rectum and Rectosigmoid Junction, Anus, Anal Canal and Anorectum, Liver, Intrahepatic Bile Duct,
																																												Gallbladder, Other Biliary, Pancreas, Retroperitoneum, Peritoneum, Omentum and Mesentery, Other Digestive Organs,
																																												Nose, Nasal Cavity and Middle Ear, Larynx, Lung and Bronchus, Pleura, Trachea, Mediastinum and Other Respiratory
																																												Organs, Bones and Joints, Soft Tissue including Heart, Melanoma of the Skin, Non-Melanoma Skin, Breast, Cervix
																																												Uteri, Corpus Uteri, Uterus, NOS, Ovary, Vagina, Vulva, Other Female Genital Organs, Prostate, Testis, Penis,
																																												Other Male Genital Organs, Urinary Bladder, Kidney and Renal Pelvis, Ureter, Other Urinary Organs, Eye and Orbit,
																																												Brain and Other Nervous System, Thyroid, Other Endocrine including Thymus, Hodgkin Lymphoma, Non-Hodgkin
																																												Lymphoma, Myeloma, Acute Lymphocytic Leukemia, Chronic Lymphocytic Leukemia, Other Lymphocytic Leukemia,
																																												Acute Myeloid Leukemia, Acute Monocytic Leukemia, Chronic Myeloid Leukemia, Other Myeloid/Monocytic Leukemia,
																																												Other Acute Leukemia, Aleukemic, Subleukemic and NOS, Miscellaneous Malignant Cancer, In situ, benign or unknown
																																												behavior neoplasm, Tuberculosis, Syphilis, 139, Septicemia, Other Infectious and Parasitic Diseases including HIV,
																																												Diabetes Mellitus, Alzheimers (ICD-9 and 10 only), Diseases of Heart, Hypertension without Heart Disease,
																																												Cerebrovascular Diseases, Atherosclerosis, Aortic Aneurysm and Dissection, Other Diseases of Arteries, Arterioles,
																																												Capillaries, Pneumonia and Influenza, Chronic Obstructive Pulmonary Disease and Allied Cond, Stomach and Duodenal
																																												Ulcers, Chronic Liver Disease and Cirrhosis, Nephritis, Nephrotic Syndrome and Nephrosis, Complications of Pregnancy,
																																												Childbirth, Puerperium, Congenital Anomalies, Certain Conditions Originating in Perinatal Period, Symptoms, Signs and
																																												Ill-Defined Conditions, Accidents and Adverse Effects, Suicide and Self-Inflicted Injury, Homicide and Legal Intervention,
																																												Other Cause of Death
																																												All Malignant Cancers = Lip, Tongue, Salivary Gland, Floor of Mouth, Gum and Other Mouth, Nasopharynx, Tonsil,
																																												Oropharynx, Hypopharynx, Other Oral Cavity and Pharynx, Esophagus, Stomach, Small Intestine, Colon excluding
																																												Rectum, Rectum and Rectosigmoid Junction, Anus, Anal Canal and Anorectum, Liver, Intrahepatic Bile Duct,
																																												Gallbladder, Other Biliary, Pancreas, Retroperitoneum, Peritoneum, Omentum and Mesentery, Other Digestive Organs,
																																												Nose, Nasal Cavity and Middle Ear, Larynx, Lung and Bronchus, Pleura, Trachea, Mediastinum and Other Respiratory
																																												Organs, Bones and Joints, Soft Tissue including Heart, Melanoma of the Skin, Non-Melanoma Skin, Breast, Cervix
																																												Uteri, Corpus Uteri, Uterus, NOS, Ovary, Vagina, Vulva, Other Female Genital Organs, Prostate, Testis, Penis,
																																												Other Male Genital Organs, Urinary Bladder, Kidney and Renal Pelvis, Ureter, Other Urinary Organs, Eye and Orbit,
																																												Brain and Other Nervous System, Thyroid, Other Endocrine including Thymus, Hodgkin Lymphoma, Non-Hodgkin
																																												Lymphoma, Myeloma, Acute Lymphocytic Leukemia, Chronic Lymphocytic Leukemia, Other Lymphocytic Leukemia,
																																												Acute Myeloid Leukemia, Acute Monocytic Leukemia, Chronic Myeloid Leukemia, Other Myeloid/Monocytic Leukemia,
																																												Other Acute Leukemia, Aleukemic, Subleukemic and NOS, Miscellaneous Malignant Cancer
																																												Oral Cavity and Pharynx = Lip, Tongue, Salivary Gland, Floor of Mouth, Gum and Other Mouth, Nasopharynx, Tonsil,
																																												Oropharynx, Hypopharynx, Other Oral Cavity and Pharynx
																																												Lip = Lip
																																												Tongue = Tongue
																																												Salivary Gland = Salivary Gland
																																												Floor of Mouth = Floor of Mouth
																																												Gum and Other Mouth = Gum and Other Mouth
																																												Nasopharynx = Nasopharynx
																																												Tonsil = Tonsil
																																												Oropharynx = Oropharynx
																																												Hypopharynx = Hypopharynx
																																												Other Oral Cavity and Pharynx = Other Oral Cavity and Pharynx
																																												Digestive System = Esophagus, Stomach, Small Intestine, Colon excluding Rectum, Rectum and Rectosigmoid Junction,
																																												Anus, Anal Canal and Anorectum, Liver, Intrahepatic Bile Duct, Gallbladder, Other Biliary, Pancreas, Retroperitoneum,
																																												Peritoneum, Omentum and Mesentery, Other Digestive Organs
																																												Esophagus = Esophagus
																																												Stomach = Stomach
																																												Small Intestine = Small Intestine
																																												Colon and Rectum = Colon excluding Rectum, Rectum and Rectosigmoid Junction
																																												Colon excluding Rectum = Colon excluding Rectum
																																												Rectum and Rectosigmoid Junction = Rectum and Rectosigmoid Junction
																																												Anus, Anal Canal and Anorectum = Anus, Anal Canal and Anorectum
																																												Liver and Intrahepatic Bile Duct = Liver, Intrahepatic Bile Duct
																																												Liver = Liver
																																												Intrahepatic Bile Duct = Intrahepatic Bile Duct
																																												Gallbladder = Gallbladder
																																												Other Biliary = Other Biliary
																																												Pancreas = Pancreas
																																												Retroperitoneum = Retroperitoneum
																																												Peritoneum, Omentum and Mesentery = Peritoneum, Omentum and Mesentery
																																												Other Digestive Organs = Other Digestive Organs
																																												Respiratory System = Nose, Nasal Cavity and Middle Ear, Larynx, Lung and Bronchus, Pleura, Trachea, Mediastinum and
																																												Other Respiratory Organs
																																												Nose, Nasal Cavity and Middle Ear = Nose, Nasal Cavity and Middle Ear
																																												Larynx = Larynx
																																												Lung and Bronchus = Lung and Bronchus
																																												Pleura = Pleura
																																												Trachea, Mediastinum and Other Respiratory Organs = Trachea, Mediastinum and Other Respiratory Organs
																																												Bones and Joints = Bones and Joints
																																												Soft Tissue including Heart = Soft Tissue including Heart
																																												Skin excluding Basal and Squamous = Melanoma of the Skin, Non-Melanoma Skin
																																												Melanoma of the Skin = Melanoma of the Skin
																																												Other Non-Epithelial Skin = Non-Melanoma Skin
																																												Breast = Breast
																																												Female Genital System = Cervix Uteri, Corpus Uteri, Uterus, NOS, Ovary, Vagina, Vulva, Other Female Genital Organs
																																												Cervix Uteri = Cervix Uteri
																																												Corpus and Uterus, NOS = Corpus Uteri, Uterus, NOS
																																												Corpus Uteri = Corpus Uteri
																																												Uterus, NOS = Uterus, NOS
																																												Ovary = Ovary
																																												Vagina = Vagina
																																												Vulva = Vulva
																																												Other Female Genital Organs = Other Female Genital Organs
																																												Male Genital System = Prostate, Testis, Penis, Other Male Genital Organs
																																												Prostate = Prostate
																																												Testis = Testis
																																												Penis = Penis
																																												Other Male Genital Organs = Other Male Genital Organs
																																												Urinary System = Urinary Bladder, Kidney and Renal Pelvis, Ureter, Other Urinary Organs
																																												Urinary Bladder = Urinary Bladder
																																												Kidney and Renal Pelvis = Kidney and Renal Pelvis
																																												Ureter = Ureter
																																												Other Urinary Organs = Other Urinary Organs
																																												Eye and Orbit = Eye and Orbit
																																												Brain and Other Nervous System = Brain and Other Nervous System
																																												Endocrine System = Thyroid, Other Endocrine including Thymus
																																												Thyroid = Thyroid
																																												Other Endocrine including Thymus = Other Endocrine including Thymus
																																												Lymphoma = Hodgkin Lymphoma, Non-Hodgkin Lymphoma
																																												Hodgkin Lymphoma = Hodgkin Lymphoma
																																												Non-Hodgkin Lymphoma = Non-Hodgkin Lymphoma
																																												Myeloma = Myeloma
																																												Leukemia = Acute Lymphocytic Leukemia, Chronic Lymphocytic Leukemia, Other Lymphocytic Leukemia, Acute Myeloid
																																												Leukemia, Acute Monocytic Leukemia, Chronic Myeloid Leukemia, Other Myeloid/Monocytic Leukemia, Other Acute
																																												Leukemia, Aleukemic, Subleukemic and NOS
																																												Lymphocytic Leukemia = Acute Lymphocytic Leukemia, Chronic Lymphocytic Leukemia, Other Lymphocytic Leukemia
																																												Acute Lymphocytic Leukemia = Acute Lymphocytic Leukemia
																																												Chronic Lymphocytic Leukemia = Chronic Lymphocytic Leukemia
																																												Other Lymphocytic Leukemia = Other Lymphocytic Leukemia
																																												Myeloid and Monocytic Leukemia = Acute Myeloid Leukemia, Acute Monocytic Leukemia, Chronic Myeloid Leukemia,
																																												Other Myeloid/Monocytic Leukemia
																																												Acute Myeloid Leukemia = Acute Myeloid Leukemia
																																												Acute Monocytic Leukemia = Acute Monocytic Leukemia
																																												Chronic Myeloid Leukemia = Chronic Myeloid Leukemia
																																												Other Myeloid/Monocytic Leukemia = Other Myeloid/Monocytic Leukemia
																																												Other Leukemia = Other Acute Leukemia, Aleukemic, Subleukemic and NOS
																																												Other Acute Leukemia = Other Acute Leukemia
																																												Aleukemic, Subleukemic and NOS = Aleukemic, Subleukemic and NOS
																																												Miscellaneous Malignant Cancer = Miscellaneous Malignant Cancer
																																												In situ, benign or unknown behavior neoplasm = In situ, benign or unknown behavior neoplasm
																																												Tuberculosis = Tuberculosis
																																												Syphilis = Syphilis
																																												Septicemia = Septicemia
																																												Other Infectious and Parasitic Diseases including HIV = 139, Other Infectious and Parasitic Diseases including HIV
																																												a - Do not use, not compatible with SEER incidence = 139
																																												b - Do not use, not compatible with SEER incidence = Other Infectious and Parasitic Diseases including HIV
																																												Diabetes Mellitus = Diabetes Mellitus
																																												Alzheimers (ICD-9 and 10 only) = Alzheimers (ICD-9 and 10 only)
																																												Diseases of Heart = Diseases of Heart
																																												Hypertension without Heart Disease = Hypertension without Heart Disease
																																												Cerebrovascular Diseases = Cerebrovascular Diseases
																																												Atherosclerosis = Atherosclerosis
																																												Aortic Aneurysm and Dissection = Aortic Aneurysm and Dissection
																																												Other Diseases of Arteries, Arterioles, Capillaries = Other Diseases of Arteries, Arterioles, Capillaries
																																												Pneumonia and Influenza = Pneumonia and Influenza
																																												Chronic Obstructive Pulmonary Disease and Allied Cond = Chronic Obstructive Pulmonary Disease and Allied Cond
																																												Stomach and Duodenal Ulcers = Stomach and Duodenal Ulcers
																																												Chronic Liver Disease and Cirrhosis = Chronic Liver Disease and Cirrhosis
																																												Nephritis, Nephrotic Syndrome and Nephrosis = Nephritis, Nephrotic Syndrome and Nephrosis
																																												Complications of Pregnancy, Childbirth, Puerperium = Complications of Pregnancy, Childbirth, Puerperium
																																												Congenital Anomalies = Congenital Anomalies
																																												Certain Conditions Originating in Perinatal Period = Certain Conditions Originating in Perinatal Period
																																												Symptoms, Signs and Ill-Defined Conditions = Symptoms, Signs and Ill-Defined Conditions
																																												Accidents and Adverse Effects = Accidents and Adverse Effects
																																												Suicide and Self-Inflicted Injury = Suicide and Self-Inflicted Injury
																																												Homicide and Legal Intervention = Homicide and Legal Intervention
																																												Other Cause of Death = Other Cause of Death
																																												State DC not available or state DC available but no COD = State DC not available or state DC available but no COD
																																												All Events (system added) = Lip, Tongue, Salivary Gland, Floor of Mouth, Gum and Other Mouth, Nasopharynx, Tonsil,
																																												Oropharynx, Hypopharynx, Other Oral Cavity and Pharynx, Esophagus, Stomach, Small Intestine, Colon excluding
																																												Rectum, Rectum and Rectosigmoid Junction, Anus, Anal Canal and Anorectum, Liver, Intrahepatic Bile Duct,
																																												Gallbladder, Other Biliary, Pancreas, Retroperitoneum, Peritoneum, Omentum and Mesentery, Other Digestive Organs,
																																												Nose, Nasal Cavity and Middle Ear, Larynx, Lung and Bronchus, Pleura, Trachea, Mediastinum and Other Respiratory
																																												Organs, Bones and Joints, Soft Tissue including Heart, Melanoma of the Skin, Non-Melanoma Skin, Breast, Cervix
																																												Uteri, Corpus Uteri, Uterus, NOS, Ovary, Vagina, Vulva, Other Female Genital Organs, Prostate, Testis, Penis,
																																												Other Male Genital Organs, Urinary Bladder, Kidney and Renal Pelvis, Ureter, Other Urinary Organs, Eye and Orbit,
																																												Thyroid, Other Endocrine including Thymus, Hodgkin Lymphoma, Non-Hodgkin Lymphoma, Myeloma, Acute
																																												Lymphocytic Leukemia, Chronic Lymphocytic Leukemia, Other Lymphocytic Leukemia, Acute Myeloid Leukemia,
																																												Chronic Myeloid Leukemia, Acute Monocytic Leukemia, Other Acute Leukemia, Aleukemic, Subleukemic and NOS,
																																												Miscellaneous Malignant Cancer, Other Myeloid/Monocytic Leukemia, Brain and Other Nervous System, In situ, benign
																																												or unknown behavior neoplasm, Tuberculosis, Syphilis, 139, Septicemia, Other Infectious and Parasitic Diseases
																																												including HIV, Diabetes Mellitus, Alzheimers (ICD-9 and 10 only), Diseases of Heart, Hypertension without Heart
																																												Disease, Cerebrovascular Diseases, Atherosclerosis, Aortic Aneurysm and Dissection, Other Diseases of Arteries,
																																												Arterioles, Capillaries, Pneumonia and Influenza, Chronic Obstructive Pulmonary Disease and Allied Cond, Stomach
																																												and Duodenal Ulcers, Chronic Liver Disease and Cirrhosis, Nephritis, Nephrotic Syndrome and Nephrosis,
																																												Complications of Pregnancy, Childbirth, Puerperium, Congenital Anomalies, Certain Conditions Originating in Perinatal
																																												Period, Symptoms, Signs and Ill-Defined Conditions, Accidents and Adverse Effects, Suicide and Self-Inflicted Injury,
																																												Homicide and Legal Intervention, Other Cause of Death, State DC not available or state DC available but no COD
																																											OUTPUT
																																											Precision: 2 decimal places (default)
																																											Historic: Not Selected
																																											Rates: Rate Session
																																											CITATION
																																											Data: Surveillance, Epidemiology, and End Results (SEER) Program (www.seer.cancer.gov) SEER*Stat Database:
																																												Mortality - All COD, Aggregated Total U.S. (1969-2015) <Katrina/Rita Population Adjustment>, National Cancer Institute,
																																												DCCPS, Surveillance Research Program, released December 2017. Underlying mortality data provided by NCHS
																																												(www.cdc.gov/nchs).
																																											DATA
																																											Database: Mortality - All COD, Aggregated Total U.S. (1969-2015) <Katrina/Rita Population Adjustment>
																																											STATISTIC
																																											Statistic: Crude Rates
																																											SELECTION
																																											Select Only: Known Age
																																											TABLE
																																											Page: COD rec (HIV grouped w/oth infectious) [Cause of death recode]
																																												Sex M/F [Sex]
																																												Race (W/Unspec, B, O) [Race recode (White, Black, Other)]
																																											Row: Age recode MPS [Age recode with <1 year olds]
																																											Column: Year of death (1973-2015) [Year of death]
																																											USER DEFINITIONS
																																												COD rec (HIV grouped w/oth infectious) [Cause of death recode]
																																												Description: For more information, see http://seer.cancer.gov/codrecode/1969+_d04162012.
																																												All Causes of Death = Lip, Tongue, Salivary Gland, Floor of Mouth, Gum and Other Mouth, Nasopharynx, Tonsil,
																																												Oropharynx, Hypopharynx, Other Oral Cavity and Pharynx, Esophagus, Stomach, Small Intestine, Colon excluding
																																												Rectum, Rectum and Rectosigmoid Junction, Anus, Anal Canal and Anorectum, Liver, Intrahepatic Bile Duct,
																																												Gallbladder, Other Biliary, Pancreas, Retroperitoneum, Peritoneum, Omentum and Mesentery, Other Digestive Organs,
																																												Nose, Nasal Cavity and Middle Ear, Larynx, Lung and Bronchus, Pleura, Trachea, Mediastinum and Other Respiratory
																																												Organs, Bones and Joints, Soft Tissue including Heart, Melanoma of the Skin, Non-Melanoma Skin, Breast, Cervix
																																												Uteri, Corpus Uteri, Uterus, NOS, Ovary, Vagina, Vulva, Other Female Genital Organs, Prostate, Testis, Penis,
																																												Other Male Genital Organs, Urinary Bladder, Kidney and Renal Pelvis, Ureter, Other Urinary Organs, Eye and Orbit,
																																												Brain and Other Nervous System, Thyroid, Other Endocrine including Thymus, Hodgkin Lymphoma, Non-Hodgkin
																																												Lymphoma, Myeloma, Acute Lymphocytic Leukemia, Chronic Lymphocytic Leukemia, Other Lymphocytic Leukemia,
																																												Acute Myeloid Leukemia, Acute Monocytic Leukemia, Chronic Myeloid Leukemia, Other Myeloid/Monocytic Leukemia,
																																												Other Acute Leukemia, Aleukemic, Subleukemic and NOS, Miscellaneous Malignant Cancer, In situ, benign or unknown
																																												behavior neoplasm, Tuberculosis, Syphilis, Human Immunodeficiency Virus (HIV) (1987+), Septicemia, Other Infectious
																																												and Parasitic Diseases, Diabetes Mellitus, Alzheimers (ICD-9 and 10 only), Diseases of Heart, Hypertension without
																																												Heart Disease, Cerebrovascular Diseases, Atherosclerosis, Aortic Aneurysm and Dissection, Other Diseases of Arteries,
																																												Arterioles, Capillaries, Pneumonia and Influenza, Chronic Obstructive Pulmonary Disease and Allied Cond, Stomach
																																												and Duodenal Ulcers, Chronic Liver Disease and Cirrhosis, Nephritis, Nephrotic Syndrome and Nephrosis,
																																												Complications of Pregnancy, Childbirth, Puerperium, Congenital Anomalies, Certain Conditions Originating in Perinatal
																																												Period, Symptoms, Signs and Ill-Defined Conditions, Accidents and Adverse Effects, Suicide and Self-Inflicted Injury,
																																												Homicide and Legal Intervention, Other Cause of Death
																																												All Malignant Cancers = Lip, Tongue, Salivary Gland, Floor of Mouth, Gum and Other Mouth, Nasopharynx, Tonsil,
																																												Oropharynx, Hypopharynx, Other Oral Cavity and Pharynx, Esophagus, Stomach, Small Intestine, Colon excluding
																																												Rectum, Rectum and Rectosigmoid Junction, Anus, Anal Canal and Anorectum, Liver, Intrahepatic Bile Duct,
																																												Gallbladder, Other Biliary, Pancreas, Retroperitoneum, Peritoneum, Omentum and Mesentery, Other Digestive Organs,
																																												Nose, Nasal Cavity and Middle Ear, Larynx, Lung and Bronchus, Pleura, Trachea, Mediastinum and Other Respiratory
																																												Organs, Bones and Joints, Soft Tissue including Heart, Melanoma of the Skin, Non-Melanoma Skin, Breast, Cervix
																																												Uteri, Corpus Uteri, Uterus, NOS, Ovary, Vagina, Vulva, Other Female Genital Organs, Prostate, Testis, Penis,
																																												Other Male Genital Organs, Urinary Bladder, Kidney and Renal Pelvis, Ureter, Other Urinary Organs, Eye and Orbit,
																																												Brain and Other Nervous System, Thyroid, Other Endocrine including Thymus, Hodgkin Lymphoma, Non-Hodgkin
																																												Lymphoma, Myeloma, Acute Lymphocytic Leukemia, Chronic Lymphocytic Leukemia, Other Lymphocytic Leukemia,
																																												Acute Myeloid Leukemia, Acute Monocytic Leukemia, Chronic Myeloid Leukemia, Other Myeloid/Monocytic Leukemia,
																																												Other Acute Leukemia, Aleukemic, Subleukemic and NOS, Miscellaneous Malignant Cancer
																																												Oral Cavity and Pharynx = Lip, Tongue, Salivary Gland, Floor of Mouth, Gum and Other Mouth, Nasopharynx, Tonsil,
																																												Oropharynx, Hypopharynx, Other Oral Cavity and Pharynx
																																												Lip = Lip
																																												Tongue = Tongue
																																												Salivary Gland = Salivary Gland
																																												Floor of Mouth = Floor of Mouth
																																												Gum and Other Mouth = Gum and Other Mouth
																																												Nasopharynx = Nasopharynx
																																												Tonsil = Tonsil
																																												Oropharynx = Oropharynx
																																												Hypopharynx = Hypopharynx
																																												Other Oral Cavity and Pharynx = Other Oral Cavity and Pharynx
																																												Digestive System = Esophagus, Stomach, Small Intestine, Colon excluding Rectum, Rectum and Rectosigmoid Junction,
																																												Anus, Anal Canal and Anorectum, Liver, Intrahepatic Bile Duct, Gallbladder, Other Biliary, Pancreas, Retroperitoneum,
																																												Peritoneum, Omentum and Mesentery, Other Digestive Organs
																																												Esophagus = Esophagus
																																												Stomach = Stomach
																																												Small Intestine = Small Intestine
																																												Colon and Rectum = Colon excluding Rectum, Rectum and Rectosigmoid Junction
																																												Colon excluding Rectum = Colon excluding Rectum
																																												Rectum and Rectosigmoid Junction = Rectum and Rectosigmoid Junction
																																												Anus, Anal Canal and Anorectum = Anus, Anal Canal and Anorectum
																																												Liver and Intrahepatic Bile Duct = Liver, Intrahepatic Bile Duct
																																												Liver = Liver
																																												Intrahepatic Bile Duct = Intrahepatic Bile Duct
																																												Gallbladder = Gallbladder
																																												Other Biliary = Other Biliary
																																												Pancreas = Pancreas
																																												Retroperitoneum = Retroperitoneum
																																												Peritoneum, Omentum and Mesentery = Peritoneum, Omentum and Mesentery
																																												Other Digestive Organs = Other Digestive Organs
																																												Respiratory System = Nose, Nasal Cavity and Middle Ear, Larynx, Lung and Bronchus, Pleura, Trachea, Mediastinum and
																																												Other Respiratory Organs
																																												Nose, Nasal Cavity and Middle Ear = Nose, Nasal Cavity and Middle Ear
																																												Larynx = Larynx
																																												Lung and Bronchus = Lung and Bronchus
																																												Pleura = Pleura
																																												Trachea, Mediastinum and Other Respiratory Organs = Trachea, Mediastinum and Other Respiratory Organs
																																												Bones and Joints = Bones and Joints
																																												Soft Tissue including Heart = Soft Tissue including Heart
																																												Skin excluding Basal and Squamous = Melanoma of the Skin, Non-Melanoma Skin
																																												Melanoma of the Skin = Melanoma of the Skin
																																												Other Non-Epithelial Skin = Non-Melanoma Skin
																																												Breast = Breast
																																												Female Genital System = Cervix Uteri, Corpus Uteri, Uterus, NOS, Ovary, Vagina, Vulva, Other Female Genital Organs
																																												Cervix Uteri = Cervix Uteri
																																												Corpus and Uterus, NOS = Corpus Uteri, Uterus, NOS
																																												Corpus Uteri = Corpus Uteri
																																												Uterus, NOS = Uterus, NOS
																																												Ovary = Ovary
																																												Vagina = Vagina
																																												Vulva = Vulva
																																												Other Female Genital Organs = Other Female Genital Organs
																																												Male Genital System = Prostate, Testis, Penis, Other Male Genital Organs
																																												Prostate = Prostate
																																												Testis = Testis
																																												Penis = Penis
																																												Other Male Genital Organs = Other Male Genital Organs
																																												Urinary System = Urinary Bladder, Kidney and Renal Pelvis, Ureter, Other Urinary Organs
																																												Urinary Bladder = Urinary Bladder
																																												Kidney and Renal Pelvis = Kidney and Renal Pelvis
																																												Ureter = Ureter
																																												Other Urinary Organs = Other Urinary Organs
																																												Eye and Orbit = Eye and Orbit
																																												Brain and Other Nervous System = Brain and Other Nervous System
																																												Endocrine System = Thyroid, Other Endocrine including Thymus
																																												Thyroid = Thyroid
																																												Other Endocrine including Thymus = Other Endocrine including Thymus
																																												Lymphoma = Hodgkin Lymphoma, Non-Hodgkin Lymphoma
																																												Hodgkin Lymphoma = Hodgkin Lymphoma
																																												Non-Hodgkin Lymphoma = Non-Hodgkin Lymphoma
																																												Myeloma = Myeloma
																																												Leukemia = Acute Lymphocytic Leukemia, Chronic Lymphocytic Leukemia, Other Lymphocytic Leukemia, Acute Myeloid
																																												Leukemia, Acute Monocytic Leukemia, Chronic Myeloid Leukemia, Other Myeloid/Monocytic Leukemia, Other Acute
																																												Leukemia, Aleukemic, Subleukemic and NOS
																																												Lymphocytic Leukemia = Acute Lymphocytic Leukemia, Chronic Lymphocytic Leukemia, Other Lymphocytic Leukemia
																																												Acute Lymphocytic Leukemia = Acute Lymphocytic Leukemia
																																												Chronic Lymphocytic Leukemia = Chronic Lymphocytic Leukemia
																																												Other Lymphocytic Leukemia = Other Lymphocytic Leukemia
																																												Myeloid and Monocytic Leukemia = Acute Myeloid Leukemia, Acute Monocytic Leukemia, Chronic Myeloid Leukemia,
																																												Other Myeloid/Monocytic Leukemia
																																												Acute Myeloid Leukemia = Acute Myeloid Leukemia
																																												Acute Monocytic Leukemia = Acute Monocytic Leukemia
																																												Chronic Myeloid Leukemia = Chronic Myeloid Leukemia
																																												Other Myeloid/Monocytic Leukemia = Other Myeloid/Monocytic Leukemia
																																												Other Leukemia = Other Acute Leukemia, Aleukemic, Subleukemic and NOS
																																												Other Acute Leukemia = Other Acute Leukemia
																																												Aleukemic, Subleukemic and NOS = Aleukemic, Subleukemic and NOS
																																												Miscellaneous Malignant Cancer = Miscellaneous Malignant Cancer
																																												In situ, benign or unknown behavior neoplasm = In situ, benign or unknown behavior neoplasm
																																												Tuberculosis = Tuberculosis
																																												Syphilis = Syphilis
																																												Septicemia = Septicemia
																																												Other Infectious and Parasitic Diseases including HIV = Human Immunodeficiency Virus (HIV) (1987+), Other Infectious
																																												and Parasitic Diseases
																																												a - Do not use, not compatible with SEER incidence = Human Immunodeficiency Virus (HIV) (1987+)
																																												b - Do not use, not compatible with SEER incidence = Other Infectious and Parasitic Diseases
																																												Diabetes Mellitus = Diabetes Mellitus
																																												Alzheimers (ICD-9 and 10 only) = Alzheimers (ICD-9 and 10 only)
																																												Diseases of Heart = Diseases of Heart
																																												Hypertension without Heart Disease = Hypertension without Heart Disease
																																												Cerebrovascular Diseases = Cerebrovascular Diseases
																																												Atherosclerosis = Atherosclerosis
																																												Aortic Aneurysm and Dissection = Aortic Aneurysm and Dissection
																																												Other Diseases of Arteries, Arterioles, Capillaries = Other Diseases of Arteries, Arterioles, Capillaries
																																												Pneumonia and Influenza = Pneumonia and Influenza
																																												Chronic Obstructive Pulmonary Disease and Allied Cond = Chronic Obstructive Pulmonary Disease and Allied Cond
																																												Stomach and Duodenal Ulcers = Stomach and Duodenal Ulcers
																																												Chronic Liver Disease and Cirrhosis = Chronic Liver Disease and Cirrhosis
																																												Nephritis, Nephrotic Syndrome and Nephrosis = Nephritis, Nephrotic Syndrome and Nephrosis
																																												Complications of Pregnancy, Childbirth, Puerperium = Complications of Pregnancy, Childbirth, Puerperium
																																												Congenital Anomalies = Congenital Anomalies
																																												Certain Conditions Originating in Perinatal Period = Certain Conditions Originating in Perinatal Period
																																												Symptoms, Signs and Ill-Defined Conditions = Symptoms, Signs and Ill-Defined Conditions
																																												Accidents and Adverse Effects = Accidents and Adverse Effects
																																												Suicide and Self-Inflicted Injury = Suicide and Self-Inflicted Injury
																																												Homicide and Legal Intervention = Homicide and Legal Intervention
																																												Other Cause of Death = Other Cause of Death
																																												Age recode MPS [Age recode with <1 year olds]
																																												00-04 years = 00 years, 01-04 years
																																												05-09 years = 05-09 years
																																												10-14 years = 10-14 years
																																												15-19 years = 15-19 years
																																												20-24 years = 20-24 years
																																												25-29 years = 25-29 years
																																												30-34 years = 30-34 years
																																												35-39 years = 35-39 years
																																												40-44 years = 40-44 years
																																												45-49 years = 45-49 years
																																												50-54 years = 50-54 years
																																												55-59 years = 55-59 years
																																												60-64 years = 60-64 years
																																												65-69 years = 65-69 years
																																												70-74 years = 70-74 years
																																												75-79 years = 75-79 years
																																												80-84 years = 80-84 years
																																												85+ years = 85+ years
																																												Sex M/F [Sex]
																																												Male = Male
																																												Female = Female
																																												Race (W/Unspec, B, O) [Race recode (White, Black, Other)]
																																												Description: Caution should be exercised when using this variable. For more information, see
																																												http://seer.cancer.gov/seerstat/variables/seer/race_ethnicity.
																																												White/Other unsp = White, Other unspecified (1978-1991)
																																												Black = Black
																																												Other (American Indian/AK Native, Asian/Pacific Islander) = Other (American Indian/AK Native, Asian/Pacific Islander)
																																												Year of death (1973-2015) [Year of death]
																																												1973-1974 = 1973, 1974
																																												1975-1979 = 1975, 1976, 1977, 1978, 1979
																																												1980-1984 = 1980, 1981, 1982, 1983, 1984
																																												1985-1989 = 1985, 1986, 1987, 1988, 1989
																																												1990-1994 = 1990, 1991, 1992, 1993, 1994
																																												1995-1999 = 1995, 1996, 1997, 1998, 1999
																																												2000-2004 = 2000, 2001, 2002, 2003, 2004
																																												2005-2009 = 2005, 2006, 2007, 2008, 2009
																																												2010-2015 = 2010, 2011, 2012, 2013, 2014, 2015
																																											OUTPUT
																																											Title: U.S. Mortality 1973-2015 (Nov 2017 sub), Race (WU/B/O), Event: COD rec (HIV grouped w/oth infectious)
																																												These rates are provided for producing "All races combined" statistics.
																																												Since populations are not available for other unspecified 1978-1991 race, these cases are grouped with whites in
																																												the rates.
																																												There is no Unknown race in the mortality files, so to avoid excluding cases with Unknown race you must pick a
																																												race category for them on on the MP-SIR Rates tab.
																																												Therefore, statistics for whites may be misleading.
																																											Display Rates as: Cases per 100,000
																																											Precision: 6 decimal places (default)
