# Supplementary material for: Stroke among cancer patients
Source: Nat Commun. 2019 Nov 15;10:5172. doi: 10.1038/s41467-019-13120-6 (PMC6858303; doi:10.1038/s41467-019-13120-6)
Supplement: Supplementary file 6 — Supplementary Data 3 [file 41467_2019_13120_MOESM6_ESM.xlsx]

## Sheet: Supplementary Dataset 3
1992-2002 vs. 2005-2015
Cerebrovascular Diseases- 1992-2002																																											SEER SESSION INFORMATION- 1992-2002
	2-11 months	2-11 months	2-11 months	2-11 months	2-11 months	2-11 months	2-11 months	2-11 months	12-59 months	12-59 months	12-59 months	12-59 months	12-59 months	12-59 months	12-59 months	12-59 months	60-119 months	60-119 months	60-119 months	60-119 months	60-119 months	60-119 months	60-119 months	60-119 months	120+ months	120+ months	120+ months	120+ months	120+ months	120+ months	120+ months	120+ months	Total	Total	Total	Total	Total	Total	Total	Total			Filename:	SEER stroke SIR Matrix-1
	Observed	Expected	O/E	CI Lower	CI Upper	Person Years at Risk	Mean Age at Exposure	Mean Age at Event	Observed	Expected	O/E	CI Lower	CI Upper	Person Years at Risk	Mean Age at Exposure	Mean Age at Event	Observed	Expected	O/E	CI Lower	CI Upper	Person Years at Risk	Mean Age at Exposure	Mean Age at Event	Observed	Expected	O/E	CI Lower	CI Upper	Person Years at Risk	Mean Age at Exposure	Mean Age at Event	Observed	Expected	O/E	CI Lower	CI Upper	Person Years at Risk	Mean Age at Exposure	Mean Age at Event			SEER*Stat Version:	8.3.5
All Sites	2703	1211.71	2.23	2.15	2.32	21911.8	74.59	78.22	6111	4266.28	1.43	1.4	1.47	71203.5	74.18	80.57	3163	2105.08	1.5	1.45	1.56	30585.7	72.32	82.43	93	52.62	1.77	1.43	2.17	684.01	69.97	84.76	12070	7635.69	1.58	1.55	1.61	124385	74.59	80.56			Date:	2019-04-25
Oral Cavity and Pharynx	82	25.43	3.22	2.56	4	538.58	71.39	77.26	178	86.23	2.06	1.77	2.39	1727.87	70.69	76.92	98	37.09	2.64	2.15	3.22	720.44	68.79	80.88	1	0.87	1.15	0.03	6.43	13.44	66.06	82.5	359	149.61	2.4	2.16	2.66	3000.33	71.39	78.09
Lip	11	7.09	1.55	0.77	2.78	93.56	76.68	82.05	42	19.73	2.13	1.53	2.88	277.8	76.03	82.68	18	8.01	2.25	1.33	3.55	114.34	70.99	83.85	0	0.1	0	0	37.24	2.34	63.38		71	34.94	2.03	1.59	2.56	488.04	76.68	82.88			Session Type: MP-SIR
Tongue	15	3.8	3.95	2.21	6.52	100.93	70.13	80.79	40	15.08	2.65	1.89	3.61	324.4	69.13	72.58	18	7.7	2.34	1.39	3.69	145.46	68.35	81.43	0	0.17	0	0	21.86	2.64	66.63		73	26.75	2.73	2.14	3.43	573.44	70.13	76.45
Salivary Gland	16	4.91	3.26	1.86	5.29	80.55	76.07	84.37	24	15.64	1.53	0.98	2.28	259.21	74.46	83.55	14	6.14	2.28	1.25	3.82	97.73	71.71	85.57	0	0.25	0	0	15.04	1.92	73.94		54	26.94	2	1.51	2.62	439.41	76.07	84.32			SUGGESTED CITATION
Floor of Mouth	7	1.45	4.83	1.94	9.96	40.53	67.77	75.15	10	5.52	1.81	0.87	3.33	153.9	66.54	66.07	10	2.7	3.7	1.77	6.8	65.89	66.95	76.82	0	0	0	0	0	0			27	9.67	2.79	1.84	4.06	260.32	67.77	72.41			Software: Surveillance Research Program, National Cancer Institute SEER*Stat software (www.seer.cancer.gov/seerstat) version 8.3.5.
Gum and Other Mouth	13	4.46	2.91	1.55	4.98	88.63	73.57	76.33	22	17.29	1.27	0.8	1.93	304.47	72.98	81.24	19	7.63	2.49	1.5	3.89	128.81	71.98	81.92	0	0.26	0	0	14.39	3.13	69.01		54	29.63	1.82	1.37	2.38	525.05	73.57	80.3			Data: Surveillance, Epidemiology, and End Results (SEER) Program (www.seer.cancer.gov) SEER*Stat Database: Incidence - SEER 13
Nasopharynx	7	0.96	7.31	2.94	15.05	35.19	64.38	67.17	10	3.62	2.76	1.32	5.07	130.47	63.31	72.68	5	1.71	2.92	0.95	6.81	69.32	60.86	73.37	0	0.02	0	0	159.32	0.97	57.51		22	6.32	3.48	2.18	5.27	235.95	64.38	71.08				Regs excluding AK Research Data, Nov 2017 Sub (1992-2015) for SMRs - Linked To County Attributes - Total U.S., 1969-2016 Counties,
Tonsil	5	1.37	3.64	1.18	8.5	51.38	65.52	64.74	11	5.24	2.1	1.05	3.76	156.72	65.79	73.24	8	2.01	3.98	1.72	7.85	60.91	66.29	80.77	1	0.03	36.61	0.93	203.98	0.71	69.17	82.5	25	8.65	2.89	1.87	4.27	269.72	65.52	74.32				National Cancer Institute, DCCPS, Surveillance Research Program, released April 2018, based on the November 2017 submission.
Oropharynx	0	0.17	0	0	22.18	10	62.85		4	0.69	5.82	1.59	14.91	29.75	62.85	68.71	1	0.34	2.95	0.07	16.44	12.25	66.5	71.83	0	0.01	0	0	450.15	0.38	59.17		5	1.2	4.17	1.35	9.72	52.38	62.85	69.33
Hypopharynx	4	0.95	4.2	1.14	10.74	28.43	67.27	64.75	12	2.88	4.16	2.15	7.27	77.32	67.84	69.92	4	0.81	4.94	1.34	12.64	23.38	66.35	69.12	0	0.04	0	0	97.37	1.34	59.96		20	4.69	4.27	2.61	6.59	130.46	67.27	68.73			DATA
Other Oral Cavity and Pharynx	4	0.27	14.74	4.02	37.74	9.38	69.32	74.82	3	0.54	5.57	1.15	16.28	13.84	70.78	72.25	1	0.03	31.75	0.8	176.89	2.34	59.58	66.92	0	0	0	0	0	0			8	0.84	9.51	4.1	18.73	25.55	69.32	72.87			Database: Incidence - SEER 13 Regs excluding AK Research Data, Nov 2017 Sub (1992-2015) for SMRs - Linked To County Attributes - Total
Digestive System	685	229.66	2.98	2.76	3.21	3722.93	76.57	79.12	1172	774.55	1.51	1.43	1.6	11526.5	76.17	82.01	542	352.3	1.54	1.41	1.67	4630.24	74.41	84.66	11	6.92	1.59	0.79	2.84	95.11	69.81	85.71	2410	1363.43	1.77	1.7	1.84	19974.8	76.57	81.8				U.S., 1969-2016 Counties
Esophagus	40	2.3	17.36	12.4	23.64	54.08	72.41	75.46	16	4.24	3.78	2.16	6.13	97.24	70.17	72.61	6	2.19	2.74	1	5.96	42.45	69.68	82.27	0	0.07	0	0	56.66	1.67	63.09		62	8.8	7.05	5.4	9.03	195.43	72.41	75.39
Stomach	75	12.6	5.95	4.68	7.46	222.04	75.75	76.71	89	38.36	2.32	1.86	2.86	614.07	75.56	80.12	32	16.77	1.91	1.3	2.69	230.04	73.17	84.19	1	0.45	2.23	0.06	12.41	6.03	70.66	64.17	197	68.18	2.89	2.5	3.32	1072.18	75.75	79.4			RATES
Small Intestine	4	3.48	1.15	0.31	2.95	59.98	74.58	84.11	17	12.34	1.38	0.8	2.21	193.52	74.37	79.95	11	4.59	2.4	1.2	4.29	77.08	72.01	80.3	0	0.02	0	0	166.01	0.59	61.82		32	20.42	1.57	1.07	2.21	331.17	74.58	80.59			Name: U.S. Mortality 1973-2015 (Nov 2017 sub), Race (WU/B/O), Event: COD rec (HIV grouped w/oth infectious)
Colon and Rectum	455	200.73	2.27	2.06	2.48	3172.4	77	80.73	969	693.6	1.4	1.31	1.49	10112.1	76.53	82.77	472	317.06	1.49	1.36	1.63	4086.28	74.71	84.97	9	6.25	1.44	0.66	2.73	83.56	70.32	87.34	1905	1217.64	1.56	1.5	1.64	17454.4	77	82.85
Colon excluding Rectum	353	161.77	2.18	1.96	2.42	2443.41	77.57	81.35	750	558.58	1.34	1.25	1.44	7784.87	77.11	83.47	381	245.39	1.55	1.4	1.72	3072.46	75.08	85.58	4	4.37	0.91	0.25	2.34	58.9	70.14	87.05	1488	970.11	1.53	1.46	1.61	13359.6	77.57	83.52				See rate session page(s) below.
Cecum	84	44.9	1.87	1.49	2.32	596.17	79.04	82.41	186	156.53	1.19	1.02	1.37	1913.99	78.67	84.76	95	62.45	1.52	1.23	1.86	707	76.43	87.71	1	0.89	1.12	0.03	6.26	12.89	71.34	84.92	366	264.77	1.38	1.24	1.53	3230.06	79.04	84.98
Appendix	1	0.57	1.77	0.04	9.85	14.61	71.9	59.9	3	2.3	1.31	0.27	3.82	48.72	73.23	76.61	3	0.85	3.51	0.72	10.26	14.5	73.7	82.75	0	0	0	0	0	0			7	3.72	1.88	0.76	3.88	77.83	71.9	76.86			SELECTION
Ascending Colon	74	29.68	2.49	1.96	3.13	410.46	79.23	83.17	116	98.08	1.18	0.98	1.42	1273.73	78.61	85.59	65	42.91	1.51	1.17	1.93	487.14	76.26	86.2	0	0.46	0	0	8.05	6.95	70.53		255	171.13	1.49	1.31	1.68	2178.29	79.23	85.04			Index Record: First Primary Only (Sequence Number 0 or 1)
Hepatic Flexure	15	9.99	1.5	0.84	2.48	144.07	78.48	83.27	50	31.03	1.61	1.2	2.12	423.02	78.05	83.47	20	11.98	1.67	1.02	2.58	145.22	75.34	87.67	0	0.19	0	0	19.72	2.1	71.2		85	53.19	1.6	1.28	1.98	714.41	78.48	84.42				Select Only: Malignant Cases, Known Age
Transverse Colon	30	16.07	1.87	1.26	2.67	236.45	77.79	81.13	74	53.78	1.38	1.08	1.73	724.11	77.31	82.78	36	25.2	1.43	1	1.98	294.8	76.27	88.44	1	0.57	1.75	0.04	9.77	6.2	73.6	88.17	141	95.61	1.47	1.24	1.74	1261.56	77.79	83.91				Exclude All Death Certificate and Autopsy Only
Splenic Flexure	14	6.09	2.3	1.26	3.86	86.56	77.92	80.74	29	18.13	1.6	1.07	2.3	242.89	77.38	84.81	10	8.1	1.24	0.59	2.27	97.62	74.31	86.18	0	0.27	0	0	13.8	3.92	67.92		53	32.58	1.63	1.22	2.13	430.99	77.92	83.99
Descending Colon	24	9.08	2.64	1.69	3.93	148.59	76.14	81.1	47	29.62	1.59	1.17	2.11	457.93	75.55	82.71	23	14.74	1.56	0.99	2.34	185.03	74.28	83.69	0	0.27	0	0	13.91	4.27	68.11		94	53.71	1.75	1.41	2.14	795.82	76.14	82.54			PARAMETERS
Sigmoid Colon	94	42.98	2.19	1.77	2.68	771.63	75.6	79.6	239	160.13	1.49	1.31	1.69	2587.52	75.22	81.78	122	74.98	1.63	1.35	1.94	1087.43	73.39	82.71	2	1.71	1.17	0.14	4.22	21.2	69.38	87.56	457	279.81	1.63	1.49	1.79	4467.78	75.6	81.6			Exposure Date: Date of diagnosis recode
Large Intestine, NOS	17	2.4	7.08	4.13	11.34	34.86	77.58	78.69	6	8.99	0.67	0.24	1.45	112.95	77.23	81.39	7	4.17	1.68	0.67	3.46	53.72	77.23	87.05	0	0.02	0	0	157.75	1.38	61.64		30	15.59	1.92	1.3	2.75	202.91	77.58	81.18			Latency Exclusion: 2 months
Rectum and Rectosigmoid Junction	102	38.97	2.62	2.13	3.18	728.99	75.05	78.59	219	135.02	1.62	1.41	1.85	2327.26	74.58	80.37	91	71.67	1.27	1.02	1.56	1013.82	73.51	82.43	5	1.88	2.66	0.86	6.2	24.66	70.78	87.56	417	247.53	1.68	1.53	1.85	4094.72	75.05	80.47			Start Date: Date of diagnosis recode
Rectosigmoid Junction	29	14.22	2.04	1.37	2.93	265.03	75.25	78.78	80	51.81	1.54	1.22	1.92	900.98	74.82	80.09	34	30.69	1.11	0.77	1.55	449.32	73.54	82.63	1	0.68	1.48	0.04	8.22	12.22	67.6	87.67	144	97.39	1.48	1.25	1.74	1627.55	75.25	80.48			Cutoff Start: Jan 1992
Rectum	73	24.75	2.95	2.31	3.71	463.95	74.94	78.52	139	83.21	1.67	1.4	1.97	1426.28	74.44	80.52	57	40.98	1.39	1.05	1.8	564.5	73.48	82.31	4	1.2	3.32	0.91	8.51	12.44	73.09	87.54	273	150.14	1.82	1.61	2.05	2467.17	74.94	80.46			Cutoff End: Dec 2002
Anus, Anal Canal and Anorectum	5	1.54	3.24	1.05	7.56	42.38	72.24	78.17	8	6.38	1.25	0.54	2.47	147.41	71.33	75.21	6	4.33	1.39	0.51	3.02	68.21	70.19	82.48	1	0.12	8.53	0.22	47.54	1.75	68.81	92.67	20	12.36	1.62	0.99	2.5	259.76	72.24	79			Latency: 1y, 5y, 10y
Liver and Intrahepatic Bile Duct	25	1.96	12.74	8.24	18.8	41.87	71.19	73.45	24	4.3	5.58	3.57	8.3	75.24	70.83	74.07	3	0.27	10.95	2.26	32	3.92	76.5	78.33	0	0	0	0	0	0			52	6.54	7.95	5.94	10.43	121.03	71.19	74.02
Liver	19	1.68	11.29	6.8	17.63	39.12	69.69	69.65	24	4.04	5.95	3.81	8.85	71.24	70.59	74.07	3	0.27	11.21	2.31	32.77	3.88	75.56	78.33	0	0	0	0	0	0			46	5.99	7.68	5.63	10.25	114.24	69.69	72.53			EVENTS
Intrahepatic Bile Duct	6	0.28	21.47	7.88	46.73	2.74	84.32	85.49	0	0.27	0	0	13.84	4	80.25		0	0.01	0	0	572.23	0.04	80.25		0	0	0	0	0	0			6	0.55	10.86	3.99	23.64	6.78	84.32	85.49			Analysis Type: Single Outcome Analysis
Gallbladder	9	1.43	6.27	2.87	11.91	24.15	77.38	76.83	9	4.43	2.03	0.93	3.86	68.43	77.72	84.23	5	1.73	2.88	0.94	6.73	30.19	73.64	84.95	0	0	0	0	1555.01	0.17	57		23	7.6	3.03	1.92	4.54	122.93	77.38	81.49			Exit Point: Exit at Any Event in Rate File
Other Biliary	14	1.15	12.16	6.65	20.4	21.73	77.31	82.68	10	2.26	4.42	2.12	8.13	46.47	74.01	76.05	0	1.05	0	0	3.5	16.19	74.38		0	0	0	0	0	0			24	4.47	5.37	3.44	7.99	84.39	77.31	79.92				Event possible on Index Record
Pancreas	56	3.66	15.31	11.56	19.88	68.56	73.77	73.63	25	6.12	4.08	2.64	6.03	126.82	73.63	79.58	7	2.86	2.45	0.99	5.05	56.5	69.85	79.27	0	0.01	0	0	370.38	0.71	52.84		88	12.65	6.96	5.58	8.57	252.59	73.77	75.77			Selected Events: COD rec (HIV grouped w/oth infectious) (Event Variable)
Retroperitoneum	0	0.12	0	0	31.82	4.16	63.9		0	0.68	0	0	5.44	16.38	63.9		0	0.7	0	0	5.24	11.55	65.81		0	0	0	0	858.4	0.63	42.75		0	1.5	0	0	2.46	32.72	63.9					All Causes of Death
Peritoneum, Omentum and Mesentery	1	0.2	5.09	0.13	28.35	5.84	73.17	73.92	1	1.25	0.8	0.02	4.44	23.34	73.09	74.09	0	0.74	0	0	4.99	7.84	76.5		0	0	0	0	0	0			2	2.19	0.91	0.11	3.3	37.01	73.17	74				All Malignant Cancers
Other Digestive Organs	1	0.49	2.06	0.05	11.48	5.74	77.61	78.84	4	0.59	6.75	1.84	17.29	5.51	77.56	74.25	0	0	0	0	0	0			0	0	0	0	0	0			5	1.08	4.64	1.51	10.83	11.25	77.61	75.17				Oral Cavity and Pharynx
Respiratory System	436	46.58	9.36	8.5	10.28	1107.7	71.64	73.54	410	131.1	3.13	2.83	3.45	2981.32	71.07	76.43	132	54.84	2.41	2.01	2.85	1102.56	68.79	78.29	5	1.14	4.4	1.43	10.27	23.43	65.77	82.27	983	233.66	4.21	3.95	4.48	5215.01	71.64	75.43				Lip
Nose, Nasal Cavity and Middle Ear	7	1.77	3.96	1.59	8.16	36.52	71.53	78.45	14	4.28	3.27	1.79	5.49	102.7	70.47	78.03	4	2.58	1.55	0.42	3.97	58.4	66.95	79.29	0	0.01	0	0	246.1	1.34	51.17		25	8.64	2.89	1.87	4.27	198.96	71.53	78.35				Tongue
Larynx	22	8.65	2.54	1.59	3.85	214.88	69.33	73.54	61	30.26	2.02	1.54	2.59	712.21	69.15	75.89	20	13.37	1.5	0.91	2.31	273.38	67.26	77.76	1	0.27	3.74	0.09	20.86	5.7	63.8	76.08	104	52.55	1.98	1.62	2.4	1206.17	69.33	75.75				Salivary Gland
Lung and Bronchus	406	35.8	11.34	10.27	12.5	851.64	72.1	73.41	334	95.74	3.49	3.12	3.88	2154.57	71.61	76.44	107	38.74	2.76	2.26	3.34	767.49	69.41	78.34	4	0.85	4.68	1.28	11.99	16.39	67.38	83.81	851	171.13	4.97	4.64	5.32	3790.09	72.1	75.27				Floor of Mouth
Pleura	0	0.02	0	0	203.01	0.84	65.76		0	0.02	0	0	194.73	0.87	65.76		0	0	0	0	0	0			0	0	0	0	0	0			0	0.04	0	0	99.39	1.71	65.76					Gum and Other Mouth
Trachea, Mediastinum and Other Respiratory Organs	1	0.35	2.89	0.07	16.09	3.82	81.38	92.42	1	0.8	1.25	0.03	6.99	10.97	78.79	86	1	0.15	6.63	0.17	36.92	3.3	71.92	79.92	0	0	0	0	0	0			3	1.29	2.32	0.48	6.77	18.08	81.38	86.11				Nasopharynx
Bones and Joints	3	0.83	3.6	0.74	10.52	13.17	75.65	77.95	4	2.6	1.54	0.42	3.94	41.43	75.27	76.79	1	0.15	6.73	0.17	37.48	2.34	77.5	86.84	0	0	0	0	0	0			8	3.58	2.23	0.96	4.4	56.93	75.65	78.48				Tonsil
Soft Tissue including Heart	8	5.67	1.41	0.61	2.78	93.2	75.28	82.47	35	20.37	1.72	1.2	2.39	297.45	74.78	82.27	9	8.37	1.07	0.49	2.04	114.87	74.23	89.21	1	0.17	5.82	0.15	32.43	3.3	71.35	95.92	53	34.58	1.53	1.15	2	508.82	75.28	83.74				Oropharynx
Skin excluding Basal and Squamous	72	50.25	1.43	1.12	1.8	824.28	75.07	81.03	215	161.48	1.33	1.16	1.52	2614.45	74.65	81.52	114	69.89	1.63	1.35	1.96	1040.08	71.68	83.47	1	1.06	0.95	0.02	5.27	19.17	66.79	96.75	402	282.68	1.42	1.29	1.57	4497.98	75.07	82.02				Hypopharynx
Melanoma of the Skin	64	41.21	1.55	1.2	1.98	707.53	74.51	80.52	175	136.63	1.28	1.1	1.49	2283.87	74.08	80.62	91	61.73	1.47	1.19	1.81	936.08	71.4	83.22	1	1	1	0.03	5.58	16.95	67.53	96.75	331	240.56	1.38	1.23	1.53	3944.43	74.51	81.37				Other Oral Cavity and Pharynx
Other Non-Epithelial Skin	8	9.04	0.88	0.38	1.74	116.75	78.49	85.07	40	24.85	1.61	1.15	2.19	330.58	78.07	85.46	23	8.16	2.82	1.79	4.23	104	73.79	84.46	0	0.06	0	0	63.83	2.22	60.47		71	42.12	1.69	1.32	2.13	553.55	78.49	85.09				Digestive System
Breast	270	218.6	1.24	1.09	1.39	4303.94	75.53	81.33	1061	809.02	1.31	1.23	1.39	14553.3	75.15	82.51	554	398.05	1.39	1.28	1.51	6303.46	73.04	83.08	20	10.08	1.98	1.21	3.06	139.86	71.2	85.08	1905	1435.75	1.33	1.27	1.39	25300.5	75.53	82.54				Esophagus
Female Genital System	143	51.44	2.78	2.34	3.27	1238.86	73.12	78.44	303	184.62	1.64	1.46	1.84	4170.65	72.55	79.19	165	101.41	1.63	1.39	1.9	1924.35	71.13	81.59	7	2.64	2.65	1.06	5.46	44.21	69.29	80.56	618	340.12	1.82	1.68	1.97	7378.08	73.12	79.67				Stomach
Cervix Uteri	20	4.95	4.04	2.47	6.24	144.69	68.84	74.79	48	16.6	2.89	2.13	3.83	482.09	68.23	77	18	7.49	2.4	1.43	3.8	219.41	65.3	74	0	0.1	0	0	38.09	4.41	61.38		86	29.14	2.95	2.36	3.65	850.59	68.84	75.86				Small Intestine
Corpus and Uterus, NOS	85	35.08	2.42	1.94	3	848.6	73.6	78.51	169	130.95	1.29	1.1	1.5	2934.55	73.1	79.56	115	77.9	1.48	1.22	1.77	1379.73	71.9	82.62	5	1.99	2.51	0.82	5.87	30.02	71.02	81.75	374	245.91	1.52	1.37	1.68	5192.9	73.6	80.29				Colon and Rectum
Corpus Uteri	80	34.87	2.29	1.82	2.86	846.51	73.58	78.8	168	130.88	1.28	1.1	1.49	2934.05	73.08	79.47	115	77.9	1.48	1.22	1.77	1379.73	71.9	82.62	5	1.99	2.51	0.82	5.87	30.02	71.02	81.75	368	245.64	1.5	1.35	1.66	5190.31	73.58	80.34				Colon excluding Rectum
Uterus, NOS	5	0.21	24.37	7.91	56.87	2.09	76.74	73.86	1	0.07	13.74	0.35	76.55	0.5	93.25	94.75	0	0	0	0	0	0			0	0	0	0	0	0			6	0.28	21.59	7.92	46.99	2.58	76.74	77.34				Rectum and Rectosigmoid Junction
Ovary	22	5.23	4.21	2.64	6.37	140.49	72.56	78.06	44	18.2	2.42	1.76	3.25	431.75	71.96	76.61	19	9.23	2.06	1.24	3.21	196.97	70.8	80.22	2	0.45	4.43	0.54	16.02	6.98	68.37	77.59	87	33.11	2.63	2.1	3.24	776.19	72.56	77.79				Anus, Anal Canal and Anorectum
Vagina	6	1.26	4.78	1.75	10.4	17.95	80.12	83.1	9	2.76	3.26	1.49	6.19	43.19	78.91	82.89	3	1.14	2.62	0.54	7.66	17.3	75.5	84.75	0	0	0	0	0	0			18	5.16	3.49	2.07	5.51	78.43	80.12	83.27				Liver and Intrahepatic Bile Duct
Vulva	8	4.56	1.75	0.76	3.45	78.92	75.45	84.94	32	14.61	2.19	1.5	3.09	250.33	74.42	82.87	9	5.27	1.71	0.78	3.24	97.19	73.14	84.4	0	0.1	0	0	37.59	2.43	68.56		49	24.53	2	1.48	2.64	428.86	75.45	83.49				Liver
Other Female Genital Organs	2	0.37	5.36	0.65	19.37	8.22	72.15	76.46	1	1.51	0.66	0.02	3.7	28.75	71.13	85.67	1	0.38	2.61	0.07	14.52	13.76	65.71	90.34	0	0.01	0	0	438.46	0.38	60.84		4	2.27	1.76	0.48	4.51	51.11	72.15	82.23				Intrahepatic Bile Duct
Male Genital System	407	388.34	1.05	0.95	1.15	6544.62	74.24	79.51	1620	1455.82	1.11	1.06	1.17	22425.4	73.94	80.58	1090	804.38	1.36	1.28	1.44	10384.2	72.44	82.03	37	23.03	1.61	1.13	2.21	254.41	70.99	83.93	3154	2671.57	1.18	1.14	1.22	39608.6	74.24	80.98				Gallbladder
Prostate	399	385.3	1.04	0.94	1.14	6497.35	74.28	79.75	1602	1447.17	1.11	1.05	1.16	22284.8	73.97	80.54	1083	801.98	1.35	1.27	1.43	10322.1	72.51	82.04	37	22.93	1.61	1.14	2.22	251.64	71.08	83.93	3121	2657.37	1.17	1.13	1.22	39355.9	74.28	81				Other Biliary
Testis	3	0.37	8.09	1.67	23.64	14.51	53.2	46.89	3	1.05	2.86	0.59	8.36	49.96	54.49	76.81	2	0.36	5.57	0.67	20.11	29.97	47.32	65.13	0	0.01	0	0	643.71	0.96	41.09		8	1.78	4.48	1.94	8.83	95.4	53.2	62.67				Pancreas
Penis	5	2.21	2.27	0.74	5.29	28.6	76.01	80.54	13	6.68	1.95	1.04	3.33	81.61	75.12	84.06	4	1.64	2.44	0.67	6.26	28.42	68.38	85.44	0	0.1	0	0	37.94	1.8	64.94		22	10.62	2.07	1.3	3.14	140.43	76.01	83.51				Retroperitoneum
Other Male Genital Organs	0	0.46	0	0	8.03	4.16	82.9		2	0.93	2.16	0.26	7.81	9.01	82.9	91.92	1	0.41	2.47	0.06	13.74	3.67	79.34	88	0	0	0	0	0	0			3	1.79	1.68	0.35	4.9	16.84	82.9	90.61				Peritoneum, Omentum and Mesentery
Urinary System	218	109.05	2	1.74	2.28	1839.98	74.8	79.36	550	371.61	1.48	1.36	1.61	5867	74.25	80.3	246	167.8	1.47	1.29	1.66	2418.48	72.17	82.48	6	3.75	1.6	0.59	3.48	49.32	69.08	88.59	1020	652.21	1.56	1.47	1.66	10174.8	74.8	80.67				Other Digestive Organs
Urinary Bladder	158	87.85	1.8	1.53	2.1	1357.96	76.1	80.52	414	298.13	1.39	1.26	1.53	4320.46	75.51	81.7	190	130.75	1.45	1.25	1.68	1749.68	73.32	83.73	3	2.88	1.04	0.22	3.05	35.96	69.65	91.5	765	519.61	1.47	1.37	1.58	7464.07	76.1	82				Respiratory System
Kidney and Renal Pelvis	51	19.01	2.68	2	3.53	444.04	70.84	75.27	131	66.01	1.98	1.66	2.36	1410.04	70.43	75.68	51	33.78	1.51	1.12	1.99	604.96	69.06	77.88	3	0.87	3.45	0.71	10.07	13.27	69.13	85.67	236	119.66	1.97	1.73	2.24	2472.31	70.84	76.2				Nose, Nasal Cavity and Middle Ear
Ureter	5	1.39	3.6	1.17	8.4	23.82	76.18	84.81	2	4.27	0.47	0.06	1.69	83.4	74.64	88.67	4	2.06	1.94	0.53	4.96	37.66	71.46	78.98	0	0	0	0	0	0			11	7.72	1.42	0.71	2.55	144.88	76.18	83.39				Larynx
Other Urinary Organs	4	0.81	4.95	1.35	12.68	14.17	73.71	78.98	3	3.2	0.94	0.19	2.74	53.1	72.49	83.53	1	1.21	0.83	0.02	4.62	26.17	67.79	93.02	0	0	0	0	2743.25	0.09	48.25		8	5.21	1.53	0.66	3.02	93.52	73.71	82.44				Lung and Bronchus
Eye and Orbit	3	2.7	1.11	0.23	3.25	51	74.09	77.33	17	8.53	1.99	1.16	3.19	153.67	73.7	81.18	4	5.01	0.8	0.22	2.04	72.29	72.1	82.98	0	0.17	0	0	21.65	1.8	71.11		24	16.41	1.46	0.94	2.18	278.75	74.09	81				Pleura
Brain and Other Nervous System	29	1.97	14.74	9.87	21.16	82.27	60.18	72	22	6.85	3.21	2.01	4.86	264.81	57.45	65.05	9	4.13	2.18	1	4.13	155.12	55.93	69.38	0	0.07	0	0	50.2	2.31	51.06		60	13.03	4.61	3.52	5.93	504.51	60.18	69.06				Trachea, Mediastinum and Other Respiratory Organs
Brain	28	1.22	22.96	15.26	33.19	59.86	57.7	72.94	15	3.49	4.29	2.4	7.08	186.75	52.37	62.28	5	2.01	2.49	0.81	5.81	112.65	49.65	64.57	0	0.03	0	0	124.95	1.35	48		48	6.75	7.11	5.24	9.42	360.61	57.7	68.74				Bones and Joints
Cranial Nerves Other Nervous System	1	0.75	1.34	0.03	7.44	22.41	68.83	45.83	7	3.36	2.09	0.84	4.3	78.06	69.75	70.98	4	2.12	1.88	0.51	4.82	42.48	71.62	75.4	0	0.04	0	0	83.91	0.96	69.42		12	6.27	1.91	0.99	3.34	143.91	68.83	70.36				Soft Tissue including Heart
Endocrine System	14	5.46	2.56	1.4	4.3	174.2	67.4	69.49	32	21.78	1.47	1.01	2.07	620.06	66.52	72.37	20	10.77	1.86	1.13	2.87	271.3	64.92	77.14	0	0.22	0	0	16.71	6.26	63.14		66	38.23	1.73	1.34	2.2	1071.83	67.4	73.21				Skin excluding Basal and Squamous
Thyroid	11	5.06	2.17	1.08	3.89	157.36	68.27	70.72	26	20.79	1.25	0.82	1.83	569.88	67.38	71.56	19	10.35	1.84	1.11	2.87	247.97	65.64	77.32	0	0.16	0	0	23.13	5.18	62.11		56	36.36	1.54	1.16	2	980.39	68.27	73.35				Melanoma of the Skin
Other Endocrine including Thymus	3	0.4	7.53	1.55	21.99	16.84	59.42	64.97	6	0.99	6.07	2.23	13.21	50.18	58.62	75.89	1	0.42	2.38	0.06	13.25	23.34	53.62	73.75	0	0.06	0	0	60.24	1.08	67.25		10	1.87	5.35	2.57	9.84	91.44	59.42	72.4				Other Non-Epithelial Skin
Lymphoma	110	35.22	3.12	2.57	3.76	687.27	74.17	78.78	207	120.34	1.72	1.49	1.97	2127.8	73.42	79.85	94	53.7	1.75	1.41	2.14	864.84	71.12	81.51	2	1.36	1.47	0.18	5.31	16.7	68.45	85.58	413	210.62	1.96	1.78	2.16	3696.62	74.17	79.97				Breast
Hodgkin Lymphoma	8	1.08	7.38	3.19	14.55	28.9	67.74	79.27	8	2.97	2.69	1.16	5.3	77.74	65.58	68.22	2	1.15	1.73	0.21	6.26	26.81	65.07	85.88	0	0.02	0	0	175.94	0.59	65.25		18	5.23	3.44	2.04	5.44	134.05	67.74	75.09				Female Genital System
Hodgkin - Nodal	8	1.08	7.38	3.19	14.55	28.9	67.74	79.27	8	2.97	2.69	1.16	5.3	77.74	65.58	68.22	2	1.15	1.73	0.21	6.26	26.81	65.07	85.88	0	0.02	0	0	175.94	0.59	65.25		18	5.23	3.44	2.04	5.44	134.05	67.74	75.09				Cervix Uteri
Hodgkin - Extranodal	0	0	0	0	0	0			0	0	0	0	0	0			0	0	0	0	0	0			0	0	0	0	0	0			0	0	0	0	0	0						Corpus and Uterus, NOS
Non-Hodgkin Lymphoma	102	34.13	2.99	2.44	3.63	658.37	74.46	78.74	199	117.37	1.7	1.47	1.95	2050.05	73.74	80.32	92	52.54	1.75	1.41	2.15	838.04	71.33	81.41	2	1.34	1.49	0.18	5.39	16.12	68.67	85.58	395	205.39	1.92	1.74	2.12	3562.58	74.46	80.19				Corpus Uteri
NHL - Nodal	65	19.66	3.31	2.55	4.21	385.49	74.2	77.42	125	67.25	1.86	1.55	2.21	1161.65	73.62	79.41	52	29.15	1.78	1.33	2.34	457.92	71.1	81.75	0	0.63	0	0	5.81	7.37	69.82		242	116.69	2.07	1.82	2.35	2012.43	74.2	79.38				Uterus, NOS
NHL - Extranodal	37	14.48	2.56	1.8	3.52	272.88	74.84	81.05	74	50.12	1.48	1.16	1.85	888.41	73.9	81.85	40	23.39	1.71	1.22	2.33	380.11	71.61	80.98	2	0.71	2.83	0.34	10.23	8.74	67.6	85.58	153	88.7	1.72	1.46	2.02	1550.15	74.84	81.48				Ovary
Myeloma	59	8.75	6.74	5.13	8.69	169.15	73.79	77.3	79	22.48	3.51	2.78	4.38	396.76	72.53	77.14	25	6.56	3.81	2.47	5.63	107.67	71.22	77.36	0	0.04	0	0	91.75	1.6	62.52		163	37.83	4.31	3.67	5.02	675.18	73.79	77.23				Vagina
Leukemia	77	17.96	4.29	3.38	5.36	304.17	74.66	76.93	109	54.04	2.02	1.66	2.43	879.51	73.96	79.54	42	21.39	1.96	1.41	2.65	315.39	71.87	81.68	2	0.6	3.33	0.4	12.01	7.36	72.94	89.83	230	93.99	2.45	2.14	2.78	1506.43	74.66	79.15				Vulva
Lymphocytic Leukemia	40	14.76	2.71	1.94	3.69	238.99	75.64	79.57	78	46.85	1.66	1.32	2.08	715.97	74.86	81.69	31	19.74	1.57	1.07	2.23	281.46	72.5	83.06	2	0.6	3.33	0.4	12.01	7.36	72.94	89.83	151	81.95	1.84	1.56	2.16	1243.78	75.64	81.52				Other Female Genital Organs
Acute Lymphocytic Leukemia	3	0.19	15.6	3.22	45.58	9.09	49.02	61.89	2	0.18	11.07	1.34	40.01	24.2	45.29	42.41	0	0.13	0	0	29.08	9.17	44.17		0	0	0	0	3882.52	0.04	59.34		5	0.5	9.99	3.24	23.3	42.51	49.02	54.1				Male Genital System
Chronic Lymphocytic Leukemia	36	13.9	2.59	1.81	3.59	218.01	76.87	81.08	71	44.67	1.59	1.24	2	657.51	76.17	83.29	31	18.15	1.71	1.16	2.42	255.12	73.22	83.06	2	0.42	4.76	0.58	17.18	5.48	73.34	89.83	140	77.14	1.81	1.53	2.14	1136.12	76.87	82.77				Prostate
Other Lymphocytic Leukemia	1	0.67	1.49	0.04	8.3	11.89	74.77	78	5	2	2.5	0.81	5.83	34.25	73.67	74.7	0	1.46	0	0	2.53	17.17	75.15		0	0.18	0	0	20.5	1.83	77.5		6	4.31	1.39	0.51	3.03	65.15	74.77	75.25				Testis
Myeloid and Monocytic Leukemia	31	2.23	13.87	9.43	19.69	53.69	69.72	72.13	27	5.71	4.73	3.12	6.88	139.04	68.37	71.65	9	1.2	7.52	3.44	14.28	27.35	67.64	77	0	0	0	0	0	0			67	9.14	7.33	5.68	9.31	220.08	69.72	72.59				Penis
Acute Myeloid Leukemia	14	0.39	35.61	19.47	59.75	15.76	66.27	69	8	0.8	10.05	4.34	19.8	28.22	64.09	61.15	1	0.28	3.62	0.09	20.17	10.8	64.56	72.75	0	0	0	0	0	0			23	1.47	15.7	9.95	23.55	54.78	66.27	66.43				Other Male Genital Organs
Acute Monocytic Leukemia	0	0	0	0	0	0			0	0	0	0	0	0			0	0	0	0	0	0			0	0	0	0	0	0			0	0	0	0	0	0						Urinary System
Chronic Myeloid Leukemia	17	1.67	10.17	5.92	16.28	36.26	71.12	74.7	18	4.21	4.28	2.54	6.76	104.65	69.44	75.94	7	0.7	10	4.02	20.6	15.06	67.22	75.42	0	0	0	0	0	0			42	6.58	6.38	4.6	8.63	155.96	71.12	75.35				Urinary Bladder
Other Myeloid/Monocytic Leukemia	0	0.17	0	0	21.74	1.66	80.58		1	0.7	1.42	0.04	7.91	6.17	80.58	78.51	1	0.22	4.55	0.12	25.33	1.49	85.83	92.33	0	0	0	0	0	0			2	1.09	1.83	0.22	6.6	9.33	80.58	85.42				Kidney and Renal Pelvis
Other Leukemia	6	0.96	6.23	2.29	13.56	11.49	81.05	84.14	4	1.48	2.7	0.74	6.92	24.51	79.71	90.86	2	0.46	4.37	0.53	15.77	6.58	74.75	81.38	0	0	0	0	0	0			12	2.9	4.14	2.14	7.23	42.58	81.05	85.92				Ureter
Other Acute Leukemia	1	0.01	162.65	4.12	906.2	0.25	79.02	79.43	0	0	0	0	0	0			0	0	0	0	0	0			0	0	0	0	0	0			1	0.01	162.65	4.12	906.2	0.25	79.02	79.43				Other Urinary Organs
Aleukemic, Subleukemic and NOS	5	0.96	5.22	1.7	12.19	11.24	81.17	85.09	4	1.48	2.7	0.74	6.92	24.51	79.71	90.86	2	0.46	4.37	0.53	15.77	6.58	74.75	81.38	0	0	0	0	0	0			11	2.89	3.8	1.9	6.8	42.33	81.17	86.51				Eye and Orbit
Mesothelioma	1	0.33	3	0.08	16.72	4.46	78.06	82.67	2	1.04	1.91	0.23	6.91	14.46	78.3	84.96	1	0.05	21.32	0.54	118.8	0.87	72.71	77.33	0	0	0	0	0	0			4	1.43	2.81	0.76	7.19	19.8	78.06	82.48				Brain and Other Nervous System
Kaposi Sarcoma	2	2.47	0.81	0.1	2.93	35.94	70.61	52.5	15	6.67	2.25	1.26	3.71	104.62	71.72	83.06	2	2.46	0.81	0.1	2.93	41.24	64.43	74.41	0	0.17	0	0	22.29	0.96	75.25		19	11.77	1.61	0.97	2.52	182.75	70.61	78.93				Endocrine System
Miscellaneous	84	10.99	7.64	6.09	9.46	176.11	76.11	78.91	80	27.15	2.95	2.34	3.67	436.42	75.14	80.09	15	6.72	2.23	1.25	3.68	115.95	72.15	82.95	0	0.33	0	0	11.35	4.78	68.39		179	45.19	3.96	3.4	4.59	733.26	76.11	79.77				Thyroid
																																												Other Endocrine including Thymus
																																												Lymphoma
																																												Hodgkin Lymphoma
Cerebrovascular Diseases- 2005-2015																																												Non-Hodgkin Lymphoma
	2-11 months	2-11 months	2-11 months	2-11 months	2-11 months	2-11 months	2-11 months	2-11 months	12-59 months	12-59 months	12-59 months	12-59 months	12-59 months	12-59 months	12-59 months	12-59 months	60-119 months	60-119 months	60-119 months	60-119 months	60-119 months	60-119 months	60-119 months	60-119 months	120+ months	120+ months	120+ months	120+ months	120+ months	120+ months	120+ months	120+ months	Total	Total	Total	Total	Total	Total	Total	Total				Myeloma
	Observed	Expected	O/E	CI Lower	CI Upper	Person Years at Risk	Mean Age at Exposure	Mean Age at Event	Observed	Expected	O/E	CI Lower	CI Upper	Person Years at Risk	Mean Age at Exposure	Mean Age at Event	Observed	Expected	O/E	CI Lower	CI Upper	Person Years at Risk	Mean Age at Exposure	Mean Age at Event	Observed	Expected	O/E	CI Lower	CI Upper	Person Years at Risk	Mean Age at Exposure	Mean Age at Event	Observed	Expected	O/E	CI Lower	CI Upper	Person Years at Risk	Mean Age at Exposure	Mean Age at Event				Leukemia
All Sites	1898	372.59	5.09	4.87	5.33	6068.04	76.71	77.62	5362	1863.25	2.88	2.8	2.96	27813.8	75.8	80.37	6678	2553.14	2.62	2.55	2.68	34258	73.22	82.64	9661	3211.49	3.01	2.95	3.07	37427.4	70.57	84.92	23599	8000.46	2.95	2.91	2.99	105567	73.97	82.65				Lymphocytic Leukemia
Oral Cavity and Pharynx	47	8.52	5.51	4.05	7.33	156.05	73.02	76.31	131	35.41	3.7	3.09	4.39	666.18	71.53	76.76	150	41.86	3.58	3.03	4.21	759.71	68.05	78.23	206	51.68	3.99	3.46	4.57	826.06	64.91	79.4	534	137.47	3.88	3.56	4.23	2408	69.71	78.15				Acute Lymphocytic Leukemia
Lip	3	2.51	1.19	0.25	3.49	23.8	83.03	76.64	25	7.8	3.21	2.07	4.73	86.64	82.68	88.91	16	9.02	1.77	1.01	2.88	95.37	73.06	85.03	28	12.27	2.28	1.52	3.3	134.66	67.84	83.29	72	31.6	2.28	1.78	2.87	340.48	76.68	85.35				Chronic Lymphocytic Leukemia
Tongue	11	1.72	6.41	3.2	11.47	34.46	71.47	76.15	18	8.45	2.13	1.26	3.37	167.84	69.02	77.26	36	8.79	4.1	2.87	5.67	180.21	67	78.07	47	11.18	4.2	3.09	5.59	191.23	63.28	77.8	112	30.13	3.72	3.06	4.47	573.75	68.6	77.64				Other Lymphocytic Leukemia
Salivary Gland	3	1.3	2.31	0.48	6.75	17.42	80.08	88.98	16	4.77	3.36	1.92	5.45	66.88	76.95	81.08	19	6.27	3.03	1.82	4.73	104.71	71.31	83.18	29	6.62	4.38	2.93	6.29	112.24	67.15	81.52	67	18.96	3.53	2.74	4.49	301.25	73.13	82.22				Myeloid and Monocytic Leukemia
Floor of Mouth	4	0.41	9.76	2.66	24.99	10.28	70.18	78.54	6	1.33	4.5	1.65	9.79	37.02	67.17	70.49	8	2.98	2.69	1.16	5.29	45.43	68.01	72.42	19	4.56	4.17	2.51	6.51	77.68	67.16	81.63	37	9.28	3.99	2.81	5.5	170.41	68.06	77.5				Acute Myeloid Leukemia
Gum and Other Mouth	9	1.62	5.54	2.53	10.51	24.79	76.42	82.25	22	7.95	2.77	1.74	4.19	112.54	74.81	76.37	31	7.51	4.13	2.8	5.86	108.21	71.95	79.6	29	9.9	2.93	1.96	4.21	119.08	69.57	84.28	91	26.98	3.37	2.72	4.14	364.61	72.65	80.57				Acute Monocytic Leukemia
Nasopharynx	0	0.15	0	0	23.94	10.45	61.67		7	0.58	12	4.83	24.73	44.17	62.53	66.86	8	0.93	8.6	3.71	16.94	43.61	59.82	70.05	19	3.91	4.86	2.92	7.58	88.54	57.88	72.98	34	5.58	6.09	4.22	8.51	186.77	60.38	71.03				Chronic Myeloid Leukemia
Tonsil	8	0.35	23.03	9.94	45.37	19.33	63.5	65.66	21	2.04	10.29	6.37	15.73	85.01	62.92	66.8	19	3.83	4.96	2.98	7.74	114.83	62.12	70.18	24	2.17	11.04	7.07	16.42	67.93	61.74	74.89	72	8.4	8.58	6.71	10.8	287.1	62.89	70.26				Other Myeloid/Monocytic Leukemia
Oropharynx	3	0.14	20.94	4.32	61.2	3.13	77.75	77.28	4	0.24	16.42	4.47	42.04	10.01	66.89	80.23	2	0.24	8.29	1	29.95	18.98	61.53	79.09	4	0.13	30.37	8.27	77.75	13	56.91	70.16	13	0.76	17.11	9.11	29.26	45.12	69.94	76.27				Other Leukemia
Hypopharynx	4	0.18	21.82	5.94	55.86	9.49	67.13	69.87	9	1.83	4.93	2.25	9.35	42.79	70.05	69.85	10	2.08	4.81	2.31	8.85	38.09	71.5	81.1	5	0.76	6.6	2.14	15.4	17.12	64.64	78.59	28	4.85	5.78	3.84	8.35	107.49	69.21	75.43				Other Acute Leukemia
Other Oral Cavity and Pharynx	2	0.13	15.47	1.87	55.89	2.91	75.47	80.46	3	0.42	7.1	1.46	20.75	13.27	67.37	73.54	1	0.22	4.61	0.12	25.68	10.25	64.45	73.09	2	0.17	12	1.45	43.35	4.58	62.75	75.04	8	0.94	8.55	3.69	16.85	31.02	70.45	75.59				Aleukemic, Subleukemic and NOS
Digestive System	512	75.13	6.82	6.24	7.43	1162.41	77.57	77.69	1038	351.12	2.96	2.78	3.14	4880.1	77.11	81.21	1153	415.38	2.78	2.62	2.94	5217.85	75.02	84.13	1397	480.01	2.91	2.76	3.07	5319.32	72.14	86.42	4100	1321.63	3.1	3.01	3.2	16579.7	75.63	83.37				Miscellaneous Malignant Cancer
Esophagus	25	1.46	17.11	11.07	25.25	31.23	73.55	72.22	31	5.89	5.26	3.57	7.47	108.51	74.03	77.67	23	4.58	5.02	3.18	7.53	69.93	72.05	80.04	11	4.67	2.35	1.18	4.21	48.28	68.94	83.65	90	16.61	5.42	4.36	6.66	257.95	72.84	77.49				In situ, benign or unknown behavior neoplasm
Stomach	66	5.84	11.31	8.75	14.39	98.48	76.89	76.61	77	21	3.67	2.89	4.58	322.85	77.1	81.89	71	19.91	3.57	2.79	4.5	280.58	74.32	82.75	66	19.37	3.41	2.64	4.33	245.78	71.23	85.55	280	66.12	4.23	3.75	4.76	947.7	75.62	81.73				Tuberculosis
Small Intestine	11	0.95	11.56	5.77	20.69	25.32	72.16	73.93	24	4.12	5.82	3.73	8.66	114.05	70.95	75.35	23	5.68	4.05	2.57	6.07	101.55	71.41	77.88	25	7.84	3.19	2.06	4.7	87.15	68.92	82.98	83	18.6	4.46	3.55	5.53	328.08	71.2	78.16				Syphilis
Colon and Rectum	276	59.2	4.66	4.13	5.25	839.06	79.02	79.95	757	298.56	2.54	2.36	2.72	3910.13	78.01	82.63	965	369.73	2.61	2.45	2.78	4486.96	75.43	84.82	1231	429.46	2.87	2.71	3.03	4700.42	72.44	86.73	3229	1156.96	2.79	2.7	2.89	13936.6	76.21	84.62				Septicemia
Colon excluding Rectum	208	48.8	4.26	3.7	4.88	657.35	79.83	80.87	591	247.82	2.38	2.2	2.59	3099.68	78.74	83.42	768	293.48	2.62	2.44	2.81	3441.34	76.06	85.39	925	322.98	2.86	2.68	3.05	3459.13	72.83	87.03	2492	913.09	2.73	2.62	2.84	10657.5	76.85	85.15				Other Infectious and Parasitic Diseases including HIV
Cecum	66	14.07	4.69	3.63	5.97	179.83	81.77	83.87	150	69.68	2.15	1.82	2.53	822.08	80.29	85.3	201	81.61	2.46	2.13	2.83	890.15	77.45	87.1	226	72.21	3.13	2.74	3.57	751.04	73.69	87.46	643	237.56	2.71	2.5	2.92	2643.09	78.59	86.47				a - Do not use, not compatible with SEER incidence
Appendix	0	0.37	0	0	10	5.83	75.59		6	1.59	3.76	1.38	8.19	16.78	76.7	76.82	4	1.46	2.75	0.75	7.03	20.04	74.33	86.79	5	1.89	2.65	0.86	6.17	23.45	69.56	84.58	15	5.31	2.82	1.58	4.66	66.11	73.81	82.06				b - Do not use, not compatible with SEER incidence
Ascending Colon	43	11.24	3.82	2.77	5.15	135.63	80.97	80.7	127	55.11	2.3	1.92	2.74	621.69	80.34	84.52	156	58.42	2.67	2.27	3.12	611.59	77.67	86.31	134	49.31	2.72	2.28	3.22	487.8	74.39	88.4	460	174.08	2.64	2.41	2.9	1856.71	78.49	85.9				Diabetes Mellitus
Hepatic Flexure	7	2.93	2.39	0.96	4.92	40.88	80.07	77.44	37	16.6	2.23	1.57	3.07	193.4	80.09	85.05	47	18.79	2.5	1.84	3.33	210.01	76.56	86.71	50	21.94	2.28	1.69	3	218.12	72.72	87.44	141	60.26	2.34	1.97	2.76	662.41	77.62	86.07				Alzheimers (ICD-9 and 10 only)
Transverse Colon	18	5.14	3.5	2.08	5.53	63.88	80.47	81.35	61	27.93	2.18	1.67	2.81	319.13	79.11	84.46	81	28.03	2.89	2.3	3.59	344.35	76.14	85.2	86	26.39	3.26	2.61	4.02	292.67	72.55	86.47	246	87.49	2.81	2.47	3.19	1020.03	77.11	85.18				Diseases of Heart
Splenic Flexure	11	1.33	8.25	4.12	14.76	18.54	77.89	74.4	13	8.09	1.61	0.86	2.75	93.38	77.96	81.07	23	10.09	2.28	1.44	3.42	122.24	75.89	87.08	33	9.85	3.35	2.31	4.71	109.34	71.96	85.8	80	29.36	2.72	2.16	3.39	343.5	75.49	83.83				Hypertension without Heart Disease
Descending Colon	5	2.3	2.17	0.7	5.06	32.45	78.82	77.91	36	12.46	2.89	2.02	4	174.51	77.6	83.85	39	12.72	3.07	2.18	4.19	170.26	74.2	82.85	51	19.04	2.68	1.99	3.52	196.37	72.59	86.97	131	46.52	2.82	2.35	3.34	573.59	75.75	84.54				Cerebrovascular Diseases
Sigmoid Colon	45	10.11	4.45	3.25	5.95	163.43	76.81	79.12	149	52.79	2.82	2.39	3.31	811.78	75.7	79.86	204	79.75	2.56	2.22	2.93	1038.26	74.12	83.17	330	118.39	2.79	2.49	3.1	1333.89	71.83	86.35	728	261.05	2.79	2.59	3	3347.35	74.35	83.69				Atherosclerosis
Large Intestine, NOS	13	1.3	9.98	5.32	17.07	16.87	80.79	80.03	12	3.56	3.37	1.74	5.89	46.93	80.61	86.82	13	2.62	4.96	2.64	8.48	34.44	77.66	83.07	10	3.96	2.52	1.21	4.64	46.46	73.81	89.46	48	11.45	4.19	3.09	5.56	144.7	78.42	84.52				Aortic Aneurysm and Dissection
Rectum and Rectosigmoid Junction	68	10.4	6.54	5.08	8.29	181.71	76.07	77.16	166	50.74	3.27	2.79	3.81	810.45	75.36	79.82	197	76.25	2.58	2.24	2.97	1045.62	73.24	82.6	306	106.48	2.87	2.56	3.21	1241.29	71.29	85.84	737	243.87	3.02	2.81	3.25	3279.07	74.04	82.82				Other Diseases of Arteries, Arterioles, Capillaries
Rectosigmoid Junction	14	2.43	5.77	3.15	9.68	41.8	75.82	76.11	36	15.69	2.29	1.61	3.18	228.06	75.45	79.34	58	24.94	2.33	1.77	3.01	310.04	74.36	83.33	122	48.45	2.52	2.09	3.01	538.9	71.96	87.07	230	91.51	2.51	2.2	2.86	1118.81	73.79	84.25				Pneumonia and Influenza
Rectum	54	7.97	6.77	5.09	8.84	139.91	76.15	77.43	130	35.05	3.71	3.1	4.4	582.39	75.33	79.96	139	51.31	2.71	2.28	3.2	735.58	72.75	82.3	184	58.02	3.17	2.73	3.66	702.39	70.84	85.02	507	152.35	3.33	3.04	3.63	2160.26	74.15	82.17				Chronic Obstructive Pulmonary Disease and Allied Cond
Anus, Anal Canal and Anorectum	5	1.71	2.92	0.95	6.8	24.45	77.63	79.89	24	7.24	3.31	2.12	4.93	102.43	76.55	81.05	20	5.36	3.73	2.28	5.76	91.06	72.42	81.54	22	6.64	3.31	2.08	5.01	76.88	71.04	84.98	71	20.96	3.39	2.65	4.27	294.81	74.87	82.32				Stomach and Duodenal Ulcers
Liver and Intrahepatic Bile Duct	34	2.05	16.58	11.48	23.17	61.59	69.58	70.08	61	4.62	13.19	10.09	16.95	139.03	68.73	71.85	17	2.07	8.21	4.78	13.14	56.1	67.56	75.73	5	1.66	3.01	0.98	7.03	17.91	64.21	77.79	117	10.41	11.24	9.3	13.47	274.63	69.12	72.16				Chronic Liver Disease and Cirrhosis
Liver	29	1.92	15.13	10.13	21.73	57.85	69.42	69.49	59	4.47	13.19	10.04	17.02	133.36	68.73	72.01	16	2.03	7.89	4.51	12.82	55.26	67.19	75.39	5	1.66	3.01	0.98	7.03	17.91	64.21	77.79	109	10.08	10.82	8.88	13.05	264.38	68.95	72.1				Nephritis, Nephrotic Syndrome and Nephrosis
Intrahepatic Bile Duct	5	0.13	37.42	12.15	87.33	3.75	71.44	73.52	2	0.15	13.17	1.6	47.58	5.66	68.67	67.17	1	0.04	22.58	0.57	125.79	0.83	75.33	81.16	0	0	0	0	0	0			8	0.33	24.26	10.47	47.8	10.24	71.44	72.89				Complications of Pregnancy, Childbirth, Puerperium
Gallbladder	9	0.79	11.34	5.19	21.53	11.97	79.57	82.38	10	1.87	5.34	2.56	9.81	26.88	78.27	80.21	5	1.81	2.76	0.89	6.43	22.71	77.18	87.15	7	1.55	4.52	1.82	9.31	26.44	73.54	87.85	31	6.03	5.14	3.49	7.3	87.99	78.23	83.69				Congenital Anomalies
Other Biliary	13	0.68	19	10.11	32.48	15.16	75.06	79.96	12	1.65	7.28	3.76	12.71	32.98	70.87	75.35	8	1.3	6.16	2.66	12.13	27.8	70.08	76.74	7	2.64	2.65	1.07	5.47	20.9	72.07	85.29	40	6.27	6.38	4.56	8.69	96.84	74.45	78.87				Certain Conditions Originating in Perinatal Period
Pancreas	66	2.12	31.14	24.08	39.61	49.11	73.04	74.21	34	5.13	6.63	4.59	9.27	98.07	72.78	73.94	18	4.49	4.01	2.37	6.33	57.95	74.15	81.18	15	4.64	3.23	1.81	5.33	64.15	68.23	83.15	133	16.38	8.12	6.8	9.62	269.29	72.65	76.09				Symptoms, Signs and Ill-Defined Conditions
Retroperitoneum	0	0.11	0	0	32.74	1.67	66.1		1	0.41	2.44	0.06	13.57	8.53	62.82	89.94	1	0.17	5.93	0.15	33.03	8.57	60.65	52.5	4	0.87	4.61	1.26	11.82	20.78	59.79	75.65	6	1.56	3.85	1.41	8.38	39.55	61.89	74.17				Accidents and Adverse Effects
Peritoneum, Omentum and Mesentery	4	0.16	25.21	6.87	64.54	3.79	80.63	81.07	7	0.6	11.69	4.7	24.09	13.09	77.99	83.75	2	0.25	7.98	0.97	28.84	9.65	69.31	81.25	3	0.66	4.54	0.94	13.27	9.37	68.25	81.42	16	1.67	9.59	5.48	15.57	35.89	77.87	82.33				Suicide and Self-Inflicted Injury
Other Digestive Organs	3	0.04	71.91	14.83	210.15	0.59	83.14	83.5	0	0.01	0	0	447.43	3.53	43.17		0	0.02	0	0	232.02	5	43.17		1	0	220.52	5.58	1228.64	1.25	43.17	54.42	4	0.07	56.82	15.48	145.48	10.37	73.14	76.23				Homicide and Legal Intervention
Respiratory System	286	24.11	11.86	10.53	13.32	499.09	74.36	75.44	452	80.12	5.64	5.13	6.19	1524.69	73.25	76.95	297	76.21	3.9	3.47	4.37	1338.5	70.28	79.87	364	88.12	4.13	3.72	4.58	1298.55	67.26	81.25	1399	268.55	5.21	4.94	5.49	4660.83	72.26	78.38				Other Cause of Death
Nose, Nasal Cavity and Middle Ear	6	0.5	11.96	4.39	26.03	11.87	75.23	83.56	8	1.48	5.4	2.33	10.64	38.13	68.6	74.83	8	0.88	9.13	3.94	17.99	26.89	67.74	75.84	16	2.57	6.23	3.56	10.11	62.35	63.76	78.43	38	5.43	7	4.95	9.61	139.24	69.62	77.94
Larynx	13	3.18	4.09	2.18	7	71.12	70.45	76.42	64	13.26	4.83	3.72	6.17	292.79	69.03	72.32	67	18.39	3.64	2.82	4.63	374.71	67.49	77.77	103	22.47	4.58	3.74	5.56	385.2	64.85	78.88	247	57.28	4.31	3.79	4.88	1123.82	68.17	76.75			STATISTICS
Lung and Bronchus	267	20.43	13.07	11.55	14.73	416.1	74.87	75.21	380	65.35	5.81	5.24	6.43	1192.64	74.3	77.78	221	56.79	3.89	3.4	4.44	932.04	71.44	80.68	244	62.66	3.89	3.42	4.41	845.16	68.49	82.41	1112	205.23	5.42	5.1	5.75	3385.95	73.27	78.75			Table Type: SIR Tables
Pleura	0	0	0	0	0	0			0	0.03	0	0	125.73	1.12	65.76		1	0.11	9.23	0.23	51.41	3.66	65.76	74.42	0	0	0	0	0	0			1	0.14	7.26	0.18	40.46	4.79	65.76	74.42			Include: 95% Confidence Intervals (Exact Method)
Trachea, Mediastinum and Other Respiratory Organs	0	0	0	0	0	0			0	0	0	0	0	0			0	0.05	0	0	74.96	1.2	70.42		1	0.42	2.37	0.06	13.21	5.84	70.42	86.25	1	0.47	2.12	0.05	11.83	7.04	70.42	86.25
Bones and Joints	3	0.48	6.2	1.28	18.11	7.44	74.85	73.11	8	1.52	5.27	2.27	10.38	18.61	77.64	79.51	5	1.73	2.88	0.94	6.73	21.05	77.92	84.57	5	2.53	1.98	0.64	4.61	20.33	77.87	91.93	21	6.27	3.35	2.07	5.12	67.43	76.88	82.76			TABLE Page: COD to site recode
Soft Tissue including Heart	13	2.1	6.2	3.3	10.61	40.03	73.28	75.43	33	9.93	3.32	2.29	4.67	153.71	72.96	76.8	28	12.48	2.24	1.49	3.24	162.16	71.16	79.81	48	14.36	3.34	2.46	4.43	172.14	70.61	84.56	122	38.87	3.14	2.61	3.75	528.04	72.32	80.4
Skin excluding Basal and Squamous	66	26.64	2.48	1.92	3.15	326.52	80.3	84.25	296	113.18	2.62	2.33	2.93	1405.21	78.25	84.13	300	126.65	2.37	2.11	2.65	1579.09	73.75	83.77	398	135.55	2.94	2.65	3.24	1535.91	70.14	84.39	1060	402.02	2.64	2.48	2.8	4846.73	75.82	84.13			Row: Site recode ICD-O-3/WHO 2008
Melanoma of the Skin	48	22.63	2.12	1.56	2.81	275.74	80.24	84.41	251	97.42	2.58	2.27	2.92	1201.89	78.07	83.96	262	108.13	2.42	2.14	2.73	1365.12	73.58	83.77	355	123.06	2.88	2.59	3.2	1400.03	69.91	84.26	916	351.24	2.61	2.44	2.78	4242.78	75.51	84.05
Other Non-Epithelial Skin	18	4	4.5	2.66	7.1	50.78	80.58	83.82	45	15.76	2.86	2.08	3.82	203.33	79.19	85.06	38	18.52	2.05	1.45	2.82	213.97	74.93	83.78	43	12.49	3.44	2.49	4.64	135.87	72.03	85.44	144	50.78	2.84	2.39	3.34	603.95	77.78	84.68			Column: Latency [*calculated*]
Breast	179	60.5	2.96	2.54	3.43	937.8	78.88	80.11	854	341.01	2.5	2.34	2.68	5004.92	77.46	82.74	1287	545.65	2.36	2.23	2.49	7248.84	74.35	84.09	2132	710.8	3	2.87	3.13	8603.96	71.63	86.13	4452	1657.96	2.69	2.61	2.77	21795.5	74.92	84.65
Female Genital System	99	14.45	6.85	5.57	8.34	295.01	74.97	77.33	273	66.11	4.13	3.65	4.65	1258.04	73.71	78.03	308	119.02	2.59	2.31	2.89	1949.87	71.28	80.7	645	210.75	3.06	2.83	3.31	2791.44	69.39	84.21	1325	410.33	3.23	3.06	3.41	6294.36	72.01	81.61			USER DEFINITIONS
Cervix Uteri	11	0.54	20.22	10.09	36.17	23.19	65.93	70.68	22	2.9	7.59	4.76	11.49	118.76	65.9	67.15	21	7.45	2.82	1.74	4.31	203.13	65.94	78.26	75	17.25	4.35	3.42	5.45	340.03	63.03	78.14	129	28.15	4.58	3.83	5.45	685.11	65.06	75.65				COD rec (HIV grouped w/oth infectious) (Event Variable) [Cause of death recode]
Corpus and Uterus, NOS	52	8.56	6.07	4.54	7.97	176.2	75.3	78.02	158	45.34	3.49	2.96	4.07	818.42	74.25	78.25	223	93.28	2.39	2.09	2.73	1410.53	72.28	81.04	478	165.94	2.88	2.63	3.15	2046.03	70.79	85.53	911	313.11	2.91	2.72	3.1	4451.18	72.61	82.74				All Causes of Death = Lip, Tongue, Salivary Gland, Floor of Mouth, Gum and Other Mouth, Nasopharynx, Tonsil, Oropharynx,
Corpus Uteri	50	8.44	5.92	4.4	7.81	172.37	75.34	77.68	154	45.24	3.4	2.89	3.99	810.79	74.4	78.47	222	93.27	2.38	2.08	2.71	1409.94	72.34	81.19	478	165.94	2.88	2.63	3.15	2046.03	70.79	85.53	904	312.89	2.89	2.7	3.08	4439.14	72.64	82.83				Hypopharynx, Other Oral Cavity and Pharynx, Esophagus, Stomach, Small Intestine, Colon excluding Rectum, Rectum and
Uterus, NOS	2	0.12	16.99	2.06	61.38	3.83	73.91	86.67	4	0.1	40.82	11.12	104.51	7.63	62.65	69.82	1	0	705.04	17.85	3928.22	0.59	42.33	47.92	0	0	0	0	0	0			7	0.22	32.24	12.96	66.43	12.04	69.4	71.5				Rectosigmoid Junction, Anus, Anal Canal and Anorectum, Liver, Intrahepatic Bile Duct, Gallbladder, Other Biliary, Pancreas,
Ovary	26	2.88	9.03	5.9	13.24	58.84	74.75	77.71	57	9.12	6.25	4.73	8.1	194.96	72.79	78.23	35	9.75	3.59	2.5	4.99	200.28	68.77	76.35	58	19.51	2.97	2.26	3.84	276.95	68.86	84.24	176	41.27	4.26	3.66	4.94	731.03	72.25	79.76				Retroperitoneum, Peritoneum, Omentum and Mesentery, Other Digestive Organs, Nose, Nasal Cavity and Middle Ear, Larynx, Lung
Vagina	4	0.31	12.85	3.5	32.9	7.83	73.47	74.1	5	1.21	4.12	1.34	9.62	23.14	76.65	73.46	7	1.49	4.7	1.89	9.68	20.61	77.21	87.1	2	0.23	8.6	1.04	31.06	3.53	69.96	81.83	18	3.25	5.54	3.28	8.76	55.11	74.54	79.84				and Bronchus, Pleura, Trachea, Mediastinum and Other Respiratory Organs, Bones and Joints, Soft Tissue including Heart, Melanoma
Vulva	5	1.79	2.79	0.91	6.51	22.38	83.95	88.13	24	6.9	3.48	2.23	5.18	87.27	79.17	86.25	20	6.43	3.11	1.9	4.81	101.29	71.04	85.19	27	5.93	4.55	3	6.62	95.11	64.77	78.78	76	21.05	3.61	2.84	4.52	306.06	75.51	83.44				of the Skin, Non-Melanoma Skin, Breast, Cervix Uteri, Corpus Uteri, Uterus, NOS, Ovary, Vagina, Vulva, Other Female Genital
Other Female Genital Organs	1	0.36	2.77	0.07	15.46	6.57	75	63.58	7	0.64	10.88	4.37	22.41	15.48	76.42	80.82	2	0.62	3.24	0.39	11.7	14.03	65.18	77.14	5	1.88	2.66	0.86	6.2	29.79	62.61	79.05	15	3.5	4.28	2.4	7.06	65.87	71.12	78.59				Organs, Prostate, Testis, Penis, Other Male Genital Organs, Urinary Bladder, Kidney and Renal Pelvis, Ureter, Other Urinary Organs,
Male Genital System	184	75.58	2.43	2.1	2.81	1266.56	75.77	76.94	1048	491.98	2.13	2	2.26	7336.95	75.03	79.82	1941	815.64	2.38	2.28	2.49	10546.5	72.97	82.36	3077	1124.78	2.74	2.64	2.83	11703.5	70.84	85.15	6250	2507.97	2.49	2.43	2.55	30853.6	73.24	83.15				Eye and Orbit, Brain and Other Nervous System, Thyroid, Other Endocrine including Thymus, Hodgkin Lymphoma, Non-Hodgkin
Prostate	180	74.87	2.4	2.07	2.78	1251.28	75.89	77.08	1032	488.62	2.11	1.99	2.24	7267.26	75.09	79.93	1925	811.94	2.37	2.27	2.48	10484.4	73.01	82.39	3060	1121.8	2.73	2.63	2.83	11635.1	70.93	85.24	6197	2497.24	2.48	2.42	2.54	30638	73.31	83.23				Lymphoma, Myeloma, Acute Lymphocytic Leukemia, Chronic Lymphocytic Leukemia, Other Lymphocytic Leukemia, Acute Myeloid
Testis	1	0.09	10.99	0.28	61.26	3.79	52.67	53.16	4	0.36	11.24	3.06	28.78	16.59	56.31	56.06	3	0.87	3.46	0.71	10.11	20.86	53.93	71.81	9	0.53	16.86	7.71	32	31.02	44.52	58.83	17	1.85	9.2	5.36	14.73	72.26	50.55	60.14				Leukemia, Acute Monocytic Leukemia, Chronic Myeloid Leukemia, Other Myeloid/Monocytic Leukemia, Other Acute Leukemia,
Penis	1	0.37	2.71	0.07	15.11	6.54	72.53	79.82	9	2.19	4.11	1.88	7.8	34.28	74.27	80.07	10	2.19	4.56	2.19	8.39	33.34	69.21	80.04	7	1.71	4.1	1.65	8.45	32.6	62.72	78.5	27	6.46	4.18	2.75	6.08	106.76	71.65	79.64				Aleukemic, Subleukemic and NOS, Miscellaneous Malignant Cancer, In situ, benign or unknown behavior neoplasm, Tuberculosis,
Other Male Genital Organs	2	0.25	8.11	0.98	29.28	4.95	70.31	74.92	3	0.81	3.72	0.77	10.88	18.82	71.47	71.64	3	0.63	4.74	0.98	13.85	8	74.25	79.89	1	0.74	1.35	0.03	7.54	4.84	75.33	90.17	9	2.42	3.71	1.7	7.05	36.61	72.07	77.18				Syphilis, 139, Septicemia, Other Infectious and Parasitic Diseases including HIV, Diabetes Mellitus, Alzheimers (ICD-9 and 10 only),
Urinary System	202	42.76	4.72	4.09	5.42	638.28	77.64	79.74	575	197.18	2.92	2.68	3.16	2732.84	76.53	81.16	623	224.03	2.78	2.57	3.01	2842.04	73.65	82.72	764	233.72	3.27	3.04	3.51	2805.88	70.56	84.65	2164	697.69	3.1	2.97	3.24	9019.05	74.79	82.71				Diseases of Heart, Hypertension without Heart Disease, Cerebrovascular Diseases, Atherosclerosis, Aortic Aneurysm and Dissection,
Urinary Bladder	144	30.85	4.67	3.94	5.5	402.86	79.75	81.22	363	142.03	2.56	2.3	2.83	1762.79	78.29	83.39	424	167.55	2.53	2.3	2.78	1975.11	74.97	84.48	542	175.79	3.08	2.83	3.35	2004.02	71.43	85.56	1473	516.22	2.85	2.71	3	6144.78	76.23	84.29				Other Diseases of Arteries, Arterioles, Capillaries, Pneumonia and Influenza, Chronic Obstructive Pulmonary Disease and Allied Cond,
Kidney and Renal Pelvis	56	11.15	5.02	3.79	6.52	223.34	73.67	75.83	199	52.14	3.82	3.31	4.39	935.95	72.9	77.28	189	51.82	3.65	3.15	4.21	822.07	70.36	78.53	205	51.41	3.99	3.46	4.57	718.58	68.33	82.27	649	166.52	3.9	3.6	4.21	2699.93	71.57	79.1				Stomach and Duodenal Ulcers, Chronic Liver Disease and Cirrhosis, Nephritis, Nephrotic Syndrome and Nephrosis, Complications of
Ureter	2	0.59	3.41	0.41	12.3	7.92	80.29	83.08	9	2.06	4.37	2	8.3	22.69	78.97	80.63	7	3.37	2.08	0.83	4.28	33.2	75.24	85.2	11	4.36	2.52	1.26	4.52	55.42	71.03	86.2	29	10.38	2.79	1.87	4.01	119.22	75.54	84.02				Pregnancy, Childbirth, Puerperium, Congenital Anomalies, Certain Conditions Originating in Perinatal Period, Symptoms, Signs and
Other Urinary Organs	0	0.18	0	0	20.4	4.16	72.28		4	0.95	4.22	1.15	10.81	11.42	72.28	72.83	3	1.29	2.33	0.48	6.8	11.66	75.22	90.55	6	2.16	2.77	1.02	6.04	27.86	66.28	81.27	13	4.58	2.84	1.51	4.85	55.11	71.15	80.81				Ill-Defined Conditions, Accidents and Adverse Effects, Suicide and Self-Inflicted Injury, Homicide and Legal Intervention, Other Cause of
Eye and Orbit	7	0.4	17.42	7	35.89	8.25	72.69	69.28	8	2.38	3.36	1.45	6.63	38.32	75.62	84.37	8	3.83	2.09	0.9	4.11	68.44	69.99	79.99	27	6.89	3.92	2.58	5.7	94.64	68.86	83	50	13.51	3.7	2.75	4.88	209.66	71.31	80.81				Death
Brain and Other Nervous System	31	1.36	22.75	15.46	32.29	38.01	67.84	72.9	36	2.86	12.6	8.82	17.44	100.45	62	67.06	16	2.05	7.81	4.47	12.69	96.83	55.61	65.7	41	5.56	7.37	5.29	10	178.84	52.13	67.05	124	11.83	10.48	8.72	12.5	414.13	61.59	68.34				All Malignant Cancers = Lip, Tongue, Salivary Gland, Floor of Mouth, Gum and Other Mouth, Nasopharynx, Tonsil, Oropharynx,
Brain	27	1.25	21.54	14.19	31.34	32.85	67.88	72.02	30	2.75	10.9	7.36	15.56	92.17	62.43	68.18	16	1.61	9.91	5.67	16.1	81.55	53.95	65.7	33	3.09	10.67	7.34	14.98	141.37	48.23	63.15	106	8.71	12.17	9.96	14.72	347.94	60.64	67.22				Hypopharynx, Other Oral Cavity and Pharynx, Esophagus, Stomach, Small Intestine, Colon excluding Rectum, Rectum and
Cranial Nerves Other Nervous System	4	0.11	36.6	9.97	93.7	5.16	67.49	78.82	6	0.11	56.66	20.79	123.32	8.28	58.97	61.44	0	0.43	0	0	8.5	15.27	68.9		8	2.47	3.24	1.4	6.38	37.48	68.21	83.15	18	3.12	5.77	3.42	9.12	66.19	67.2	74.95				Rectosigmoid Junction, Anus, Anal Canal and Anorectum, Liver, Intrahepatic Bile Duct, Gallbladder, Other Biliary, Pancreas,
Endocrine System	18	3.02	5.96	3.53	9.42	77.07	71.73	74.28	54	17.89	3.02	2.27	3.94	376.57	70.86	76.05	88	21.7	4.06	3.25	5	383.59	68.04	76.92	102	26.31	3.88	3.16	4.71	442.65	64.69	79.4	262	68.92	3.8	3.36	4.29	1279.89	68.64	77.52				Retroperitoneum, Peritoneum, Omentum and Mesentery, Other Digestive Organs, Nose, Nasal Cavity and Middle Ear, Larynx, Lung
Thyroid	16	2.6	6.15	3.52	9.99	65.81	72.18	73.7	46	16.66	2.76	2.02	3.68	336.63	71.94	76.39	78	21.15	3.69	2.92	4.6	351.07	69.21	78.71	95	24.8	3.83	3.1	4.68	406.75	65.82	80.41	235	65.21	3.6	3.16	4.09	1160.26	69.59	78.6				and Bronchus, Pleura, Trachea, Mediastinum and Other Respiratory Organs, Bones and Joints, Soft Tissue including Heart, Melanoma
Other Endocrine including Thymus	2	0.42	4.78	0.58	17.28	11.26	68.71	78.91	8	1.22	6.53	2.82	12.88	39.95	63.16	74.11	10	0.55	18.14	8.7	33.36	32.52	54.78	62.9	7	1.51	4.64	1.86	9.55	35.9	49.39	65.67	27	3.7	7.29	4.8	10.61	119.63	60.4	68.13				of the Skin, Non-Melanoma Skin, Breast, Cervix Uteri, Corpus Uteri, Uterus, NOS, Ovary, Vagina, Vulva, Other Female Genital
Lymphoma	79	17.19	4.6	3.64	5.73	279.5	76.48	77.29	235	82.74	2.84	2.49	3.23	1251.45	75.45	80.17	267	91.75	2.91	2.57	3.28	1235.4	73.26	82.18	282	80.62	3.5	3.1	3.93	1067.92	69.75	83.93	863	272.3	3.17	2.96	3.39	3834.26	74	81.75				Organs, Prostate, Testis, Penis, Other Male Genital Organs, Urinary Bladder, Kidney and Renal Pelvis, Ureter, Other Urinary Organs,
Hodgkin Lymphoma	6	0.76	7.84	2.88	17.07	14.95	70.47	72.49	8	4.29	1.87	0.81	3.68	82.08	68.43	73.89	19	4.32	4.39	2.65	6.86	81.45	66.96	75.25	16	3.93	4.07	2.33	6.61	62.71	63.01	77.26	49	13.31	3.68	2.72	4.87	241.19	67.38	75.35				Eye and Orbit, Brain and Other Nervous System, Thyroid, Other Endocrine including Thymus, Hodgkin Lymphoma, Non-Hodgkin
Hodgkin - Nodal	6	0.74	8.14	2.99	17.71	14.12	70.2	72.49	8	4.13	1.94	0.84	3.82	78.08	68.17	73.89	18	4.05	4.45	2.64	7.03	77.11	66.65	74.68	16	3.93	4.07	2.33	6.61	62.71	63.01	77.26	48	12.85	3.74	2.76	4.95	232.02	67.19	75.13				Lymphoma, Myeloma, Acute Lymphocytic Leukemia, Chronic Lymphocytic Leukemia, Other Lymphocytic Leukemia, Acute Myeloid
Hodgkin - Extranodal	0	0.03	0	0	133.86	0.83	76.25		0	0.16	0	0	23.47	4	76.25		1	0.28	3.6	0.09	20.07	4.33	76.25	85.59	0	0	0	0	0	0			1	0.46	2.16	0.05	12.05	9.17	76.25	85.59				Leukemia, Acute Monocytic Leukemia, Chronic Myeloid Leukemia, Other Myeloid/Monocytic Leukemia, Other Acute Leukemia,
Non-Hodgkin Lymphoma	73	16.43	4.44	3.48	5.59	264.54	76.85	77.69	227	78.46	2.89	2.53	3.3	1169.37	75.88	80.39	248	87.42	2.84	2.49	3.21	1153.96	73.71	82.71	266	76.69	3.47	3.06	3.91	1005.21	70.15	84.33	814	258.99	3.14	2.93	3.37	3593.07	74.4	82.14				Aleukemic, Subleukemic and NOS, Miscellaneous Malignant Cancer
NHL - Nodal	42	9.32	4.51	3.25	6.09	152.45	76.47	77.64	125	43.59	2.87	2.39	3.42	664.76	75.25	79.28	144	46.87	3.07	2.59	3.62	635.7	73.5	82.2	146	41.97	3.48	2.94	4.09	550.71	70.3	84.48	457	141.75	3.22	2.94	3.53	2003.62	74.02	81.71				Oral Cavity and Pharynx = Lip, Tongue, Salivary Gland, Floor of Mouth, Gum and Other Mouth, Nasopharynx, Tonsil, Oropharynx,
NHL - Extranodal	31	7.11	4.36	2.96	6.19	112.09	77.34	77.75	102	34.87	2.93	2.39	3.55	504.61	76.73	81.74	104	40.55	2.56	2.1	3.11	518.26	73.99	83.42	120	34.72	3.46	2.87	4.13	454.5	69.97	84.13	357	117.25	3.04	2.74	3.38	1589.45	74.87	82.69				Hypopharynx, Other Oral Cavity and Pharynx
Myeloma	37	6.38	5.8	4.08	8	109.96	75.93	76.3	105	19.37	5.42	4.43	6.56	300.34	75.3	78.7	47	7.64	6.15	4.52	8.18	135.18	70.53	79.89	18	3.55	5.08	3.01	8.02	61.02	64.32	78.08	207	36.94	5.6	4.87	6.42	606.49	74.14	78.49				Lip = Lip
Leukemia	68	9.44	7.2	5.59	9.13	160.19	75.97	75.13	151	36.87	4.1	3.47	4.8	559.06	75.91	80.07	111	30.95	3.59	2.95	4.32	437.98	72.23	80.99	97	23.77	4.08	3.31	4.98	310.27	70.04	83.75	427	101.03	4.23	3.83	4.65	1467.5	74.33	80.36				Tongue = Tongue
Lymphocytic Leukemia	36	7.84	4.59	3.22	6.36	124.15	78.2	79.76	119	32.42	3.67	3.04	4.39	457.96	77.21	81.7	94	26.83	3.5	2.83	4.29	355.43	73.65	82.62	83	21.57	3.85	3.07	4.77	269.69	70.65	84.5	332	88.66	3.74	3.35	4.17	1207.23	75.89	82.45				Salivary Gland = Salivary Gland
Acute Lymphocytic Leukemia	6	0.03	211.19	77.5	459.67	3.51	59.99	64.37	2	0.04	52.33	6.34	189.02	7.45	45.61	45.33	1	0.08	12.43	0.31	69.27	12.61	45.21	61.17	4	0.42	9.56	2.6	24.47	20.94	46.88	62.63	13	0.57	22.98	12.24	39.3	44.52	54.44	60.66				Floor of Mouth = Floor of Mouth
Chronic Lymphocytic Leukemia	27	7.56	3.57	2.35	5.2	117.05	79	83.11	112	31.31	3.58	2.95	4.3	436.87	77.47	82.17	89	25.47	3.49	2.81	4.3	328.27	74.41	82.73	74	20.56	3.6	2.83	4.52	242.27	71.96	85.81	302	84.89	3.56	3.17	3.98	1124.45	76.69	83.31				Gum and Other Mouth = Gum and Other Mouth
Other Lymphocytic Leukemia	3	0.25	11.88	2.45	34.71	3.59	80.27	80.4	5	1.08	4.65	1.51	10.84	13.64	82.16	85.9	4	1.28	3.12	0.85	7.99	14.55	75.15	85.49	5	0.59	8.51	2.76	19.87	6.48	70.38	82.58	17	3.2	5.32	3.1	8.51	38.26	78.05	83.86				Nasopharynx = Nasopharynx
Myeloid and Monocytic Leukemia	29	1.3	22.24	14.89	31.94	32.26	69.09	67.94	30	3.72	8.06	5.44	11.5	91.66	69.23	73.61	15	3.16	4.74	2.65	7.82	64.89	63.26	69.84	10	1.69	5.91	2.84	10.87	32.91	64.75	78.04	84	9.88	8.5	6.78	10.52	221.73	67.54	71.51				Tonsil = Tonsil
Acute Myeloid Leukemia	20	0.33	59.81	36.53	92.37	11.36	66.4	66.37	7	0.59	11.92	4.79	24.56	19.88	65.02	70.76	3	0.92	3.24	0.67	9.48	16.46	63.85	69.03	3	0.73	4.13	0.85	12.08	15.75	67.14	82.39	33	2.57	12.83	8.83	18.02	63.46	65.97	69				Oropharynx = Oropharynx
Acute Monocytic Leukemia	0	0.01	0	0	274.02	1.45	57		2	0.04	51.53	6.24	186.13	3	57	59.5	0	0	0	0	0	0			0	0	0	0	0	0			2	0.05	38.26	4.63	138.2	4.45	57	59.5				Hypopharynx = Hypopharynx
Chronic Myeloid Leukemia	9	0.88	10.21	4.67	19.38	17.38	71.54	71.41	18	2.91	6.18	3.66	9.77	66.95	70.52	75.45	12	2.24	5.36	2.77	9.36	48.43	63.07	70.04	7	0.97	7.25	2.91	14.94	17.16	63.73	76.18	46	7	6.57	4.81	8.77	149.91	68.51	73.36				Other Oral Cavity and Pharynx = Other Oral Cavity and Pharynx
Other Myeloid/Monocytic Leukemia	0	0.07	0	0	49.49	2.07	77.03		3	0.19	16.14	3.33	47.17	1.83	77.03	78.64	0	0	0	0	0	0			0	0	0	0	0	0			3	0.26	11.52	2.38	33.67	3.9	77.03	78.64				Digestive System = Esophagus, Stomach, Small Intestine, Colon excluding Rectum, Rectum and Rectosigmoid Junction, Anus, Anal
Other Leukemia	3	0.3	10.07	2.08	29.43	3.78	83.39	89.19	2	0.73	2.75	0.33	9.94	9.44	77.67	79.39	2	0.96	2.09	0.25	7.55	17.65	74.68	88.34	4	0.51	7.82	2.13	20.03	7.67	70.46	82.38	11	2.49	4.41	2.2	7.89	38.54	79.08	84.78				Canal and Anorectum, Liver, Intrahepatic Bile Duct, Gallbladder, Other Biliary, Pancreas, Retroperitoneum, Peritoneum, Omentum
Other Acute Leukemia	2	0.13	15.87	1.92	57.32	0.91	89.92	90.54	0	0	0	0	0	0			0	0	0	0	0	0			0	0	0	0	0	0			2	0.13	15.87	1.92	57.32	0.91	89.92	90.54				and Mesentery, Other Digestive Organs
Aleukemic, Subleukemic and NOS	1	0.17	5.82	0.15	32.43	2.86	80.13	86.5	2	0.73	2.75	0.33	9.94	9.44	77.67	79.39	2	0.96	2.09	0.25	7.55	17.65	74.68	88.34	4	0.51	7.82	2.13	20.03	7.67	70.46	82.38	9	2.37	3.8	1.74	7.22	37.62	76.67	83.49				Esophagus = Esophagus
Mesothelioma	3	0.23	13.24	2.73	38.69	2.75	81.35	83.75	2	0.11	17.81	2.16	64.34	1.59	78.54	80.34	1	0.54	1.86	0.05	10.37	4.82	76.96	90.34	1	0.01	167.86	4.25	935.24	0.08	73.09	83.16	7	0.88	7.93	3.19	16.35	9.24	80.1	83.63				Stomach = Stomach
Kaposi Sarcoma	2	0.62	3.24	0.39	11.69	8.36	76.37	72.5	10	3.7	2.7	1.3	4.97	48.64	70.49	74.09	11	4.17	2.64	1.32	4.72	54.46	65.51	77.36	16	3.57	4.49	2.56	7.28	57.86	64.51	78.56	39	12.05	3.24	2.3	4.42	169.33	67.89	76.77				Small Intestine = Small Intestine
Miscellaneous	62	3.69	16.82	12.89	21.56	54.75	76.89	78.2	53	9.78	5.42	4.06	7.09	156.08	74.93	78.92	37	11.87	3.12	2.19	4.3	175.68	72.21	82.5	41	8.91	4.6	3.3	6.24	136.97	68.27	81.89	193	34.25	5.63	4.87	6.49	523.49	74.83	80.01				Colon and Rectum = Colon excluding Rectum, Rectum and Rectosigmoid Junction
																																												Colon excluding Rectum = Colon excluding Rectum
																																												Rectum and Rectosigmoid Junction = Rectum and Rectosigmoid Junction
																																												Anus, Anal Canal and Anorectum = Anus, Anal Canal and Anorectum
																																												Liver and Intrahepatic Bile Duct = Liver, Intrahepatic Bile Duct
																																												Liver = Liver
																																												Intrahepatic Bile Duct = Intrahepatic Bile Duct
																																												Gallbladder = Gallbladder
																																												Other Biliary = Other Biliary
																																												Pancreas = Pancreas
																																												Retroperitoneum = Retroperitoneum
																																												Peritoneum, Omentum and Mesentery = Peritoneum, Omentum and Mesentery
																																												Other Digestive Organs = Other Digestive Organs
																																												Respiratory System = Nose, Nasal Cavity and Middle Ear, Larynx, Lung and Bronchus, Pleura, Trachea, Mediastinum and Other
																																												Respiratory Organs
																																												Nose, Nasal Cavity and Middle Ear = Nose, Nasal Cavity and Middle Ear
																																												Larynx = Larynx
																																												Lung and Bronchus = Lung and Bronchus
																																												Pleura = Pleura
																																												Trachea, Mediastinum and Other Respiratory Organs = Trachea, Mediastinum and Other Respiratory Organs
																																												Bones and Joints = Bones and Joints
																																												Soft Tissue including Heart = Soft Tissue including Heart
																																												Skin excluding Basal and Squamous = Melanoma of the Skin, Non-Melanoma Skin
																																												Melanoma of the Skin = Melanoma of the Skin
																																												Other Non-Epithelial Skin = Non-Melanoma Skin
																																												Breast = Breast
																																												Female Genital System = Cervix Uteri, Corpus Uteri, Uterus, NOS, Ovary, Vagina, Vulva, Other Female Genital Organs
																																												Cervix Uteri = Cervix Uteri
																																												Corpus and Uterus, NOS = Corpus Uteri, Uterus, NOS
																																												Corpus Uteri = Corpus Uteri
																																												Uterus, NOS = Uterus, NOS
																																												Ovary = Ovary
																																												Vagina = Vagina
																																												Vulva = Vulva
																																												Other Female Genital Organs = Other Female Genital Organs
																																												Male Genital System = Prostate, Testis, Penis, Other Male Genital Organs
																																												Prostate = Prostate
																																												Testis = Testis
																																												Penis = Penis
																																												Other Male Genital Organs = Other Male Genital Organs
																																												Urinary System = Urinary Bladder, Kidney and Renal Pelvis, Ureter, Other Urinary Organs
																																												Urinary Bladder = Urinary Bladder
																																												Kidney and Renal Pelvis = Kidney and Renal Pelvis
																																												Ureter = Ureter
																																												Other Urinary Organs = Other Urinary Organs
																																												Eye and Orbit = Eye and Orbit
																																												Brain and Other Nervous System = Brain and Other Nervous System
																																												Endocrine System = Thyroid, Other Endocrine including Thymus
																																												Thyroid = Thyroid
																																												Other Endocrine including Thymus = Other Endocrine including Thymus
																																												Lymphoma = Hodgkin Lymphoma, Non-Hodgkin Lymphoma
																																												Hodgkin Lymphoma = Hodgkin Lymphoma
																																												Non-Hodgkin Lymphoma = Non-Hodgkin Lymphoma
																																												Myeloma = Myeloma
																																												Leukemia = Acute Lymphocytic Leukemia, Chronic Lymphocytic Leukemia, Other Lymphocytic Leukemia, Acute Myeloid Leukemia, Acute
																																												Monocytic Leukemia, Chronic Myeloid Leukemia, Other Myeloid/Monocytic Leukemia, Other Acute Leukemia, Aleukemic, Subleukemic
																																												and NOS
																																												Lymphocytic Leukemia = Acute Lymphocytic Leukemia, Chronic Lymphocytic Leukemia, Other Lymphocytic Leukemia
																																												Acute Lymphocytic Leukemia = Acute Lymphocytic Leukemia
																																												Chronic Lymphocytic Leukemia = Chronic Lymphocytic Leukemia
																																												Other Lymphocytic Leukemia = Other Lymphocytic Leukemia
																																												Myeloid and Monocytic Leukemia = Acute Myeloid Leukemia, Acute Monocytic Leukemia, Chronic Myeloid Leukemia, Other
																																												Myeloid/Monocytic Leukemia
																																												Acute Myeloid Leukemia = Acute Myeloid Leukemia
																																												Acute Monocytic Leukemia = Acute Monocytic Leukemia
																																												Chronic Myeloid Leukemia = Chronic Myeloid Leukemia
																																												Other Myeloid/Monocytic Leukemia = Other Myeloid/Monocytic Leukemia
																																												Other Leukemia = Other Acute Leukemia, Aleukemic, Subleukemic and NOS
																																												Other Acute Leukemia = Other Acute Leukemia
																																												Aleukemic, Subleukemic and NOS = Aleukemic, Subleukemic and NOS
																																												Miscellaneous Malignant Cancer = Miscellaneous Malignant Cancer
																																												In situ, benign or unknown behavior neoplasm = In situ, benign or unknown behavior neoplasm
																																												Tuberculosis = Tuberculosis
																																												Syphilis = Syphilis
																																												Septicemia = Septicemia
																																												Other Infectious and Parasitic Diseases including HIV = 139, Other Infectious and Parasitic Diseases including HIV
																																												a - Do not use, not compatible with SEER incidence = 139
																																												b - Do not use, not compatible with SEER incidence = Other Infectious and Parasitic Diseases including HIV
																																												Diabetes Mellitus = Diabetes Mellitus
																																												Alzheimers (ICD-9 and 10 only) = Alzheimers (ICD-9 and 10 only)
																																												Diseases of Heart = Diseases of Heart
																																												Hypertension without Heart Disease = Hypertension without Heart Disease
																																												Cerebrovascular Diseases = Cerebrovascular Diseases
																																												Atherosclerosis = Atherosclerosis
																																												Aortic Aneurysm and Dissection = Aortic Aneurysm and Dissection
																																												Other Diseases of Arteries, Arterioles, Capillaries = Other Diseases of Arteries, Arterioles, Capillaries
																																												Pneumonia and Influenza = Pneumonia and Influenza
																																												Chronic Obstructive Pulmonary Disease and Allied Cond = Chronic Obstructive Pulmonary Disease and Allied Cond
																																												Stomach and Duodenal Ulcers = Stomach and Duodenal Ulcers
																																												Chronic Liver Disease and Cirrhosis = Chronic Liver Disease and Cirrhosis
																																												Nephritis, Nephrotic Syndrome and Nephrosis = Nephritis, Nephrotic Syndrome and Nephrosis
																																												Complications of Pregnancy, Childbirth, Puerperium = Complications of Pregnancy, Childbirth, Puerperium
																																												Congenital Anomalies = Congenital Anomalies
																																												Certain Conditions Originating in Perinatal Period = Certain Conditions Originating in Perinatal Period
																																												Symptoms, Signs and Ill-Defined Conditions = Symptoms, Signs and Ill-Defined Conditions
																																												Accidents and Adverse Effects = Accidents and Adverse Effects
																																												Suicide and Self-Inflicted Injury = Suicide and Self-Inflicted Injury
																																												Homicide and Legal Intervention = Homicide and Legal Intervention
																																												Other Cause of Death = Other Cause of Death
																																												State DC not available or state DC available but no COD = State DC not available or state DC available but no COD
																																												All Events (system added) = Lip, Tongue, Salivary Gland, Floor of Mouth, Gum and Other Mouth, Nasopharynx, Tonsil, Oropharynx,
																																												Hypopharynx, Other Oral Cavity and Pharynx, Esophagus, Stomach, Small Intestine, Colon excluding Rectum, Rectum and
																																												Rectosigmoid Junction, Anus, Anal Canal and Anorectum, Liver, Intrahepatic Bile Duct, Gallbladder, Other Biliary, Pancreas,
																																												Retroperitoneum, Peritoneum, Omentum and Mesentery, Other Digestive Organs, Nose, Nasal Cavity and Middle Ear, Larynx, Lung
																																												and Bronchus, Pleura, Trachea, Mediastinum and Other Respiratory Organs, Bones and Joints, Soft Tissue including Heart, Melanoma
																																												of the Skin, Non-Melanoma Skin, Breast, Cervix Uteri, Corpus Uteri, Uterus, NOS, Ovary, Vagina, Vulva, Other Female Genital
																																												Organs, Prostate, Testis, Penis, Other Male Genital Organs, Urinary Bladder, Kidney and Renal Pelvis, Ureter, Other Urinary Organs,
																																												Eye and Orbit, Thyroid, Other Endocrine including Thymus, Hodgkin Lymphoma, Non-Hodgkin Lymphoma, Myeloma, Acute
																																												Lymphocytic Leukemia, Chronic Lymphocytic Leukemia, Other Lymphocytic Leukemia, Acute Myeloid Leukemia, Chronic Myeloid
																																												Leukemia, Acute Monocytic Leukemia, Other Acute Leukemia, Aleukemic, Subleukemic and NOS, Miscellaneous Malignant Cancer,
																																												Other Myeloid/Monocytic Leukemia, Brain and Other Nervous System, In situ, benign or unknown behavior neoplasm, Tuberculosis,
																																												Syphilis, 139, Septicemia, Other Infectious and Parasitic Diseases including HIV, Diabetes Mellitus, Alzheimers (ICD-9 and 10 only),
																																												Diseases of Heart, Hypertension without Heart Disease, Cerebrovascular Diseases, Atherosclerosis, Aortic Aneurysm and Dissection,
																																												Other Diseases of Arteries, Arterioles, Capillaries, Pneumonia and Influenza, Chronic Obstructive Pulmonary Disease and Allied Cond,
																																												Stomach and Duodenal Ulcers, Chronic Liver Disease and Cirrhosis, Nephritis, Nephrotic Syndrome and Nephrosis, Complications of
																																												Pregnancy, Childbirth, Puerperium, Congenital Anomalies, Certain Conditions Originating in Perinatal Period, Symptoms, Signs and
																																												Ill-Defined Conditions, Accidents and Adverse Effects, Suicide and Self-Inflicted Injury, Homicide and Legal Intervention, Other Cause of
																																												Death, State DC not available or state DC available but no COD
																																											OUTPUT
																																											Precision: 2 decimal places (default)
																																											Historic: Not Selected
																																											Rates: Rate Session
																																											CITATION
																																											Data: Surveillance, Epidemiology, and End Results (SEER) Program (www.seer.cancer.gov) SEER*Stat Database: Mortality - All COD,
																																												Aggregated Total U.S. (1969-2015) <Katrina/Rita Population Adjustment>, National Cancer Institute, DCCPS, Surveillance Research
																																												Program, released December 2017. Underlying mortality data provided by NCHS (www.cdc.gov/nchs).
																																											DATA
																																											Database: Mortality - All COD, Aggregated Total U.S. (1969-2015) <Katrina/Rita Population Adjustment>
																																											STATISTIC
																																											Statistic: Crude Rates
																																											SELECTION
																																											Select Only: Known Age
																																											TABLE
																																											Page: COD rec (HIV grouped w/oth infectious) [Cause of death recode]
																																												Sex M/F [Sex]
																																												Race (W/Unspec, B, O) [Race recode (White, Black, Other)]
																																											Row: Age recode MPS [Age recode with <1 year olds]
																																											Column: Year of death (1973-2015) [Year of death]
																																											USER DEFINITIONS
																																												COD rec (HIV grouped w/oth infectious) [Cause of death recode]
																																												Description: For more information, see http://seer.cancer.gov/codrecode/1969+_d04162012.
																																												All Causes of Death = Lip, Tongue, Salivary Gland, Floor of Mouth, Gum and Other Mouth, Nasopharynx, Tonsil, Oropharynx,
																																												Hypopharynx, Other Oral Cavity and Pharynx, Esophagus, Stomach, Small Intestine, Colon excluding Rectum, Rectum and
																																												Rectosigmoid Junction, Anus, Anal Canal and Anorectum, Liver, Intrahepatic Bile Duct, Gallbladder, Other Biliary, Pancreas,
																																												Retroperitoneum, Peritoneum, Omentum and Mesentery, Other Digestive Organs, Nose, Nasal Cavity and Middle Ear, Larynx, Lung
																																												and Bronchus, Pleura, Trachea, Mediastinum and Other Respiratory Organs, Bones and Joints, Soft Tissue including Heart, Melanoma
																																												of the Skin, Non-Melanoma Skin, Breast, Cervix Uteri, Corpus Uteri, Uterus, NOS, Ovary, Vagina, Vulva, Other Female Genital
																																												Organs, Prostate, Testis, Penis, Other Male Genital Organs, Urinary Bladder, Kidney and Renal Pelvis, Ureter, Other Urinary Organs,
																																												Eye and Orbit, Brain and Other Nervous System, Thyroid, Other Endocrine including Thymus, Hodgkin Lymphoma, Non-Hodgkin
																																												Lymphoma, Myeloma, Acute Lymphocytic Leukemia, Chronic Lymphocytic Leukemia, Other Lymphocytic Leukemia, Acute Myeloid
																																												Leukemia, Acute Monocytic Leukemia, Chronic Myeloid Leukemia, Other Myeloid/Monocytic Leukemia, Other Acute Leukemia,
																																												Aleukemic, Subleukemic and NOS, Miscellaneous Malignant Cancer, In situ, benign or unknown behavior neoplasm, Tuberculosis,
																																												Syphilis, Human Immunodeficiency Virus (HIV) (1987+), Septicemia, Other Infectious and Parasitic Diseases, Diabetes Mellitus,
																																												Alzheimers (ICD-9 and 10 only), Diseases of Heart, Hypertension without Heart Disease, Cerebrovascular Diseases, Atherosclerosis,
																																												Aortic Aneurysm and Dissection, Other Diseases of Arteries, Arterioles, Capillaries, Pneumonia and Influenza, Chronic Obstructive
																																												Pulmonary Disease and Allied Cond, Stomach and Duodenal Ulcers, Chronic Liver Disease and Cirrhosis, Nephritis, Nephrotic Syndrome
																																												and Nephrosis, Complications of Pregnancy, Childbirth, Puerperium, Congenital Anomalies, Certain Conditions Originating in Perinatal
																																												Period, Symptoms, Signs and Ill-Defined Conditions, Accidents and Adverse Effects, Suicide and Self-Inflicted Injury, Homicide and
																																												Legal Intervention, Other Cause of Death
																																												All Malignant Cancers = Lip, Tongue, Salivary Gland, Floor of Mouth, Gum and Other Mouth, Nasopharynx, Tonsil, Oropharynx,
																																												Hypopharynx, Other Oral Cavity and Pharynx, Esophagus, Stomach, Small Intestine, Colon excluding Rectum, Rectum and
																																												Rectosigmoid Junction, Anus, Anal Canal and Anorectum, Liver, Intrahepatic Bile Duct, Gallbladder, Other Biliary, Pancreas,
																																												Retroperitoneum, Peritoneum, Omentum and Mesentery, Other Digestive Organs, Nose, Nasal Cavity and Middle Ear, Larynx, Lung
																																												and Bronchus, Pleura, Trachea, Mediastinum and Other Respiratory Organs, Bones and Joints, Soft Tissue including Heart, Melanoma
																																												of the Skin, Non-Melanoma Skin, Breast, Cervix Uteri, Corpus Uteri, Uterus, NOS, Ovary, Vagina, Vulva, Other Female Genital
																																												Organs, Prostate, Testis, Penis, Other Male Genital Organs, Urinary Bladder, Kidney and Renal Pelvis, Ureter, Other Urinary Organs,
																																												Eye and Orbit, Brain and Other Nervous System, Thyroid, Other Endocrine including Thymus, Hodgkin Lymphoma, Non-Hodgkin
																																												Lymphoma, Myeloma, Acute Lymphocytic Leukemia, Chronic Lymphocytic Leukemia, Other Lymphocytic Leukemia, Acute Myeloid
																																												Leukemia, Acute Monocytic Leukemia, Chronic Myeloid Leukemia, Other Myeloid/Monocytic Leukemia, Other Acute Leukemia,
																																												Aleukemic, Subleukemic and NOS, Miscellaneous Malignant Cancer
																																												Oral Cavity and Pharynx = Lip, Tongue, Salivary Gland, Floor of Mouth, Gum and Other Mouth, Nasopharynx, Tonsil, Oropharynx,
																																												Hypopharynx, Other Oral Cavity and Pharynx
																																												Lip = Lip
																																												Tongue = Tongue
																																												Salivary Gland = Salivary Gland
																																												Floor of Mouth = Floor of Mouth
																																												Gum and Other Mouth = Gum and Other Mouth
																																												Nasopharynx = Nasopharynx
																																												Tonsil = Tonsil
																																												Oropharynx = Oropharynx
																																												Hypopharynx = Hypopharynx
																																												Other Oral Cavity and Pharynx = Other Oral Cavity and Pharynx
																																												Digestive System = Esophagus, Stomach, Small Intestine, Colon excluding Rectum, Rectum and Rectosigmoid Junction, Anus, Anal
																																												Canal and Anorectum, Liver, Intrahepatic Bile Duct, Gallbladder, Other Biliary, Pancreas, Retroperitoneum, Peritoneum, Omentum
																																												and Mesentery, Other Digestive Organs
																																												Esophagus = Esophagus
																																												Stomach = Stomach
																																												Small Intestine = Small Intestine
																																												Colon and Rectum = Colon excluding Rectum, Rectum and Rectosigmoid Junction
																																												Colon excluding Rectum = Colon excluding Rectum
																																												Rectum and Rectosigmoid Junction = Rectum and Rectosigmoid Junction
																																												Anus, Anal Canal and Anorectum = Anus, Anal Canal and Anorectum
																																												Liver and Intrahepatic Bile Duct = Liver, Intrahepatic Bile Duct
																																												Liver = Liver
																																												Intrahepatic Bile Duct = Intrahepatic Bile Duct
																																												Gallbladder = Gallbladder
																																												Other Biliary = Other Biliary
																																												Pancreas = Pancreas
																																												Retroperitoneum = Retroperitoneum
																																												Peritoneum, Omentum and Mesentery = Peritoneum, Omentum and Mesentery
																																												Other Digestive Organs = Other Digestive Organs
																																												Respiratory System = Nose, Nasal Cavity and Middle Ear, Larynx, Lung and Bronchus, Pleura, Trachea, Mediastinum and Other
																																												Respiratory Organs
																																												Nose, Nasal Cavity and Middle Ear = Nose, Nasal Cavity and Middle Ear
																																												Larynx = Larynx
																																												Lung and Bronchus = Lung and Bronchus
																																												Pleura = Pleura
																																												Trachea, Mediastinum and Other Respiratory Organs = Trachea, Mediastinum and Other Respiratory Organs
																																												Bones and Joints = Bones and Joints
																																												Soft Tissue including Heart = Soft Tissue including Heart
																																												Skin excluding Basal and Squamous = Melanoma of the Skin, Non-Melanoma Skin
																																												Melanoma of the Skin = Melanoma of the Skin
																																												Other Non-Epithelial Skin = Non-Melanoma Skin
																																												Breast = Breast
																																												Female Genital System = Cervix Uteri, Corpus Uteri, Uterus, NOS, Ovary, Vagina, Vulva, Other Female Genital Organs
																																												Cervix Uteri = Cervix Uteri
																																												Corpus and Uterus, NOS = Corpus Uteri, Uterus, NOS
																																												Corpus Uteri = Corpus Uteri
																																												Uterus, NOS = Uterus, NOS
																																												Ovary = Ovary
																																												Vagina = Vagina
																																												Vulva = Vulva
																																												Other Female Genital Organs = Other Female Genital Organs
																																												Male Genital System = Prostate, Testis, Penis, Other Male Genital Organs
																																												Prostate = Prostate
																																												Testis = Testis
																																												Penis = Penis
																																												Other Male Genital Organs = Other Male Genital Organs
																																												Urinary System = Urinary Bladder, Kidney and Renal Pelvis, Ureter, Other Urinary Organs
																																												Urinary Bladder = Urinary Bladder
																																												Kidney and Renal Pelvis = Kidney and Renal Pelvis
																																												Ureter = Ureter
																																												Other Urinary Organs = Other Urinary Organs
																																												Eye and Orbit = Eye and Orbit
																																												Brain and Other Nervous System = Brain and Other Nervous System
																																												Endocrine System = Thyroid, Other Endocrine including Thymus
																																												Thyroid = Thyroid
																																												Other Endocrine including Thymus = Other Endocrine including Thymus
																																												Lymphoma = Hodgkin Lymphoma, Non-Hodgkin Lymphoma
																																												Hodgkin Lymphoma = Hodgkin Lymphoma
																																												Non-Hodgkin Lymphoma = Non-Hodgkin Lymphoma
																																												Myeloma = Myeloma
																																												Leukemia = Acute Lymphocytic Leukemia, Chronic Lymphocytic Leukemia, Other Lymphocytic Leukemia, Acute Myeloid Leukemia, Acute
																																												Monocytic Leukemia, Chronic Myeloid Leukemia, Other Myeloid/Monocytic Leukemia, Other Acute Leukemia, Aleukemic, Subleukemic
																																												and NOS
																																												Lymphocytic Leukemia = Acute Lymphocytic Leukemia, Chronic Lymphocytic Leukemia, Other Lymphocytic Leukemia
																																												Acute Lymphocytic Leukemia = Acute Lymphocytic Leukemia
																																												Chronic Lymphocytic Leukemia = Chronic Lymphocytic Leukemia
																																												Other Lymphocytic Leukemia = Other Lymphocytic Leukemia
																																												Myeloid and Monocytic Leukemia = Acute Myeloid Leukemia, Acute Monocytic Leukemia, Chronic Myeloid Leukemia, Other
																																												Myeloid/Monocytic Leukemia
																																												Acute Myeloid Leukemia = Acute Myeloid Leukemia
																																												Acute Monocytic Leukemia = Acute Monocytic Leukemia
																																												Chronic Myeloid Leukemia = Chronic Myeloid Leukemia
																																												Other Myeloid/Monocytic Leukemia = Other Myeloid/Monocytic Leukemia
																																												Other Leukemia = Other Acute Leukemia, Aleukemic, Subleukemic and NOS
																																												Other Acute Leukemia = Other Acute Leukemia
																																												Aleukemic, Subleukemic and NOS = Aleukemic, Subleukemic and NOS
																																												Miscellaneous Malignant Cancer = Miscellaneous Malignant Cancer
																																												In situ, benign or unknown behavior neoplasm = In situ, benign or unknown behavior neoplasm
																																												Tuberculosis = Tuberculosis
																																												Syphilis = Syphilis
																																												Septicemia = Septicemia
																																												Other Infectious and Parasitic Diseases including HIV = Human Immunodeficiency Virus (HIV) (1987+), Other Infectious and Parasitic
																																												Diseases
																																												a - Do not use, not compatible with SEER incidence = Human Immunodeficiency Virus (HIV) (1987+)
																																												b - Do not use, not compatible with SEER incidence = Other Infectious and Parasitic Diseases
																																												Diabetes Mellitus = Diabetes Mellitus
																																												Alzheimers (ICD-9 and 10 only) = Alzheimers (ICD-9 and 10 only)
																																												Diseases of Heart = Diseases of Heart
																																												Hypertension without Heart Disease = Hypertension without Heart Disease
																																												Cerebrovascular Diseases = Cerebrovascular Diseases
																																												Atherosclerosis = Atherosclerosis
																																												Aortic Aneurysm and Dissection = Aortic Aneurysm and Dissection
																																												Other Diseases of Arteries, Arterioles, Capillaries = Other Diseases of Arteries, Arterioles, Capillaries
																																												Pneumonia and Influenza = Pneumonia and Influenza
																																												Chronic Obstructive Pulmonary Disease and Allied Cond = Chronic Obstructive Pulmonary Disease and Allied Cond
																																												Stomach and Duodenal Ulcers = Stomach and Duodenal Ulcers
																																												Chronic Liver Disease and Cirrhosis = Chronic Liver Disease and Cirrhosis
																																												Nephritis, Nephrotic Syndrome and Nephrosis = Nephritis, Nephrotic Syndrome and Nephrosis
																																												Complications of Pregnancy, Childbirth, Puerperium = Complications of Pregnancy, Childbirth, Puerperium
																																												Congenital Anomalies = Congenital Anomalies
																																												Certain Conditions Originating in Perinatal Period = Certain Conditions Originating in Perinatal Period
																																												Symptoms, Signs and Ill-Defined Conditions = Symptoms, Signs and Ill-Defined Conditions
																																												Accidents and Adverse Effects = Accidents and Adverse Effects
																																												Suicide and Self-Inflicted Injury = Suicide and Self-Inflicted Injury
																																												Homicide and Legal Intervention = Homicide and Legal Intervention
																																												Other Cause of Death = Other Cause of Death
																																												Age recode MPS [Age recode with <1 year olds]
																																												00-04 years = 00 years, 01-04 years
																																												05-09 years = 05-09 years
																																												10-14 years = 10-14 years
																																												15-19 years = 15-19 years
																																												20-24 years = 20-24 years
																																												25-29 years = 25-29 years
																																												30-34 years = 30-34 years
																																												35-39 years = 35-39 years
																																												40-44 years = 40-44 years
																																												45-49 years = 45-49 years
																																												50-54 years = 50-54 years
																																												55-59 years = 55-59 years
																																												60-64 years = 60-64 years
																																												65-69 years = 65-69 years
																																												70-74 years = 70-74 years
																																												75-79 years = 75-79 years
																																												80-84 years = 80-84 years
																																												85+ years = 85+ years
																																												Sex M/F [Sex]
																																												Male = Male
																																												Female = Female
																																												Race (W/Unspec, B, O) [Race recode (White, Black, Other)]
																																												Description: Caution should be exercised when using this variable. For more information, see
																																												http://seer.cancer.gov/seerstat/variables/seer/race_ethnicity.
																																												White/Other unsp = White, Other unspecified (1978-1991)
																																												Black = Black
																																												Other (American Indian/AK Native, Asian/Pacific Islander) = Other (American Indian/AK Native, Asian/Pacific Islander)
																																												Year of death (1973-2015) [Year of death]
																																												1973-1974 = 1973, 1974
																																												1975-1979 = 1975, 1976, 1977, 1978, 1979
																																												1980-1984 = 1980, 1981, 1982, 1983, 1984
																																												1985-1989 = 1985, 1986, 1987, 1988, 1989
																																												1990-1994 = 1990, 1991, 1992, 1993, 1994
																																												1995-1999 = 1995, 1996, 1997, 1998, 1999
																																												2000-2004 = 2000, 2001, 2002, 2003, 2004
																																												2005-2009 = 2005, 2006, 2007, 2008, 2009
																																												2010-2015 = 2010, 2011, 2012, 2013, 2014, 2015
																																											OUTPUT
																																											Title: U.S. Mortality 1973-2015 (Nov 2017 sub), Race (WU/B/O), Event: COD rec (HIV grouped w/oth infectious)
																																												These rates are provided for producing "All races combined" statistics.
																																												Since populations are not available for other unspecified 1978-1991 race, these cases are grouped with whites in the rates.
																																												There is no Unknown race in the mortality files, so to avoid excluding cases with Unknown race you must pick a race category for
																																												them on on the MP-SIR Rates tab.
																																												Therefore, statistics for whites may be misleading.
																																											Display Rates as: Cases per 100,000
																																											Precision: 6 decimal places (default)
