# Supplementary material for: Stroke among cancer patients
Source: Nat Commun. 2019 Nov 15;10:5172. doi: 10.1038/s41467-019-13120-6 (PMC6858303; doi:10.1038/s41467-019-13120-6)
Supplement: Supplementary file 7 — Source Data [file 41467_2019_13120_MOESM7_ESM.xlsx]

## Sheet: Source Data 1
Patient ID	Age recode with <1 year olds	Age recode with single ages and 85+	Age at diagnosis	Year of birth	Month of diagnosis	Year of diagnosis	Race recode (White, Black, Other)	Sex	Site recode ICD-O-3/WHO 2008	Primary Site - labeled	Primary Site	Site recode B ICD-O-3/WHO 2008	Race recode (W, B, AI, API)	Origin recode NHIA (Hispanic, Non-Hisp)	Race and origin recode (NHW, NHB, NHAIAN, NHAPI, Hispanic)	Race/ethnicity	Marital status at diagnosis	Insurance Recode (2007+)	Survival months	COD to site recode	SEER cause-specific death classification	SEER other cause of death classification	Survival months flag	COD to site rec KM	Vital status recode (study cutoff used)	Type of follow-up expected					SEER SESSION INFORMATION
556	60-64 years	64 years	64	1927	February	1992	White	Male	Urinary Bladder	C67.8-Overlapping lesion of bladder	678	Urinary Bladder	White	Non-Spanish-Hispanic-Latino	Non-Hispanic White	White	Married (including common law)	Blank(s)	236	Cerebrovascular Diseases	Alive or dead of other cause	Dead (attributable to causes other than this cancer dx)	Complete dates are available and there are more than 0 days of survival	Cerebrovascular Diseases	Dead	Active follow-up
734	75-79 years	76 years	76	1935	July	2011	White	Female	Lung and Bronchus	C34.3-Lower lobe, lung	343	Lung and Bronchus	White	Non-Spanish-Hispanic-Latino	Non-Hispanic White	White	Single (never married)	Insured	3	Cerebrovascular Diseases	N/A not first tumor	N/A not first tumor	Complete dates are available and there are more than 0 days of survival	Cerebrovascular Diseases	Dead	Active follow-up					Filename:	SEER stroke case listing Matrix-1
747	55-59 years	58 years	58	1936	August	1994	White	Female	Cranial Nerves Other Nervous System	C70.9-Meninges, NOS	709	Cranial Nerves Other Nervous System	White	Spanish-Hispanic-Latino	Hispanic (All Races)	White	Married (including common law)	Blank(s)	65	Cerebrovascular Diseases	N/A not first tumor	N/A not first tumor	Complete dates are available and there are more than 0 days of survival	Cerebrovascular Diseases	Dead	Active follow-up					SEER*Stat Version:	8.3.5
1154	75-79 years	78 years	78	1919	July	1997	White	Female	Breast	C50.4-Upper-outer quadrant of breast	504	Female Breast	White	Non-Spanish-Hispanic-Latino	Non-Hispanic White	White	Married (including common law)	Blank(s)	177	Cerebrovascular Diseases	Alive or dead of other cause	Dead (attributable to causes other than this cancer dx)	Complete dates are available and there are more than 0 days of survival	Cerebrovascular Diseases	Dead	Active follow-up					Date:	2019-01-13
2132	80-84 years	83 years	83	1910	June	1993	White	Female	Sigmoid Colon	C18.7-Sigmoid colon	187	Sigmoid Colon	White	Non-Spanish-Hispanic-Latino	Non-Hispanic White	White	Unknown	Blank(s)	9	Cerebrovascular Diseases	Alive or dead of other cause	Dead (attributable to causes other than this cancer dx)	Complete dates are available and there are more than 0 days of survival	Cerebrovascular Diseases	Dead	Active follow-up
2549	75-79 years	76 years	76	1929	July	2005	White	Male	Transverse Colon	C18.4-Transverse colon	184	Transverse Colon	White	Non-Spanish-Hispanic-Latino	Non-Hispanic White	White	Married (including common law)	Blank(s)	1	Cerebrovascular Diseases	N/A not first tumor	N/A not first tumor	Complete dates are available and there are more than 0 days of survival	Cerebrovascular Diseases	Dead	Active follow-up					Session Type: Case Listing
3183	75-79 years	78 years	78	1917	May	1996	White	Female	Urinary Bladder	C67.4-Posterior wall of bladder	674	Urinary Bladder	White	Non-Spanish-Hispanic-Latino	Non-Hispanic White	White	Widowed	Blank(s)	183	Cerebrovascular Diseases	Alive or dead of other cause	Dead (attributable to causes other than this cancer dx)	Complete dates are available and there are more than 0 days of survival	Cerebrovascular Diseases	Dead	Active follow-up
3805	70-74 years	72 years	72	1923	June	1996	White	Male	NHL - Extranodal	C44.5-Skin of trunk	445	NHL - Extranodal	White	Non-Spanish-Hispanic-Latino	Non-Hispanic White	White	Married (including common law)	Blank(s)	92	Cerebrovascular Diseases	Alive or dead of other cause	Dead (attributable to causes other than this cancer dx)	Complete dates are available and there are more than 0 days of survival	Cerebrovascular Diseases	Dead	Active follow-up					SUGGESTED CITATION
3805	70-74 years	72 years	72	1923	October	1996	White	Male	Lung and Bronchus	C34.3-Lower lobe, lung	343	Lung and Bronchus	White	Non-Spanish-Hispanic-Latino	Non-Hispanic White	White	Married (including common law)	Blank(s)	88	Cerebrovascular Diseases	N/A not first tumor	N/A not first tumor	Complete dates are available and there are more than 0 days of survival	Cerebrovascular Diseases	Dead	Active follow-up					Software: Surveillance Research Program, National Cancer Institute SEER*Stat software (www.seer.cancer.gov/seerstat) version 8.3.5.
4228	55-59 years	55 years	55	1939	January	1995	White	Male	NHL - Nodal	C77.3-Lymph nodes of axilla or arm	773	NHL - Nodal	White	Non-Spanish-Hispanic-Latino	Non-Hispanic White	White	Married (including common law)	Blank(s)	234	Cerebrovascular Diseases	Alive or dead of other cause	Dead (attributable to causes other than this cancer dx)	Complete dates are available and there are more than 0 days of survival	Cerebrovascular Diseases	Dead	Active follow-up					Data: Surveillance, Epidemiology, and End Results (SEER) Program (www.seer.cancer.gov) SEER*Stat Database: Incidence - SEER 18 Regs Research Data
4228	55-59 years	58 years	58	1939	April	1997	White	Male	Larynx	C32.8-Overlapping lesion of larynx	328	Larynx	White	Non-Spanish-Hispanic-Latino	Non-Hispanic White	White	Married (including common law)	Blank(s)	206	Cerebrovascular Diseases	N/A not first tumor	N/A not first tumor	Complete dates are available and there are more than 0 days of survival	Cerebrovascular Diseases	Dead	Active follow-up						+ Hurricane Katrina Impacted Louisiana Cases, Nov 2017 Sub (1973-2015 varying) - Linked To County Attributes - Total U.S., 1969-2016 Counties, National
4427	85+ years	85+ years	91	1909	June	2001	White	Female	Transverse Colon	C18.4-Transverse colon	184	Transverse Colon	White	Non-Spanish-Hispanic-Latino	Non-Hispanic White	White	Widowed	Blank(s)	26	Cerebrovascular Diseases	N/A not first tumor	N/A not first tumor	Complete dates are available and there are more than 0 days of survival	Cerebrovascular Diseases	Dead	Active follow-up						Cancer Institute, DCCPS, Surveillance Research Program, released April 2018, based on the November 2017 submission.
4742	55-59 years	59 years	59	1938	January	1998	Black	Female	Breast	C50.4-Upper-outer quadrant of breast	504	Female Breast	Black	Non-Spanish-Hispanic-Latino	Non-Hispanic Black	Black	Divorced	Blank(s)	54	Cerebrovascular Diseases	Alive or dead of other cause	Dead (attributable to causes other than this cancer dx)	Complete dates are available and there are more than 0 days of survival	Cerebrovascular Diseases	Dead	Active follow-up
4974	80-84 years	80 years	80	1916	June	1997	White	Male	Prostate	C61.9-Prostate gland	619	Prostate	White	Non-Spanish-Hispanic-Latino	Non-Hispanic White	White	Married (including common law)	Blank(s)	64	Cerebrovascular Diseases	Alive or dead of other cause	Dead (attributable to causes other than this cancer dx)	Complete dates are available and there are more than 0 days of survival	Cerebrovascular Diseases	Dead	Active follow-up					DATA
5171	75-79 years	79 years	79	1919	February	1999	White	Male	Prostate	C61.9-Prostate gland	619	Prostate	White	Non-Spanish-Hispanic-Latino	Non-Hispanic White	White	Married (including common law)	Blank(s)	72	Cerebrovascular Diseases	Alive or dead of other cause	Dead (attributable to causes other than this cancer dx)	Complete dates are available and there are more than 0 days of survival	Cerebrovascular Diseases	Dead	Active follow-up					Database: Incidence - SEER 18 Regs Research Data + Hurricane Katrina Impacted Louisiana Cases, Nov 2017 Sub (1973-2015 varying) - Linked To County
5711	85+ years	85+ years	89	1915	April	2004	White	Male	Salivary Gland	C07.9-Parotid gland	79	Salivary Gland	White	Non-Spanish-Hispanic-Latino	Non-Hispanic White	White	Widowed	Blank(s)	11	Cerebrovascular Diseases	N/A not first tumor	N/A not first tumor	Complete dates are available and there are more than 0 days of survival	Cerebrovascular Diseases	Dead	Active follow-up						Attributes - Total U.S., 1969-2016 Counties
5741	70-74 years	71 years	71	1920	October	1992	White	Female	Urinary Bladder	C67.1-Dome of bladder	671	Urinary Bladder	White	Non-Spanish-Hispanic-Latino	Non-Hispanic White	White	Married (including common law)	Blank(s)	73	Cerebrovascular Diseases	N/A not first tumor	N/A not first tumor	Complete dates are available and there are more than 0 days of survival	Cerebrovascular Diseases	Dead	Active follow-up
5780	45-49 years	49 years	49	1951	March	2001	Black	Female	Bones and Joints	C41.0-Bones of skull and face and associated joints	410	Bones and Joints	Black	Non-Spanish-Hispanic-Latino	Non-Hispanic Black	Black	Single (never married)	Blank(s)	33	Cerebrovascular Diseases	Alive or dead of other cause	Dead (attributable to causes other than this cancer dx)	Complete dates are available and there are more than 0 days of survival	Cerebrovascular Diseases	Dead	Active follow-up
5904	75-79 years	75 years	75	1921	November	1996	White	Male	Prostate	C61.9-Prostate gland	619	Prostate	White	Non-Spanish-Hispanic-Latino	Non-Hispanic White	White	Widowed	Blank(s)	168	Cerebrovascular Diseases	Alive or dead of other cause	Dead (attributable to causes other than this cancer dx)	Complete dates are available and there are more than 0 days of survival	Cerebrovascular Diseases	Dead	Active follow-up					SELECTION
6308	85+ years	85+ years	99	1903	March	2003	White	Female	Breast	C50.4-Upper-outer quadrant of breast	504	Female Breast	White	Non-Spanish-Hispanic-Latino	Non-Hispanic White	White	Widowed	Blank(s)	24	Cerebrovascular Diseases	N/A not first tumor	N/A not first tumor	Complete dates are available and there are more than 0 days of survival	Cerebrovascular Diseases	Dead	Active follow-up					Select Only: Malignant Behavior, Known Age, Cases in Research Database
6697	65-69 years	69 years	69	1925	May	1995	White	Male	NHL - Nodal	C77.0-Lymph nodes of head, face & neck	770	NHL - Nodal	White	Non-Spanish-Hispanic-Latino	Non-Hispanic White	White	Widowed	Blank(s)	128	Cerebrovascular Diseases	Alive or dead of other cause	Dead (attributable to causes other than this cancer dx)	Complete dates are available and there are more than 0 days of survival	Cerebrovascular Diseases	Dead	Active follow-up
6761	70-74 years	74 years	74	1925	July	2000	White	Female	Lung and Bronchus	C34.9-Lung, NOS	349	Lung and Bronchus	White	Non-Spanish-Hispanic-Latino	Non-Hispanic White	White	Married (including common law)	Blank(s)	6	Cerebrovascular Diseases	N/A not first tumor	N/A not first tumor	Complete dates are available and there are more than 0 days of survival	Cerebrovascular Diseases	Dead	Active follow-up					Case: {Cause of Death (COD) and Follow-up.COD to site recode} = 'Cerebrovascular Diseases'
8224	75-79 years	75 years	75	1924	June	1999	White	Female	Lung and Bronchus	C34.1-Upper lobe, lung	341	Lung and Bronchus	White	Non-Spanish-Hispanic-Latino	Non-Hispanic White	White	Married (including common law)	Blank(s)	36	Cerebrovascular Diseases	Alive or dead of other cause	Dead (attributable to causes other than this cancer dx)	Complete dates are available and there are more than 0 days of survival	Cerebrovascular Diseases	Dead	Active follow-up						AND {Race, Sex, Year Dx, Registry, County.Year of diagnosis} = '1992', '1993', '1994', '1995', '1996', '1997', '1998', '1999', '2000', '2001', '2002', '2003',
8456	85+ years	85+ years	91	1907	March	1999	White	Female	Breast	C50.9-Breast, NOS	509	Female Breast	White	Non-Spanish-Hispanic-Latino	Non-Hispanic White	White	Unknown	Blank(s)	87	Cerebrovascular Diseases	Alive or dead of other cause	Dead (attributable to causes other than this cancer dx)	Complete dates are available and there are more than 0 days of survival	Cerebrovascular Diseases	Dead	Active follow-up						'2004', '2005', '2006', '2007', '2008', '2009', '2010', '2011', '2012', '2013', '2014', '2015'
8468	85+ years	85+ years	94	1907	August	2001	White	Female	Aleukemic, Subleukemic and NOS	C42.1-Bone marrow	421	Aleukemic, Subleukemic and NOS	White	Non-Spanish-Hispanic-Latino	Non-Hispanic White	White	Widowed	Blank(s)	1	Cerebrovascular Diseases	Alive or dead of other cause	Dead (attributable to causes other than this cancer dx)	Complete dates are available and there are more than 0 days of survival	Cerebrovascular Diseases	Dead	Active follow-up
8500	75-79 years	75 years	75	1926	August	2001	White	Male	Melanoma of the Skin	C44.6-Skin of upper limb and shoulder	446	Melanoma of the Skin	White	Spanish-Hispanic-Latino	Hispanic (All Races)	White	Unknown	Blank(s)	112	Cerebrovascular Diseases	Alive or dead of other cause	Dead (attributable to causes other than this cancer dx)	Complete dates are available and there are more than 0 days of survival	Cerebrovascular Diseases	Dead	Active follow-up					TABLE
8542	80-84 years	81 years	81	1918	October	1999	Black	Male	Stomach	C16.0-Cardia, NOS	160	Stomach	Black	Non-Spanish-Hispanic-Latino	Non-Hispanic Black	Black	Married (including common law)	Blank(s)	14	Cerebrovascular Diseases	Alive or dead of other cause	Dead (attributable to causes other than this cancer dx)	Complete dates are available and there are more than 0 days of survival	Cerebrovascular Diseases	Dead	Active follow-up					Column: Patient ID
8557	65-69 years	65 years	65	1926	January	1992	White	Male	Prostate	C61.9-Prostate gland	619	Prostate	White	Non-Spanish-Hispanic-Latino	Non-Hispanic White	White	Married (including common law)	Blank(s)	262	Cerebrovascular Diseases	Alive or dead of other cause	Dead (attributable to causes other than this cancer dx)	Complete dates are available and there are more than 0 days of survival	Cerebrovascular Diseases	Dead	Active follow-up						Age recode with <1 year olds
8728	70-74 years	72 years	72	1929	March	2002	White	Male	Urinary Bladder	C67.4-Posterior wall of bladder	674	Urinary Bladder	White	Non-Spanish-Hispanic-Latino	Non-Hispanic White	White	Widowed	Blank(s)	25	Cerebrovascular Diseases	Alive or dead of other cause	Dead (attributable to causes other than this cancer dx)	Complete dates are available and there are more than 0 days of survival	Cerebrovascular Diseases	Dead	Active follow-up						Age recode with single ages and 85+
9706	70-74 years	74 years	74	1931	February	2006	White	Male	Prostate	C61.9-Prostate gland	619	Prostate	White	Non-Spanish-Hispanic-Latino	Non-Hispanic White	White	Married (including common law)	Blank(s)	107	Cerebrovascular Diseases	N/A not first tumor	N/A not first tumor	Complete dates are available and there are more than 0 days of survival	Cerebrovascular Diseases	Dead	Active follow-up						Age at diagnosis
10142	55-59 years	57 years	57	1934	March	1992	White	Male	Melanoma of the Skin	C44.5-Skin of trunk	445	Melanoma of the Skin	White	Non-Spanish-Hispanic-Latino	Non-Hispanic White	White	Single (never married)	Blank(s)	182	Cerebrovascular Diseases	N/A not first tumor	N/A not first tumor	Incomplete dates are available and there cannot be zero days of follow-up	Cerebrovascular Diseases	Dead	Active follow-up						Year of birth
10262	75-79 years	78 years	78	1925	September	2003	White	Female	Large Intestine, NOS	C18.9-Colon, NOS	189	Large Intestine, NOS	White	Non-Spanish-Hispanic-Latino	Non-Hispanic White	White	Single (never married)	Blank(s)	0	Cerebrovascular Diseases	N/A not first tumor	N/A not first tumor	Complete dates are available and there are 0 days of survival	Cerebrovascular Diseases	Dead	Active follow-up						Month of diagnosis
10540	75-79 years	78 years	78	1929	Blank(s)	2007	White	Female	Chronic Lymphocytic Leukemia	C42.1-Bone marrow	421	Chronic Lymphocytic Leukemia	White	Non-Spanish-Hispanic-Latino	Non-Hispanic White	White	Widowed	Insured	30	Cerebrovascular Diseases	N/A not first tumor	N/A not first tumor	Incomplete dates are available and there cannot be zero days of follow-up	Cerebrovascular Diseases	Dead	Active follow-up						Year of diagnosis
11366	85+ years	85+ years	89	1918	March	2008	White	Female	Breast	C50.8-Overlapping lesion of breast	508	Female Breast	White	Non-Spanish-Hispanic-Latino	Non-Hispanic White	White	Widowed	Insured	51	Cerebrovascular Diseases	N/A not first tumor	N/A not first tumor	Complete dates are available and there are more than 0 days of survival	Cerebrovascular Diseases	Dead	Active follow-up						Race recode (White, Black, Other)
11892	85+ years	85+ years	88	1908	March	1997	White	Male	Prostate	C61.9-Prostate gland	619	Prostate	White	Non-Spanish-Hispanic-Latino	Non-Hispanic White	White	Married (including common law)	Blank(s)	19	Cerebrovascular Diseases	N/A not first tumor	N/A not first tumor	Complete dates are available and there are more than 0 days of survival	Cerebrovascular Diseases	Dead	Active follow-up						Sex
11907	80-84 years	80 years	80	1919	November	1999	White	Female	Breast	C50.2-Upper-inner quadrant of breast	502	Female Breast	White	Non-Spanish-Hispanic-Latino	Non-Hispanic White	White	Widowed	Blank(s)	89	Cerebrovascular Diseases	N/A not first tumor	N/A not first tumor	Complete dates are available and there are more than 0 days of survival	Cerebrovascular Diseases	Dead	Active follow-up						Site recode ICD-O-3/WHO 2008
12119	60-64 years	62 years	62	1943	Blank(s)	2005	Black	Male	Prostate	C61.9-Prostate gland	619	Prostate	Black	Non-Spanish-Hispanic-Latino	Non-Hispanic Black	Black	Married (including common law)	Blank(s)	42	Cerebrovascular Diseases	N/A not first tumor	N/A not first tumor	Incomplete dates are available and there cannot be zero days of follow-up	Cerebrovascular Diseases	Dead	Active follow-up						Primary Site - labeled
12170	85+ years	85+ years	86	1918	December	2004	White	Female	Urinary Bladder	C67.9-Bladder, NOS	679	Urinary Bladder	White	Non-Spanish-Hispanic-Latino	Non-Hispanic White	White	Divorced	Blank(s)	8	Cerebrovascular Diseases	N/A not first tumor	N/A not first tumor	Incomplete dates are available and there cannot be zero days of follow-up	Cerebrovascular Diseases	Dead	Active follow-up						Primary Site
12263	65-69 years	68 years	68	1926	October	1994	White	Female	Breast	C50.4-Upper-outer quadrant of breast	504	Female Breast	White	Non-Spanish-Hispanic-Latino	Non-Hispanic White	White	Married (including common law)	Blank(s)	130	Cerebrovascular Diseases	N/A not first tumor	N/A not first tumor	Complete dates are available and there are more than 0 days of survival	Cerebrovascular Diseases	Dead	Active follow-up						Site recode B ICD-O-3/WHO 2008
12774	80-84 years	84 years	84	1912	December	1996	White	Female	Ascending Colon	C18.2-Ascending colon	182	Ascending Colon	White	Non-Spanish-Hispanic-Latino	Non-Hispanic White	White	Widowed	Blank(s)	106	Cerebrovascular Diseases	N/A not first tumor	N/A not first tumor	Complete dates are available and there are more than 0 days of survival	Cerebrovascular Diseases	Dead	Active follow-up						Race recode (W, B, AI, API)
14338	85+ years	85+ years	88	1910	December	1998	White	Female	Sigmoid Colon	C18.7-Sigmoid colon	187	Sigmoid Colon	White	Non-Spanish-Hispanic-Latino	Non-Hispanic White	White	Widowed	Blank(s)	60	Cerebrovascular Diseases	N/A not first tumor	N/A not first tumor	Complete dates are available and there are more than 0 days of survival	Cerebrovascular Diseases	Dead	Active follow-up						Origin recode NHIA (Hispanic, Non-Hisp)
14338	85+ years	85+ years	88	1910	January	1999	White	Female	Cecum	C18.0-Cecum	180	Cecum	White	Non-Spanish-Hispanic-Latino	Non-Hispanic White	White	Married (including common law)	Blank(s)	58	Cerebrovascular Diseases	N/A not first tumor	N/A not first tumor	Complete dates are available and there are more than 0 days of survival	Cerebrovascular Diseases	Dead	Active follow-up						Race and origin recode (NHW, NHB, NHAIAN, NHAPI, Hispanic)
14573	75-79 years	79 years	79	1914	April	1994	White	Female	Ovary	C56.9-Ovary	569	Ovary	White	Non-Spanish-Hispanic-Latino	Non-Hispanic White	White	Widowed	Blank(s)	9	Cerebrovascular Diseases	N/A not first tumor	N/A not first tumor	Complete dates are available and there are more than 0 days of survival	Cerebrovascular Diseases	Dead	Active follow-up						Race/ethnicity
14680	60-64 years	60 years	60	1937	January	1998	Black	Female	Kidney and Renal Pelvis	C64.9-Kidney, NOS	649	Kidney	Black	Non-Spanish-Hispanic-Latino	Non-Hispanic Black	Black	Divorced	Blank(s)	183	Cerebrovascular Diseases	N/A not first tumor	N/A not first tumor	Complete dates are available and there are more than 0 days of survival	Cerebrovascular Diseases	Dead	Active follow-up						Marital status at diagnosis
14961	80-84 years	80 years	80	1915	August	1995	White	Female	Rectum	C20.9-Rectum, NOS	209	Rectum	White	Non-Spanish-Hispanic-Latino	Non-Hispanic White	White	Married (including common law)	Blank(s)	114	Cerebrovascular Diseases	N/A not first tumor	N/A not first tumor	Complete dates are available and there are more than 0 days of survival	Cerebrovascular Diseases	Dead	Active follow-up						Insurance Recode (2007+)
15549	80-84 years	80 years	80	1914	December	1994	White	Female	Breast	C50.4-Upper-outer quadrant of breast	504	Female Breast	White	Spanish-Hispanic-Latino	Hispanic (All Races)	White	Widowed	Blank(s)	25	Cerebrovascular Diseases	N/A not first tumor	N/A not first tumor	Complete dates are available and there are more than 0 days of survival	Cerebrovascular Diseases	Dead	Active follow-up						Survival months
16937	80-84 years	80 years	80	1918	July	1999	White	Male	Prostate	C61.9-Prostate gland	619	Prostate	White	Non-Spanish-Hispanic-Latino	Non-Hispanic White	White	Single (never married)	Blank(s)	41	Cerebrovascular Diseases	N/A not first tumor	N/A not first tumor	Complete dates are available and there are more than 0 days of survival	Cerebrovascular Diseases	Dead	Active follow-up						COD to site recode
17006	85+ years	85+ years	88	1913	February	2002	White	Female	Rectum	C20.9-Rectum, NOS	209	Rectum	White	Non-Spanish-Hispanic-Latino	Non-Hispanic White	White	Widowed	Blank(s)	110	Cerebrovascular Diseases	N/A not first tumor	N/A not first tumor	Complete dates are available and there are more than 0 days of survival	Cerebrovascular Diseases	Dead	Active follow-up						SEER cause-specific death classification
17032	85+ years	85+ years	90	1903	April	1994	White	Male	Eye and Orbit	C69.0-Conjunctiva	690	Eye and Orbit - Non-Melanoma	White	Non-Spanish-Hispanic-Latino	Non-Hispanic White	White	Widowed	Blank(s)	35	Cerebrovascular Diseases	N/A not first tumor	N/A not first tumor	Complete dates are available and there are more than 0 days of survival	Cerebrovascular Diseases	Dead	Active follow-up						SEER other cause of death classification
17894	80-84 years	81 years	81	1922	January	2004	White	Female	Cecum	C18.0-Cecum	180	Cecum	White	Non-Spanish-Hispanic-Latino	Non-Hispanic White	White	Married (including common law)	Blank(s)	142	Cerebrovascular Diseases	N/A not first tumor	N/A not first tumor	Complete dates are available and there are more than 0 days of survival	Cerebrovascular Diseases	Dead	Active follow-up						Survival months flag
19344	80-84 years	80 years	80	1913	January	1994	Black	Female	Urinary Bladder	C67.1-Dome of bladder	671	Urinary Bladder	Black	Non-Spanish-Hispanic-Latino	Non-Hispanic Black	Black	Widowed	Blank(s)	131	Cerebrovascular Diseases	N/A not first tumor	N/A not first tumor	Complete dates are available and there are more than 0 days of survival	Cerebrovascular Diseases	Dead	Active follow-up						COD to site rec KM
19468	75-79 years	76 years	76	1922	July	1999	White	Male	Prostate	C61.9-Prostate gland	619	Prostate	White	Spanish-Hispanic-Latino	Hispanic (All Races)	White	Unknown	Blank(s)	44	Cerebrovascular Diseases	N/A not first tumor	N/A not first tumor	Complete dates are available and there are more than 0 days of survival	Cerebrovascular Diseases	Dead	Active follow-up						Vital status recode (study cutoff used)
20722	75-79 years	75 years	75	1918	July	1993	Black	Female	Breast	C50.2-Upper-inner quadrant of breast	502	Female Breast	Black	Non-Spanish-Hispanic-Latino	Non-Hispanic Black	Black	Married (including common law)	Blank(s)	31	Cerebrovascular Diseases	N/A not first tumor	N/A not first tumor	Complete dates are available and there are more than 0 days of survival	Cerebrovascular Diseases	Dead	Active follow-up						Type of follow-up expected
21943	70-74 years	73 years	73	1919	July	1993	White	Female	Corpus Uteri	C54.1-Endometrium	541	Corpus Uteri	White	Non-Spanish-Hispanic-Latino	Non-Hispanic White	White	Married (including common law)	Blank(s)	92	Cerebrovascular Diseases	N/A not first tumor	N/A not first tumor	Complete dates are available and there are more than 0 days of survival	Cerebrovascular Diseases	Dead	Active follow-up
22188	80-84 years	83 years	83	1915	May	1999	White	Female	Breast	C50.4-Upper-outer quadrant of breast	504	Female Breast	White	Non-Spanish-Hispanic-Latino	Non-Hispanic White	White	Single (never married)	Blank(s)	130	Cerebrovascular Diseases	N/A not first tumor	N/A not first tumor	Complete dates are available and there are more than 0 days of survival	Cerebrovascular Diseases	Dead	Active follow-up
25394	40-44 years	43 years	43	1957	July	2001	Black	Male	Prostate	C61.9-Prostate gland	619	Prostate	Black	Non-Spanish-Hispanic-Latino	Non-Hispanic Black	Black	Single (never married)	Blank(s)	110	Cerebrovascular Diseases	N/A not first tumor	N/A not first tumor	Complete dates are available and there are more than 0 days of survival	Cerebrovascular Diseases	Dead	Active follow-up
25680	75-79 years	75 years	75	1919	June	1995	White	Female	Breast	C50.5-Lower-outer quadrant of breast	505	Female Breast	White	Non-Spanish-Hispanic-Latino	Non-Hispanic White	White	Single (never married)	Blank(s)	48	Cerebrovascular Diseases	N/A not first tumor	N/A not first tumor	Complete dates are available and there are more than 0 days of survival	Cerebrovascular Diseases	Dead	Active follow-up
26063	85+ years	85+ years	86	1911	July	1997	White	Male	Melanoma of the Skin	C44.5-Skin of trunk	445	Melanoma of the Skin	White	Non-Spanish-Hispanic-Latino	Non-Hispanic White	White	Widowed	Blank(s)	80	Cerebrovascular Diseases	N/A not first tumor	N/A not first tumor	Complete dates are available and there are more than 0 days of survival	Cerebrovascular Diseases	Dead	Active follow-up
26240	85+ years	85+ years	87	1914	March	2002	White	Female	Urinary Bladder	C67.9-Bladder, NOS	679	Urinary Bladder	White	Non-Spanish-Hispanic-Latino	Non-Hispanic White	White	Widowed	Blank(s)	4	Cerebrovascular Diseases	N/A not first tumor	N/A not first tumor	Complete dates are available and there are more than 0 days of survival	Cerebrovascular Diseases	Dead	Active follow-up
29291	70-74 years	72 years	72	1924	August	1996	White	Female	Miscellaneous	C80.9-Unknown primary site	809	Miscellaneous	White	Non-Spanish-Hispanic-Latino	Non-Hispanic White	White	Married (including common law)	Blank(s)	18	Cerebrovascular Diseases	N/A not first tumor	N/A not first tumor	Complete dates are available and there are more than 0 days of survival	Cerebrovascular Diseases	Dead	Active follow-up
30762	85+ years	85+ years	92	1906	August	1999	White	Female	Rectum	C20.9-Rectum, NOS	209	Rectum	White	Non-Spanish-Hispanic-Latino	Non-Hispanic White	White	Widowed	Blank(s)	0	Cerebrovascular Diseases	N/A not first tumor	N/A not first tumor	Complete dates are available and there are more than 0 days of survival	Cerebrovascular Diseases	Dead	Active follow-up
30902	75-79 years	78 years	78	1921	August	2000	White	Female	Other Female Genital Organs	C57.0-Fallopian tube	570	Other Female Genital Organs	White	Non-Spanish-Hispanic-Latino	Non-Hispanic White	White	Married (including common law)	Blank(s)	25	Cerebrovascular Diseases	N/A not first tumor	N/A not first tumor	Complete dates are available and there are more than 0 days of survival	Cerebrovascular Diseases	Dead	Active follow-up
32232	75-79 years	79 years	79	1918	December	1997	White	Female	Breast	C50.9-Breast, NOS	509	Female Breast	White	Non-Spanish-Hispanic-Latino	Non-Hispanic White	White	Single (never married)	Blank(s)	33	Cerebrovascular Diseases	N/A not first tumor	N/A not first tumor	Complete dates are available and there are more than 0 days of survival	Cerebrovascular Diseases	Dead	Active follow-up
32495	80-84 years	83 years	83	1909	November	1992	White	Male	Kidney and Renal Pelvis	C64.9-Kidney, NOS	649	Kidney	White	Non-Spanish-Hispanic-Latino	Non-Hispanic White	White	Married (including common law)	Blank(s)	12	Cerebrovascular Diseases	N/A not first tumor	N/A not first tumor	Complete dates are available and there are more than 0 days of survival	Cerebrovascular Diseases	Dead	Active follow-up
33117	85+ years	85+ years	88	1904	April	1992	White	Male	Prostate	C61.9-Prostate gland	619	Prostate	White	Non-Spanish-Hispanic-Latino	Non-Hispanic White	White	Widowed	Blank(s)	Unknown	Cerebrovascular Diseases	N/A not first tumor	N/A not first tumor	Not calculated because a Death Certificate Only or Autopsy Only case	Cerebrovascular Diseases	Dead	Autopsy/death certificate only cases
33393	75-79 years	78 years	78	1921	July	1999	White	Male	Urinary Bladder	C67.9-Bladder, NOS	679	Urinary Bladder	White	Non-Spanish-Hispanic-Latino	Non-Hispanic White	White	Married (including common law)	Blank(s)	122	Cerebrovascular Diseases	N/A not first tumor	N/A not first tumor	Complete dates are available and there are more than 0 days of survival	Cerebrovascular Diseases	Dead	Active follow-up
33566	75-79 years	77 years	77	1915	June	1993	White	Male	Miscellaneous	C80.9-Unknown primary site	809	Miscellaneous	White	Non-Spanish-Hispanic-Latino	Non-Hispanic White	White	Single (never married)	Blank(s)	2	Cerebrovascular Diseases	N/A not first tumor	N/A not first tumor	Complete dates are available and there are more than 0 days of survival	Cerebrovascular Diseases	Dead	Active follow-up
35176	75-79 years	79 years	79	1919	October	1998	White	Female	Gum and Other Mouth	C05.0-Hard palate	50	Gum and Other Mouth	White	Non-Spanish-Hispanic-Latino	Non-Hispanic White	White	Widowed	Blank(s)	79	Cerebrovascular Diseases	N/A not first tumor	N/A not first tumor	Complete dates are available and there are more than 0 days of survival	Cerebrovascular Diseases	Dead	Active follow-up
35176	80-84 years	80 years	80	1919	Blank(s)	1999	White	Female	Tongue	C02.9-Tongue, NOS	29	Tongue	White	Non-Spanish-Hispanic-Latino	Non-Hispanic White	White	Widowed	Blank(s)	71	Cerebrovascular Diseases	N/A not first tumor	N/A not first tumor	Incomplete dates are available and there cannot be zero days of follow-up	Cerebrovascular Diseases	Dead	Active follow-up
37814	85+ years	85+ years	85	1920	January	2006	White	Female	Breast	C50.8-Overlapping lesion of breast	508	Female Breast	White	Non-Spanish-Hispanic-Latino	Non-Hispanic White	White	Married (including common law)	Blank(s)	53	Cerebrovascular Diseases	N/A not first tumor	N/A not first tumor	Complete dates are available and there are more than 0 days of survival	Cerebrovascular Diseases	Dead	Active follow-up
39451	80-84 years	80 years	80	1922	Blank(s)	2002	Other (American Indian/AK Native, Asian/Pacific Islander)	Female	Breast	C50.9-Breast, NOS	509	Female Breast	Asian or Pacific Islander	Non-Spanish-Hispanic-Latino	Non-Hispanic Asian or Pacific Islander	Chinese	Widowed	Blank(s)	31	Cerebrovascular Diseases	N/A not first tumor	N/A not first tumor	Incomplete dates are available and there cannot be zero days of follow-up	Cerebrovascular Diseases	Dead	Active follow-up
44930	85+ years	85+ years	92	1900	May	1993	White	Male	Urinary Bladder	C67.1-Dome of bladder	671	Urinary Bladder	White	Non-Spanish-Hispanic-Latino	Non-Hispanic White	White	Widowed	Blank(s)	23	Cerebrovascular Diseases	N/A not first tumor	N/A not first tumor	Complete dates are available and there are more than 0 days of survival	Cerebrovascular Diseases	Dead	Active follow-up
45056	85+ years	85+ years	88	1919	June	2007	White	Female	Breast	C50.4-Upper-outer quadrant of breast	504	Female Breast	White	Non-Spanish-Hispanic-Latino	Non-Hispanic White	White	Widowed	Insured	20	Cerebrovascular Diseases	N/A not first tumor	N/A not first tumor	Complete dates are available and there are more than 0 days of survival	Cerebrovascular Diseases	Dead	Active follow-up
45545	70-74 years	73 years	73	1923	August	1996	White	Female	Lung and Bronchus	C34.9-Lung, NOS	349	Lung and Bronchus	White	Non-Spanish-Hispanic-Latino	Non-Hispanic White	White	Divorced	Blank(s)	19	Cerebrovascular Diseases	N/A not first tumor	N/A not first tumor	Complete dates are available and there are more than 0 days of survival	Cerebrovascular Diseases	Dead	Active follow-up
48169	65-69 years	67 years	67	1931	March	1999	White	Female	Breast	C50.4-Upper-outer quadrant of breast	504	Female Breast	White	Non-Spanish-Hispanic-Latino	Non-Hispanic White	White	Widowed	Blank(s)	193	Cerebrovascular Diseases	N/A not first tumor	N/A not first tumor	Complete dates are available and there are more than 0 days of survival	Cerebrovascular Diseases	Dead	Active follow-up
49495	70-74 years	70 years	70	1929	September	1999	White	Female	Other Non-Epithelial Skin	C44.7-Skin of lower limb and hip	447	Other Non-Epithelial Skin	White	Non-Spanish-Hispanic-Latino	Non-Hispanic White	White	Widowed	Blank(s)	169	Cerebrovascular Diseases	N/A not first tumor	N/A not first tumor	Complete dates are available and there are more than 0 days of survival	Cerebrovascular Diseases	Dead	Active follow-up
49549	65-69 years	69 years	69	1922	January	1992	White	Male	Salivary Gland	C07.9-Parotid gland	79	Salivary Gland	White	Non-Spanish-Hispanic-Latino	Non-Hispanic White	White	Married (including common law)	Blank(s)	171	Cerebrovascular Diseases	N/A not first tumor	N/A not first tumor	Complete dates are available and there are more than 0 days of survival	Cerebrovascular Diseases	Dead	Active follow-up
49549	70-74 years	71 years	71	1922	April	1994	White	Male	Prostate	C61.9-Prostate gland	619	Prostate	White	Non-Spanish-Hispanic-Latino	Non-Hispanic White	White	Married (including common law)	Blank(s)	144	Cerebrovascular Diseases	N/A not first tumor	N/A not first tumor	Complete dates are available and there are more than 0 days of survival	Cerebrovascular Diseases	Dead	Active follow-up
50093	70-74 years	72 years	72	1928	December	2000	White	Female	Urinary Bladder	C67.9-Bladder, NOS	679	Urinary Bladder	White	Non-Spanish-Hispanic-Latino	Non-Hispanic White	White	Widowed	Blank(s)	172	Cerebrovascular Diseases	N/A not first tumor	N/A not first tumor	Complete dates are available and there are more than 0 days of survival	Cerebrovascular Diseases	Dead	Active follow-up
50470	85+ years	85+ years	87	1912	January	2000	Black	Female	Large Intestine, NOS	C18.8-Overlapping lesion of colon	188	Large Intestine, NOS	Black	Non-Spanish-Hispanic-Latino	Non-Hispanic Black	Black	Single (never married)	Blank(s)	3	Cerebrovascular Diseases	N/A not first tumor	N/A not first tumor	Incomplete dates are available and there cannot be zero days of follow-up	Cerebrovascular Diseases	Dead	Active follow-up
50606	85+ years	85+ years	89	1909	January	1999	White	Male	Other Non-Epithelial Skin	C44.3-Skin other/unspec parts of face	443	Other Non-Epithelial Skin	White	Non-Spanish-Hispanic-Latino	Non-Hispanic White	White	Married (including common law)	Blank(s)	2	Cerebrovascular Diseases	N/A not first tumor	N/A not first tumor	Complete dates are available and there are more than 0 days of survival	Cerebrovascular Diseases	Dead	Active follow-up
52524	70-74 years	74 years	74	1923	December	1997	White	Female	Breast	C50.4-Upper-outer quadrant of breast	504	Female Breast	White	Non-Spanish-Hispanic-Latino	Non-Hispanic White	White	Unknown	Blank(s)	82	Cerebrovascular Diseases	N/A not first tumor	N/A not first tumor	Complete dates are available and there are more than 0 days of survival	Cerebrovascular Diseases	Dead	Active follow-up
52792	50-54 years	52 years	52	1941	April	1993	White	Female	Breast	C50.4-Upper-outer quadrant of breast	504	Female Breast	White	Spanish-Hispanic-Latino	Hispanic (All Races)	White	Married (including common law)	Blank(s)	214	Cerebrovascular Diseases	N/A not first tumor	N/A not first tumor	Complete dates are available and there are more than 0 days of survival	Cerebrovascular Diseases	Dead	Active follow-up
53149	80-84 years	84 years	84	1914	October	1998	White	Female	Rectum	C20.9-Rectum, NOS	209	Rectum	White	Non-Spanish-Hispanic-Latino	Non-Hispanic White	White	Widowed	Blank(s)	45	Cerebrovascular Diseases	N/A not first tumor	N/A not first tumor	Complete dates are available and there are more than 0 days of survival	Cerebrovascular Diseases	Dead	Active follow-up
54100	75-79 years	76 years	76	1916	June	1993	White	Female	Breast	C50.0-Nipple	500	Female Breast	White	Non-Spanish-Hispanic-Latino	Non-Hispanic White	White	Divorced	Blank(s)	200	Cerebrovascular Diseases	N/A not first tumor	N/A not first tumor	Complete dates are available and there are more than 0 days of survival	Cerebrovascular Diseases	Dead	Active follow-up
55075	85+ years	85+ years	85	1924	November	2009	White	Female	Miscellaneous	C80.9-Unknown primary site	809	Miscellaneous	White	Non-Spanish-Hispanic-Latino	Non-Hispanic White	White	Married (including common law)	Insured	61	Cerebrovascular Diseases	N/A not first tumor	N/A not first tumor	Complete dates are available and there are more than 0 days of survival	Cerebrovascular Diseases	Dead	Active follow-up
56606	80-84 years	82 years	82	1912	January	1995	White	Male	Melanoma of the Skin	C44.6-Skin of upper limb and shoulder	446	Melanoma of the Skin	White	Non-Spanish-Hispanic-Latino	Non-Hispanic White	White	Married (including common law)	Blank(s)	148	Cerebrovascular Diseases	N/A not first tumor	N/A not first tumor	Complete dates are available and there are more than 0 days of survival	Cerebrovascular Diseases	Dead	Active follow-up
57188	75-79 years	78 years	78	1917	September	1995	White	Female	Soft Tissue including Heart	C49.1-Conn, subcutaneous, other soft tis: upr limb, shoulder	491	Soft Tissue including Heart	White	Non-Spanish-Hispanic-Latino	Non-Hispanic White	White	Divorced	Blank(s)	49	Cerebrovascular Diseases	N/A not first tumor	N/A not first tumor	Complete dates are available and there are more than 0 days of survival	Cerebrovascular Diseases	Dead	Active follow-up
57202	85+ years	85+ years	99	1908	October	2007	White	Female	Melanoma of the Skin	C44.7-Skin of lower limb and hip	447	Melanoma of the Skin	White	Non-Spanish-Hispanic-Latino	Non-Hispanic White	White	Widowed	Insured/No specifics	5	Cerebrovascular Diseases	N/A not first tumor	N/A not first tumor	Complete dates are available and there are more than 0 days of survival	Cerebrovascular Diseases	Dead	Active follow-up
57938	80-84 years	82 years	82	1914	October	1997	White	Female	Corpus Uteri	C54.1-Endometrium	541	Corpus Uteri	White	Non-Spanish-Hispanic-Latino	Non-Hispanic White	White	Divorced	Blank(s)	41	Cerebrovascular Diseases	N/A not first tumor	N/A not first tumor	Complete dates are available and there are more than 0 days of survival	Cerebrovascular Diseases	Dead	Active follow-up
58064	60-64 years	61 years	61	1932	May	1994	White	Female	Cervix Uteri	C53.9-Cervix uteri	539	Cervix Uteri	White	Non-Spanish-Hispanic-Latino	Non-Hispanic White	White	Married (including common law)	Blank(s)	127	Cerebrovascular Diseases	N/A not first tumor	N/A not first tumor	Incomplete dates are available and there cannot be zero days of follow-up	Cerebrovascular Diseases	Dead	Active follow-up
58064	65-69 years	67 years	67	1932	April	2000	White	Female	Breast	C50.4-Upper-outer quadrant of breast	504	Female Breast	White	Non-Spanish-Hispanic-Latino	Non-Hispanic White	White	Married (including common law)	Blank(s)	56	Cerebrovascular Diseases	N/A not first tumor	N/A not first tumor	Complete dates are available and there are more than 0 days of survival	Cerebrovascular Diseases	Dead	Active follow-up
58064	70-74 years	71 years	71	1932	April	2004	White	Female	Sigmoid Colon	C18.7-Sigmoid colon	187	Sigmoid Colon	White	Non-Spanish-Hispanic-Latino	Non-Hispanic White	White	Married (including common law)	Blank(s)	7	Cerebrovascular Diseases	N/A not first tumor	N/A not first tumor	Complete dates are available and there are more than 0 days of survival	Cerebrovascular Diseases	Dead	Active follow-up
58236	80-84 years	80 years	80	1913	August	1993	White	Female	Breast	C50.4-Upper-outer quadrant of breast	504	Female Breast	White	Non-Spanish-Hispanic-Latino	Non-Hispanic White	White	Single (never married)	Blank(s)	119	Cerebrovascular Diseases	N/A not first tumor	N/A not first tumor	Complete dates are available and there are more than 0 days of survival	Cerebrovascular Diseases	Dead	Active follow-up
59666	75-79 years	75 years	75	1922	October	1997	White	Male	Prostate	C61.9-Prostate gland	619	Prostate	White	Non-Spanish-Hispanic-Latino	Non-Hispanic White	White	Single (never married)	Blank(s)	136	Cerebrovascular Diseases	N/A not first tumor	N/A not first tumor	Complete dates are available and there are more than 0 days of survival	Cerebrovascular Diseases	Dead	Active follow-up
59666	75-79 years	77 years	77	1922	March	2000	White	Male	Lip	C00.1-External lower lip	1	Lip	White	Non-Spanish-Hispanic-Latino	Non-Hispanic White	White	Single (never married)	Blank(s)	107	Cerebrovascular Diseases	N/A not first tumor	N/A not first tumor	Complete dates are available and there are more than 0 days of survival	Cerebrovascular Diseases	Dead	Active follow-up
59703	75-79 years	76 years	76	1916	September	1992	White	Male	Descending Colon	C18.6-Descending colon	186	Descending Colon	White	Non-Spanish-Hispanic-Latino	Non-Hispanic White	White	Married (including common law)	Blank(s)	154	Cerebrovascular Diseases	N/A not first tumor	N/A not first tumor	Complete dates are available and there are more than 0 days of survival	Cerebrovascular Diseases	Dead	Active follow-up
60731	75-79 years	76 years	76	1919	January	1996	White	Female	Transverse Colon	C18.4-Transverse colon	184	Transverse Colon	White	Non-Spanish-Hispanic-Latino	Non-Hispanic White	White	Married (including common law)	Blank(s)	148	Cerebrovascular Diseases	N/A not first tumor	N/A not first tumor	Complete dates are available and there are more than 0 days of survival	Cerebrovascular Diseases	Dead	Active follow-up
61073	75-79 years	79 years	79	1917	January	1997	White	Female	Lung and Bronchus	C34.1-Upper lobe, lung	341	Lung and Bronchus	White	Non-Spanish-Hispanic-Latino	Non-Hispanic White	White	Married (including common law)	Blank(s)	172	Cerebrovascular Diseases	N/A not first tumor	N/A not first tumor	Complete dates are available and there are more than 0 days of survival	Cerebrovascular Diseases	Dead	Active follow-up
61543	70-74 years	74 years	74	1923	October	1997	White	Female	Rectosigmoid Junction	C19.9-Rectosigmoid junction	199	Rectosigmoid Junction	White	Non-Spanish-Hispanic-Latino	Non-Hispanic White	White	Widowed	Blank(s)	0	Cerebrovascular Diseases	N/A not first tumor	N/A not first tumor	Complete dates are available and there are more than 0 days of survival	Cerebrovascular Diseases	Dead	Active follow-up
61557	65-69 years	65 years	65	1928	April	1993	White	Female	Breast	C50.4-Upper-outer quadrant of breast	504	Female Breast	White	Non-Spanish-Hispanic-Latino	Non-Hispanic White	White	Married (including common law)	Blank(s)	226	Cerebrovascular Diseases	N/A not first tumor	N/A not first tumor	Complete dates are available and there are more than 0 days of survival	Cerebrovascular Diseases	Dead	Active follow-up
63715	75-79 years	77 years	77	1934	September	2011	White	Female	Lung and Bronchus	C34.2-Middle lobe, lung	342	Lung and Bronchus	White	Non-Spanish-Hispanic-Latino	Non-Hispanic White	White	Married (including common law)	Insured	33	Cerebrovascular Diseases	N/A not first tumor	N/A not first tumor	Complete dates are available and there are more than 0 days of survival	Cerebrovascular Diseases	Dead	Active follow-up
63863	85+ years	85+ years	92	1900	April	1993	White	Female	Cecum	C18.0-Cecum	180	Cecum	White	Non-Spanish-Hispanic-Latino	Non-Hispanic White	White	Widowed	Blank(s)	33	Cerebrovascular Diseases	N/A not first tumor	N/A not first tumor	Complete dates are available and there are more than 0 days of survival	Cerebrovascular Diseases	Dead	Active follow-up
63955	70-74 years	73 years	73	1920	September	1993	White	Female	Breast	C50.9-Breast, NOS	509	Female Breast	White	Non-Spanish-Hispanic-Latino	Non-Hispanic White	White	Single (never married)	Blank(s)	62	Cerebrovascular Diseases	N/A not first tumor	N/A not first tumor	Complete dates are available and there are more than 0 days of survival	Cerebrovascular Diseases	Dead	Active follow-up
67462	80-84 years	80 years	80	1920	February	2001	White	Male	Ascending Colon	C18.2-Ascending colon	182	Ascending Colon	White	Non-Spanish-Hispanic-Latino	Non-Hispanic White	White	Single (never married)	Blank(s)	49	Cerebrovascular Diseases	N/A not first tumor	N/A not first tumor	Complete dates are available and there are more than 0 days of survival	Cerebrovascular Diseases	Dead	Active follow-up
67642	75-79 years	76 years	76	1918	September	1994	White	Female	Larynx	C32.0-Glottis	320	Larynx	White	Non-Spanish-Hispanic-Latino	Non-Hispanic White	White	Widowed	Blank(s)	60	Cerebrovascular Diseases	N/A not first tumor	N/A not first tumor	Incomplete dates are available and there cannot be zero days of follow-up	Cerebrovascular Diseases	Dead	Active follow-up
68042	75-79 years	78 years	78	1921	September	1999	Black	Female	Other Biliary	C24.1-Ampulla of Vater	241	Other Biliary	Black	Non-Spanish-Hispanic-Latino	Non-Hispanic Black	Black	Divorced	Blank(s)	58	Cerebrovascular Diseases	N/A not first tumor	N/A not first tumor	Complete dates are available and there are more than 0 days of survival	Cerebrovascular Diseases	Dead	Active follow-up
72917	65-69 years	69 years	69	1935	April	2005	White	Female	Corpus Uteri	C54.1-Endometrium	541	Corpus Uteri	White	Non-Spanish-Hispanic-Latino	Non-Hispanic White	White	Widowed	Blank(s)	94	Cerebrovascular Diseases	N/A not first tumor	N/A not first tumor	Complete dates are available and there are more than 0 days of survival	Cerebrovascular Diseases	Dead	Active follow-up
72917	65-69 years	69 years	69	1935	April	2005	White	Female	Ovary	C56.9-Ovary	569	Ovary	White	Non-Spanish-Hispanic-Latino	Non-Hispanic White	White	Widowed	Blank(s)	94	Cerebrovascular Diseases	N/A not first tumor	N/A not first tumor	Complete dates are available and there are more than 0 days of survival	Cerebrovascular Diseases	Dead	Active follow-up
74041	70-74 years	73 years	73	1922	March	1995	White	Male	Bones and Joints	C40.2-Long bones of lower limb and associated joints	402	Bones and Joints	White	Non-Spanish-Hispanic-Latino	Non-Hispanic White	White	Divorced	Blank(s)	92	Cerebrovascular Diseases	N/A not first tumor	N/A not first tumor	Complete dates are available and there are more than 0 days of survival	Cerebrovascular Diseases	Dead	Active follow-up
74041	80-84 years	80 years	80	1922	April	2002	White	Male	Melanoma of the Skin	C44.5-Skin of trunk	445	Melanoma of the Skin	White	Non-Spanish-Hispanic-Latino	Non-Hispanic White	White	Divorced	Blank(s)	6	Cerebrovascular Diseases	N/A not first tumor	N/A not first tumor	Complete dates are available and there are more than 0 days of survival	Cerebrovascular Diseases	Dead	Active follow-up
76942	50-54 years	51 years	51	1942	June	1993	Other (American Indian/AK Native, Asian/Pacific Islander)	Female	Corpus Uteri	C54.1-Endometrium	541	Corpus Uteri	Asian or Pacific Islander	Non-Spanish-Hispanic-Latino	Non-Hispanic Asian or Pacific Islander	Hawaiian	Single (never married)	Blank(s)	235	Cerebrovascular Diseases	N/A not first tumor	N/A not first tumor	Complete dates are available and there are more than 0 days of survival	Cerebrovascular Diseases	Dead	Active follow-up
78906	85+ years	85+ years	87	1905	October	1992	White	Male	Prostate	C61.9-Prostate gland	619	Prostate	White	Non-Spanish-Hispanic-Latino	Non-Hispanic White	White	Unknown	Blank(s)	61	Cerebrovascular Diseases	N/A not first tumor	N/A not first tumor	Complete dates are available and there are more than 0 days of survival	Cerebrovascular Diseases	Dead	Active follow-up
79238	80-84 years	81 years	81	1917	February	1999	Black	Male	Stomach	C16.0-Cardia, NOS	160	Stomach	Black	Non-Spanish-Hispanic-Latino	Non-Hispanic Black	Black	Married (including common law)	Blank(s)	190	Cerebrovascular Diseases	N/A not first tumor	N/A not first tumor	Complete dates are available and there are more than 0 days of survival	Cerebrovascular Diseases	Dead	Active follow-up
80561	70-74 years	74 years	74	1924	June	1998	White	Male	Gum and Other Mouth	C05.1-Soft palate, NOS	51	Gum and Other Mouth	White	Non-Spanish-Hispanic-Latino	Non-Hispanic White	White	Married (including common law)	Blank(s)	26	Cerebrovascular Diseases	N/A not first tumor	N/A not first tumor	Complete dates are available and there are more than 0 days of survival	Cerebrovascular Diseases	Dead	Active follow-up
80561	75-79 years	76 years	76	1924	June	2000	White	Male	Lung and Bronchus	C34.2-Middle lobe, lung	342	Lung and Bronchus	White	Non-Spanish-Hispanic-Latino	Non-Hispanic White	White	Single (never married)	Blank(s)	2	Cerebrovascular Diseases	N/A not first tumor	N/A not first tumor	Complete dates are available and there are more than 0 days of survival	Cerebrovascular Diseases	Dead	Active follow-up
86757	80-84 years	84 years	84	1907	June	1992	White	Female	Breast	C50.9-Breast, NOS	509	Female Breast	White	Non-Spanish-Hispanic-Latino	Non-Hispanic White	White	Widowed	Blank(s)	93	Cerebrovascular Diseases	N/A not first tumor	N/A not first tumor	Complete dates are available and there are more than 0 days of survival	Cerebrovascular Diseases	Dead	Active follow-up
87105	65-69 years	67 years	67	1930	July	1997	White	Male	Hepatic Flexure	C18.3-Hepatic flexure of colon	183	Hepatic Flexure	White	Non-Spanish-Hispanic-Latino	Non-Hispanic White	White	Married (including common law)	Blank(s)	32	Cerebrovascular Diseases	N/A not first tumor	N/A not first tumor	Complete dates are available and there are more than 0 days of survival	Cerebrovascular Diseases	Dead	Active follow-up
88481	85+ years	85+ years	87	1905	December	1992	White	Male	Rectosigmoid Junction	C19.9-Rectosigmoid junction	199	Rectosigmoid Junction	White	Non-Spanish-Hispanic-Latino	Non-Hispanic White	White	Widowed	Blank(s)	59	Cerebrovascular Diseases	N/A not first tumor	N/A not first tumor	Complete dates are available and there are more than 0 days of survival	Cerebrovascular Diseases	Dead	Active follow-up
90194	85+ years	85+ years	86	1923	December	2009	White	Female	Hepatic Flexure	C18.3-Hepatic flexure of colon	183	Hepatic Flexure	White	Non-Spanish-Hispanic-Latino	Non-Hispanic White	White	Widowed	Insured	40	Cerebrovascular Diseases	N/A not first tumor	N/A not first tumor	Complete dates are available and there are more than 0 days of survival	Cerebrovascular Diseases	Dead	Active follow-up
90883	85+ years	85+ years	86	1916	September	2003	White	Female	Urinary Bladder	C67.2-Lateral wall of bladder	672	Urinary Bladder	White	Non-Spanish-Hispanic-Latino	Non-Hispanic White	White	Single (never married)	Blank(s)	77	Cerebrovascular Diseases	N/A not first tumor	N/A not first tumor	Complete dates are available and there are more than 0 days of survival	Cerebrovascular Diseases	Dead	Active follow-up
92570	65-69 years	67 years	67	1933	January	2001	White	Male	Prostate	C61.9-Prostate gland	619	Prostate	White	Non-Spanish-Hispanic-Latino	Non-Hispanic White	White	Married (including common law)	Blank(s)	152	Cerebrovascular Diseases	N/A not first tumor	N/A not first tumor	Complete dates are available and there are more than 0 days of survival	Cerebrovascular Diseases	Dead	Active follow-up
93098	80-84 years	84 years	84	1923	July	2007	Black	Female	Breast	C50.4-Upper-outer quadrant of breast	504	Female Breast	Black	Non-Spanish-Hispanic-Latino	Non-Hispanic Black	Black	Widowed	Insured/No specifics	7	Cerebrovascular Diseases	N/A not first tumor	N/A not first tumor	Complete dates are available and there are more than 0 days of survival	Cerebrovascular Diseases	Dead	Active follow-up
95033	80-84 years	80 years	80	1911	January	1992	White	Male	Chronic Lymphocytic Leukemia	C42.1-Bone marrow	421	Chronic Lymphocytic Leukemia	White	Non-Spanish-Hispanic-Latino	Non-Hispanic White	White	Widowed	Blank(s)	177	Cerebrovascular Diseases	N/A not first tumor	N/A not first tumor	Complete dates are available and there are more than 0 days of survival	Cerebrovascular Diseases	Dead	Active follow-up
97322	80-84 years	80 years	80	1911	January	1992	White	Male	Prostate	C61.9-Prostate gland	619	Prostate	White	Non-Spanish-Hispanic-Latino	Non-Hispanic White	White	Married (including common law)	Blank(s)	159	Cerebrovascular Diseases	N/A not first tumor	N/A not first tumor	Complete dates are available and there are more than 0 days of survival	Cerebrovascular Diseases	Dead	Active follow-up
97938	80-84 years	80 years	80	1917	August	1998	White	Female	Melanoma of the Skin	C44.5-Skin of trunk	445	Melanoma of the Skin	White	Non-Spanish-Hispanic-Latino	Non-Hispanic White	White	Married (including common law)	Blank(s)	46	Cerebrovascular Diseases	N/A not first tumor	N/A not first tumor	Complete dates are available and there are more than 0 days of survival	Cerebrovascular Diseases	Dead	Active follow-up
98798	50-54 years	51 years	51	1942	March	1994	White	Female	Breast	C50.4-Upper-outer quadrant of breast	504	Female Breast	White	Non-Spanish-Hispanic-Latino	Non-Hispanic White	White	Widowed	Blank(s)	198	Cerebrovascular Diseases	N/A not first tumor	N/A not first tumor	Complete dates are available and there are more than 0 days of survival	Cerebrovascular Diseases	Dead	Active follow-up
99882	80-84 years	84 years	84	1910	May	1995	White	Female	Myeloma	C42.1-Bone marrow	421	Myeloma	White	Non-Spanish-Hispanic-Latino	Non-Hispanic White	White	Married (including common law)	Blank(s)	0	Cerebrovascular Diseases	N/A not first tumor	N/A not first tumor	Complete dates are available and there are more than 0 days of survival	Cerebrovascular Diseases	Dead	Active follow-up
102009	85+ years	85+ years	88	1909	March	1998	White	Female	Breast	C50.4-Upper-outer quadrant of breast	504	Female Breast	White	Non-Spanish-Hispanic-Latino	Non-Hispanic White	White	Widowed	Blank(s)	34	Cerebrovascular Diseases	N/A not first tumor	N/A not first tumor	Incomplete dates are available and there cannot be zero days of follow-up	Cerebrovascular Diseases	Dead	Active follow-up
104098	75-79 years	77 years	77	1925	Blank(s)	2002	White	Female	NHL - Nodal	C77.9-Lymph node, NOS	779	NHL - Nodal	White	Non-Spanish-Hispanic-Latino	Non-Hispanic White	White	Divorced	Blank(s)	78	Cerebrovascular Diseases	N/A not first tumor	N/A not first tumor	Incomplete dates are available and there cannot be zero days of follow-up	Cerebrovascular Diseases	Dead	Active follow-up
105220	70-74 years	72 years	72	1923	March	1996	White	Male	Prostate	C61.9-Prostate gland	619	Prostate	White	Non-Spanish-Hispanic-Latino	Non-Hispanic White	White	Married (including common law)	Blank(s)	168	Cerebrovascular Diseases	N/A not first tumor	N/A not first tumor	Complete dates are available and there are more than 0 days of survival	Cerebrovascular Diseases	Dead	Active follow-up
105303	75-79 years	77 years	77	1919	March	1997	White	Female	Breast	C50.8-Overlapping lesion of breast	508	Female Breast	White	Non-Spanish-Hispanic-Latino	Non-Hispanic White	White	Married (including common law)	Blank(s)	136	Cerebrovascular Diseases	N/A not first tumor	N/A not first tumor	Complete dates are available and there are more than 0 days of survival	Cerebrovascular Diseases	Dead	Active follow-up
106790	70-74 years	72 years	72	1924	December	1996	White	Male	Urinary Bladder	C67.4-Posterior wall of bladder	674	Urinary Bladder	White	Non-Spanish-Hispanic-Latino	Non-Hispanic White	White	Married (including common law)	Blank(s)	46	Cerebrovascular Diseases	N/A not first tumor	N/A not first tumor	Complete dates are available and there are more than 0 days of survival	Cerebrovascular Diseases	Dead	Active follow-up
107227	60-64 years	60 years	60	1932	January	1993	Black	Male	Prostate	C61.9-Prostate gland	619	Prostate	Black	Non-Spanish-Hispanic-Latino	Non-Hispanic Black	Black	Married (including common law)	Blank(s)	100	Cerebrovascular Diseases	N/A not first tumor	N/A not first tumor	Complete dates are available and there are more than 0 days of survival	Cerebrovascular Diseases	Dead	Active follow-up
107457	85+ years	85+ years	88	1913	June	2001	White	Female	Ascending Colon	C18.2-Ascending colon	182	Ascending Colon	White	Non-Spanish-Hispanic-Latino	Non-Hispanic White	White	Widowed	Blank(s)	41	Cerebrovascular Diseases	N/A not first tumor	N/A not first tumor	Complete dates are available and there are more than 0 days of survival	Cerebrovascular Diseases	Dead	Active follow-up
109458	75-79 years	76 years	76	1915	August	1992	White	Male	Prostate	C61.9-Prostate gland	619	Prostate	White	Spanish-Hispanic-Latino	Hispanic (All Races)	White	Unknown	Blank(s)	30	Cerebrovascular Diseases	N/A not first tumor	N/A not first tumor	Complete dates are available and there are more than 0 days of survival	Cerebrovascular Diseases	Dead	Active follow-up
110974	70-74 years	73 years	73	1919	December	1992	White	Female	NHL - Extranodal	C69.6-Orbit, NOS	696	NHL - Extranodal	White	Non-Spanish-Hispanic-Latino	Non-Hispanic White	White	Married (including common law)	Blank(s)	105	Cerebrovascular Diseases	N/A not first tumor	N/A not first tumor	Complete dates are available and there are more than 0 days of survival	Cerebrovascular Diseases	Dead	Active follow-up
112445	80-84 years	84 years	84	1911	May	1996	Other (American Indian/AK Native, Asian/Pacific Islander)	Female	Hepatic Flexure	C18.3-Hepatic flexure of colon	183	Hepatic Flexure	Asian or Pacific Islander	Non-Spanish-Hispanic-Latino	Non-Hispanic Asian or Pacific Islander	Chinese	Widowed	Blank(s)	138	Cerebrovascular Diseases	N/A not first tumor	N/A not first tumor	Complete dates are available and there are more than 0 days of survival	Cerebrovascular Diseases	Dead	Active follow-up
112445	85+ years	85+ years	88	1911	February	2000	Other (American Indian/AK Native, Asian/Pacific Islander)	Female	Breast	C50.4-Upper-outer quadrant of breast	504	Female Breast	Asian or Pacific Islander	Non-Spanish-Hispanic-Latino	Non-Hispanic Asian or Pacific Islander	Chinese	Widowed	Blank(s)	93	Cerebrovascular Diseases	N/A not first tumor	N/A not first tumor	Complete dates are available and there are more than 0 days of survival	Cerebrovascular Diseases	Dead	Active follow-up
114166	85+ years	85+ years	92	1906	July	1998	White	Male	Melanoma of the Skin	C44.4-Skin of scalp and neck	444	Melanoma of the Skin	White	Non-Spanish-Hispanic-Latino	Non-Hispanic White	White	Married (including common law)	Blank(s)	24	Cerebrovascular Diseases	N/A not first tumor	N/A not first tumor	Complete dates are available and there are more than 0 days of survival	Cerebrovascular Diseases	Dead	Active follow-up
114861	85+ years	85+ years	95	1913	October	2008	Other (American Indian/AK Native, Asian/Pacific Islander)	Female	Breast	C50.4-Upper-outer quadrant of breast	504	Female Breast	Asian or Pacific Islander	Non-Spanish-Hispanic-Latino	Non-Hispanic Asian or Pacific Islander	Japanese	Widowed	Insured/No specifics	37	Cerebrovascular Diseases	N/A not first tumor	N/A not first tumor	Complete dates are available and there are more than 0 days of survival	Cerebrovascular Diseases	Dead	Active follow-up
115026	75-79 years	79 years	79	1914	December	1993	White	Female	Rectum	C20.9-Rectum, NOS	209	Rectum	White	Non-Spanish-Hispanic-Latino	Non-Hispanic White	White	Widowed	Blank(s)	13	Cerebrovascular Diseases	N/A not first tumor	N/A not first tumor	Complete dates are available and there are more than 0 days of survival	Cerebrovascular Diseases	Dead	Active follow-up
115296	75-79 years	77 years	77	1920	January	1998	Black	Female	Breast	C50.4-Upper-outer quadrant of breast	504	Female Breast	Black	Non-Spanish-Hispanic-Latino	Non-Hispanic Black	Black	Widowed	Blank(s)	71	Cerebrovascular Diseases	N/A not first tumor	N/A not first tumor	Complete dates are available and there are more than 0 days of survival	Cerebrovascular Diseases	Dead	Active follow-up
115296	75-79 years	77 years	77	1920	January	1998	Black	Female	Breast	C50.3-Lower-inner quadrant of breast	503	Female Breast	Black	Non-Spanish-Hispanic-Latino	Non-Hispanic Black	Black	Widowed	Blank(s)	71	Cerebrovascular Diseases	N/A not first tumor	N/A not first tumor	Complete dates are available and there are more than 0 days of survival	Cerebrovascular Diseases	Dead	Active follow-up
116582	85+ years	85+ years	91	1918	September	2009	White	Female	Miscellaneous	C80.9-Unknown primary site	809	Miscellaneous	White	Spanish-Hispanic-Latino	Hispanic (All Races)	White	Widowed	Insured	6	Cerebrovascular Diseases	N/A not first tumor	N/A not first tumor	Complete dates are available and there are more than 0 days of survival	Cerebrovascular Diseases	Dead	Active follow-up
118986	80-84 years	81 years	81	1913	March	1995	White	Female	Urinary Bladder	C67.8-Overlapping lesion of bladder	678	Urinary Bladder	White	Non-Spanish-Hispanic-Latino	Non-Hispanic White	White	Widowed	Blank(s)	13	Cerebrovascular Diseases	N/A not first tumor	N/A not first tumor	Complete dates are available and there are more than 0 days of survival	Cerebrovascular Diseases	Dead	Active follow-up
122807	85+ years	85+ years	92	1903	May	1995	White	Male	Prostate	C61.9-Prostate gland	619	Prostate	White	Non-Spanish-Hispanic-Latino	Non-Hispanic White	White	Widowed	Blank(s)	3	Cerebrovascular Diseases	N/A not first tumor	N/A not first tumor	Incomplete dates are available and there cannot be zero days of follow-up	Cerebrovascular Diseases	Dead	Active follow-up
124572	80-84 years	80 years	80	1913	September	1994	White	Female	Breast	C50.8-Overlapping lesion of breast	508	Female Breast	White	Non-Spanish-Hispanic-Latino	Non-Hispanic White	White	Married (including common law)	Blank(s)	63	Cerebrovascular Diseases	N/A not first tumor	N/A not first tumor	Complete dates are available and there are more than 0 days of survival	Cerebrovascular Diseases	Dead	Active follow-up
126064	80-84 years	81 years	81	1911	February	1992	White	Female	Breast	C50.2-Upper-inner quadrant of breast	502	Female Breast	White	Non-Spanish-Hispanic-Latino	Non-Hispanic White	White	Married (including common law)	Blank(s)	132	Cerebrovascular Diseases	N/A not first tumor	N/A not first tumor	Complete dates are available and there are more than 0 days of survival	Cerebrovascular Diseases	Dead	Active follow-up
127176	75-79 years	77 years	77	1917	May	1995	White	Female	Lung and Bronchus	C34.3-Lower lobe, lung	343	Lung and Bronchus	White	Non-Spanish-Hispanic-Latino	Non-Hispanic White	White	Widowed	Blank(s)	19	Cerebrovascular Diseases	N/A not first tumor	N/A not first tumor	Complete dates are available and there are more than 0 days of survival	Cerebrovascular Diseases	Dead	Active follow-up
128514	80-84 years	82 years	82	1913	May	1996	White	Male	Gum and Other Mouth	C06.2-Retromolar area	62	Gum and Other Mouth	White	Non-Spanish-Hispanic-Latino	Non-Hispanic White	White	Married (including common law)	Blank(s)	100	Cerebrovascular Diseases	N/A not first tumor	N/A not first tumor	Incomplete dates are available and there cannot be zero days of follow-up	Cerebrovascular Diseases	Dead	Active follow-up
129489	70-74 years	74 years	74	1925	May	1999	White	Male	Urinary Bladder	C67.1-Dome of bladder	671	Urinary Bladder	White	Non-Spanish-Hispanic-Latino	Non-Hispanic White	White	Married (including common law)	Blank(s)	46	Cerebrovascular Diseases	N/A not first tumor	N/A not first tumor	Complete dates are available and there are more than 0 days of survival	Cerebrovascular Diseases	Dead	Active follow-up
130177	80-84 years	81 years	81	1919	December	2000	White	Female	Breast	C50.4-Upper-outer quadrant of breast	504	Female Breast	White	Non-Spanish-Hispanic-Latino	Non-Hispanic White	White	Widowed	Blank(s)	27	Cerebrovascular Diseases	N/A not first tumor	N/A not first tumor	Complete dates are available and there are more than 0 days of survival	Cerebrovascular Diseases	Dead	Active follow-up
131223	85+ years	85+ years	89	1907	October	1997	White	Female	Rectum	C20.9-Rectum, NOS	209	Rectum	White	Non-Spanish-Hispanic-Latino	Non-Hispanic White	White	Married (including common law)	Blank(s)	45	Cerebrovascular Diseases	N/A not first tumor	N/A not first tumor	Complete dates are available and there are more than 0 days of survival	Cerebrovascular Diseases	Dead	Active follow-up
131226	75-79 years	78 years	78	1918	September	1996	Other (American Indian/AK Native, Asian/Pacific Islander)	Female	Transverse Colon	C18.4-Transverse colon	184	Transverse Colon	American Indian/Alaska Native	Non-Spanish-Hispanic-Latino	Non-Hispanic American Indian/Alaska Native	American Indian/Alaska Native	Married (including common law)	Blank(s)	197	Cerebrovascular Diseases	N/A not first tumor	N/A not first tumor	Complete dates are available and there are more than 0 days of survival	Cerebrovascular Diseases	Dead	Active follow-up
131298	70-74 years	74 years	74	1920	May	1995	White	Male	Cecum	C18.0-Cecum	180	Cecum	White	Non-Spanish-Hispanic-Latino	Non-Hispanic White	White	Married (including common law)	Blank(s)	4	Cerebrovascular Diseases	N/A not first tumor	N/A not first tumor	Complete dates are available and there are more than 0 days of survival	Cerebrovascular Diseases	Dead	Active follow-up
133834	80-84 years	80 years	80	1916	July	1997	White	Female	Breast	C50.9-Breast, NOS	509	Female Breast	White	Non-Spanish-Hispanic-Latino	Non-Hispanic White	White	Widowed	Blank(s)	79	Cerebrovascular Diseases	N/A not first tumor	N/A not first tumor	Complete dates are available and there are more than 0 days of survival	Cerebrovascular Diseases	Dead	Active follow-up
138403	70-74 years	74 years	74	1923	June	1998	White	Male	Prostate	C61.9-Prostate gland	619	Prostate	White	Non-Spanish-Hispanic-Latino	Non-Hispanic White	White	Married (including common law)	Blank(s)	73	Cerebrovascular Diseases	N/A not first tumor	N/A not first tumor	Complete dates are available and there are more than 0 days of survival	Cerebrovascular Diseases	Dead	Active follow-up
138539	80-84 years	84 years	84	1909	April	1994	White	Female	Ascending Colon	C18.2-Ascending colon	182	Ascending Colon	White	Non-Spanish-Hispanic-Latino	Non-Hispanic White	White	Single (never married)	Blank(s)	121	Cerebrovascular Diseases	N/A not first tumor	N/A not first tumor	Complete dates are available and there are more than 0 days of survival	Cerebrovascular Diseases	Dead	Active follow-up
138539	85+ years	85+ years	88	1909	January	1998	White	Female	Breast	C50.3-Lower-inner quadrant of breast	503	Female Breast	White	Non-Spanish-Hispanic-Latino	Non-Hispanic White	White	Single (never married)	Blank(s)	77	Cerebrovascular Diseases	N/A not first tumor	N/A not first tumor	Complete dates are available and there are more than 0 days of survival	Cerebrovascular Diseases	Dead	Active follow-up
139448	85+ years	85+ years	93	1898	March	1992	White	Female	Breast	C50.5-Lower-outer quadrant of breast	505	Female Breast	White	Non-Spanish-Hispanic-Latino	Non-Hispanic White	White	Single (never married)	Blank(s)	33	Cerebrovascular Diseases	N/A not first tumor	N/A not first tumor	Complete dates are available and there are more than 0 days of survival	Cerebrovascular Diseases	Dead	Active follow-up
139738	80-84 years	84 years	84	1908	January	1993	White	Female	Urinary Bladder	C67.8-Overlapping lesion of bladder	678	Urinary Bladder	White	Non-Spanish-Hispanic-Latino	Non-Hispanic White	White	Married (including common law)	Blank(s)	94	Cerebrovascular Diseases	N/A not first tumor	N/A not first tumor	Complete dates are available and there are more than 0 days of survival	Cerebrovascular Diseases	Dead	Active follow-up
140714	70-74 years	71 years	71	1927	Blank(s)	1998	White	Male	Chronic Myeloid Leukemia	C42.1-Bone marrow	421	Chronic Myeloid Leukemia	White	Non-Spanish-Hispanic-Latino	Non-Hispanic White	White	Married (including common law)	Blank(s)	99	Cerebrovascular Diseases	N/A not first tumor	N/A not first tumor	Incomplete dates are available and there cannot be zero days of follow-up	Cerebrovascular Diseases	Dead	Active follow-up
142038	60-64 years	62 years	62	1938	September	2000	White	Male	Prostate	C61.9-Prostate gland	619	Prostate	White	Non-Spanish-Hispanic-Latino	Non-Hispanic White	White	Married (including common law)	Blank(s)	133	Cerebrovascular Diseases	N/A not first tumor	N/A not first tumor	Complete dates are available and there are more than 0 days of survival	Cerebrovascular Diseases	Dead	Active follow-up
142462	65-69 years	68 years	68	1924	January	1993	White	Female	Urinary Bladder	C67.9-Bladder, NOS	679	Urinary Bladder	White	Non-Spanish-Hispanic-Latino	Non-Hispanic White	White	Single (never married)	Blank(s)	123	Cerebrovascular Diseases	N/A not first tumor	N/A not first tumor	Complete dates are available and there are more than 0 days of survival	Cerebrovascular Diseases	Dead	Active follow-up
143987	55-59 years	57 years	57	1952	March	2010	White	Male	Prostate	C61.9-Prostate gland	619	Prostate	White	Non-Spanish-Hispanic-Latino	Non-Hispanic White	White	Married (including common law)	Insured	41	Cerebrovascular Diseases	N/A not first tumor	N/A not first tumor	Complete dates are available and there are more than 0 days of survival	Cerebrovascular Diseases	Dead	Active follow-up
146013	80-84 years	83 years	83	1913	March	1996	Other (American Indian/AK Native, Asian/Pacific Islander)	Female	Descending Colon	C18.6-Descending colon	186	Descending Colon	Asian or Pacific Islander	Non-Spanish-Hispanic-Latino	Non-Hispanic Asian or Pacific Islander	Chinese	Widowed	Blank(s)	39	Cerebrovascular Diseases	N/A not first tumor	N/A not first tumor	Complete dates are available and there are more than 0 days of survival	Cerebrovascular Diseases	Dead	Active follow-up
146126	80-84 years	82 years	82	1913	March	1996	White	Male	NHL - Nodal	C77.2-Intra-abdominal lymph nodes	772	NHL - Nodal	White	Non-Spanish-Hispanic-Latino	Non-Hispanic White	White	Single (never married)	Blank(s)	6	Cerebrovascular Diseases	N/A not first tumor	N/A not first tumor	Incomplete dates are available and there cannot be zero days of follow-up	Cerebrovascular Diseases	Dead	Active follow-up
150238	75-79 years	75 years	75	1922	August	1997	Other (American Indian/AK Native, Asian/Pacific Islander)	Male	Rectum	C20.9-Rectum, NOS	209	Rectum	American Indian/Alaska Native	Non-Spanish-Hispanic-Latino	Non-Hispanic American Indian/Alaska Native	American Indian/Alaska Native	Single (never married)	Blank(s)	111	Cerebrovascular Diseases	N/A not first tumor	N/A not first tumor	Complete dates are available and there are more than 0 days of survival	Cerebrovascular Diseases	Dead	Active follow-up
151172	65-69 years	68 years	68	1923	March	1992	White	Female	Breast	C50.4-Upper-outer quadrant of breast	504	Female Breast	White	Spanish-Hispanic-Latino	Hispanic (All Races)	White	Single (never married)	Blank(s)	52	Cerebrovascular Diseases	N/A not first tumor	N/A not first tumor	Complete dates are available and there are more than 0 days of survival	Cerebrovascular Diseases	Dead	Active follow-up
151240	75-79 years	76 years	76	1924	August	2000	White	Female	Melanoma of the Skin	C44.1-Eyelid	441	Melanoma of the Skin	White	Non-Spanish-Hispanic-Latino	Non-Hispanic White	White	Married (including common law)	Blank(s)	132	Cerebrovascular Diseases	N/A not first tumor	N/A not first tumor	Complete dates are available and there are more than 0 days of survival	Cerebrovascular Diseases	Dead	Active follow-up
151890	80-84 years	82 years	82	1924	April	2007	White	Female	Breast	C50.1-Central portion of breast	501	Female Breast	White	Non-Spanish-Hispanic-Latino	Non-Hispanic White	White	Widowed	Insured	45	Cerebrovascular Diseases	N/A not first tumor	N/A not first tumor	Complete dates are available and there are more than 0 days of survival	Cerebrovascular Diseases	Dead	Active follow-up
153299	75-79 years	76 years	76	1919	January	1996	White	Female	Corpus Uteri	C54.1-Endometrium	541	Corpus Uteri	White	Non-Spanish-Hispanic-Latino	Non-Hispanic White	White	Widowed	Blank(s)	33	Cerebrovascular Diseases	N/A not first tumor	N/A not first tumor	Complete dates are available and there are more than 0 days of survival	Cerebrovascular Diseases	Dead	Active follow-up
153299	75-79 years	79 years	79	1919	June	1998	White	Female	Breast	C50.4-Upper-outer quadrant of breast	504	Female Breast	White	Non-Spanish-Hispanic-Latino	Non-Hispanic White	White	Widowed	Blank(s)	4	Cerebrovascular Diseases	N/A not first tumor	N/A not first tumor	Complete dates are available and there are more than 0 days of survival	Cerebrovascular Diseases	Dead	Active follow-up
154169	75-79 years	76 years	76	1917	September	1993	White	Male	Prostate	C61.9-Prostate gland	619	Prostate	White	Non-Spanish-Hispanic-Latino	Non-Hispanic White	White	Unknown	Blank(s)	119	Cerebrovascular Diseases	N/A not first tumor	N/A not first tumor	Complete dates are available and there are more than 0 days of survival	Cerebrovascular Diseases	Dead	Active follow-up
155598	85+ years	85+ years	91	1916	May	2007	White	Female	Transverse Colon	C18.4-Transverse colon	184	Transverse Colon	White	Non-Spanish-Hispanic-Latino	Non-Hispanic White	White	Married (including common law)	Insured/No specifics	45	Cerebrovascular Diseases	N/A not first tumor	N/A not first tumor	Complete dates are available and there are more than 0 days of survival	Cerebrovascular Diseases	Dead	Active follow-up
155677	80-84 years	81 years	81	1913	July	1994	White	Female	Salivary Gland	C07.9-Parotid gland	79	Salivary Gland	White	Non-Spanish-Hispanic-Latino	Non-Hispanic White	White	Married (including common law)	Blank(s)	80	Cerebrovascular Diseases	N/A not first tumor	N/A not first tumor	Complete dates are available and there are more than 0 days of survival	Cerebrovascular Diseases	Dead	Active follow-up
155976	80-84 years	80 years	80	1912	May	1993	White	Female	Breast	C50.4-Upper-outer quadrant of breast	504	Female Breast	White	Non-Spanish-Hispanic-Latino	Non-Hispanic White	White	Single (never married)	Blank(s)	57	Cerebrovascular Diseases	N/A not first tumor	N/A not first tumor	Complete dates are available and there are more than 0 days of survival	Cerebrovascular Diseases	Dead	Active follow-up
157344	80-84 years	84 years	84	1910	October	1994	White	Male	Salivary Gland	C07.9-Parotid gland	79	Salivary Gland	White	Non-Spanish-Hispanic-Latino	Non-Hispanic White	White	Married (including common law)	Blank(s)	29	Cerebrovascular Diseases	N/A not first tumor	N/A not first tumor	Complete dates are available and there are more than 0 days of survival	Cerebrovascular Diseases	Dead	Active follow-up
158829	80-84 years	83 years	83	1912	November	1995	White	Female	Lung and Bronchus	C34.1-Upper lobe, lung	341	Lung and Bronchus	White	Non-Spanish-Hispanic-Latino	Non-Hispanic White	White	Married (including common law)	Blank(s)	71	Cerebrovascular Diseases	N/A not first tumor	N/A not first tumor	Complete dates are available and there are more than 0 days of survival	Cerebrovascular Diseases	Dead	Active follow-up
160444	70-74 years	74 years	74	1921	October	1996	White	Female	Breast	C50.4-Upper-outer quadrant of breast	504	Female Breast	White	Non-Spanish-Hispanic-Latino	Non-Hispanic White	White	Widowed	Blank(s)	67	Cerebrovascular Diseases	N/A not first tumor	N/A not first tumor	Complete dates are available and there are more than 0 days of survival	Cerebrovascular Diseases	Dead	Active follow-up
162474	75-79 years	78 years	78	1915	September	1993	White	Male	Larynx	C32.2-Subglottis	322	Larynx	White	Non-Spanish-Hispanic-Latino	Non-Hispanic White	White	Married (including common law)	Blank(s)	24	Cerebrovascular Diseases	N/A not first tumor	N/A not first tumor	Complete dates are available and there are more than 0 days of survival	Cerebrovascular Diseases	Dead	Active follow-up
163381	70-74 years	73 years	73	1925	August	1998	White	Male	Larynx	C32.1-Supraglottis	321	Larynx	White	Non-Spanish-Hispanic-Latino	Non-Hispanic White	White	Widowed	Blank(s)	100	Cerebrovascular Diseases	N/A not first tumor	N/A not first tumor	Complete dates are available and there are more than 0 days of survival	Cerebrovascular Diseases	Dead	Active follow-up
164343	80-84 years	80 years	80	1915	August	1995	White	Female	NHL - Nodal	C11.1-Posterior wall of nasopharynx	111	NHL - Nodal	White	Non-Spanish-Hispanic-Latino	Non-Hispanic White	White	Married (including common law)	Blank(s)	78	Cerebrovascular Diseases	N/A not first tumor	N/A not first tumor	Complete dates are available and there are more than 0 days of survival	Cerebrovascular Diseases	Dead	Active follow-up
164343	85+ years	85+ years	85	1915	March	2001	White	Female	Transverse Colon	C18.4-Transverse colon	184	Transverse Colon	White	Non-Spanish-Hispanic-Latino	Non-Hispanic White	White	Widowed	Blank(s)	11	Cerebrovascular Diseases	N/A not first tumor	N/A not first tumor	Complete dates are available and there are more than 0 days of survival	Cerebrovascular Diseases	Dead	Active follow-up
165191	75-79 years	77 years	77	1919	July	1997	White	Male	Rectum	C20.9-Rectum, NOS	209	Rectum	White	Non-Spanish-Hispanic-Latino	Non-Hispanic White	White	Married (including common law)	Blank(s)	44	Cerebrovascular Diseases	N/A not first tumor	N/A not first tumor	Complete dates are available and there are more than 0 days of survival	Cerebrovascular Diseases	Dead	Active follow-up
165267	70-74 years	71 years	71	1924	May	1996	Black	Male	Prostate	C61.9-Prostate gland	619	Prostate	Black	Non-Spanish-Hispanic-Latino	Non-Hispanic Black	Black	Married (including common law)	Blank(s)	152	Cerebrovascular Diseases	N/A not first tumor	N/A not first tumor	Complete dates are available and there are more than 0 days of survival	Cerebrovascular Diseases	Dead	Active follow-up
168228	75-79 years	76 years	76	1925	June	2002	Black	Female	Lung and Bronchus	C34.3-Lower lobe, lung	343	Lung and Bronchus	Black	Non-Spanish-Hispanic-Latino	Non-Hispanic Black	Black	Single (never married)	Blank(s)	0	Cerebrovascular Diseases	N/A not first tumor	N/A not first tumor	Complete dates are available and there are more than 0 days of survival	Cerebrovascular Diseases	Dead	Active follow-up
168769	65-69 years	69 years	69	1933	April	2003	White	Female	Vulva	C51.9-Vulva, NOS	519	Vulva	White	Non-Spanish-Hispanic-Latino	Non-Hispanic White	White	Unknown	Blank(s)	103	Cerebrovascular Diseases	N/A not first tumor	N/A not first tumor	Complete dates are available and there are more than 0 days of survival	Cerebrovascular Diseases	Dead	Active follow-up
168769	70-74 years	72 years	72	1933	March	2006	White	Female	Breast	C50.4-Upper-outer quadrant of breast	504	Female Breast	White	Non-Spanish-Hispanic-Latino	Non-Hispanic White	White	Widowed	Blank(s)	68	Cerebrovascular Diseases	N/A not first tumor	N/A not first tumor	Complete dates are available and there are more than 0 days of survival	Cerebrovascular Diseases	Dead	Active follow-up
169619	80-84 years	83 years	83	1916	December	1999	White	Female	Breast	C50.4-Upper-outer quadrant of breast	504	Female Breast	White	Non-Spanish-Hispanic-Latino	Non-Hispanic White	White	Widowed	Blank(s)	34	Cerebrovascular Diseases	N/A not first tumor	N/A not first tumor	Complete dates are available and there are more than 0 days of survival	Cerebrovascular Diseases	Dead	Active follow-up
170336	80-84 years	82 years	82	1921	Blank(s)	2003	Other (American Indian/AK Native, Asian/Pacific Islander)	Female	Lung and Bronchus	C34.9-Lung, NOS	349	Lung and Bronchus	Asian or Pacific Islander	Non-Spanish-Hispanic-Latino	Non-Hispanic Asian or Pacific Islander	Filipino	Widowed	Blank(s)	6	Cerebrovascular Diseases	N/A not first tumor	N/A not first tumor	Incomplete dates are available and there cannot be zero days of follow-up	Cerebrovascular Diseases	Dead	Active follow-up
170608	85+ years	85+ years	90	1909	September	1999	White	Male	Salivary Gland	C07.9-Parotid gland	79	Salivary Gland	White	Spanish-Hispanic-Latino	Hispanic (All Races)	White	Married (including common law)	Blank(s)	2	Cerebrovascular Diseases	N/A not first tumor	N/A not first tumor	Incomplete dates are available and there cannot be zero days of follow-up	Cerebrovascular Diseases	Dead	Active follow-up
171729	65-69 years	68 years	68	1925	March	1993	White	Female	Urinary Bladder	C67.4-Posterior wall of bladder	674	Urinary Bladder	White	Non-Spanish-Hispanic-Latino	Non-Hispanic White	White	Married (including common law)	Blank(s)	95	Cerebrovascular Diseases	N/A not first tumor	N/A not first tumor	Complete dates are available and there are more than 0 days of survival	Cerebrovascular Diseases	Dead	Active follow-up
173053	70-74 years	74 years	74	1923	April	1998	White	Female	Transverse Colon	C18.4-Transverse colon	184	Transverse Colon	White	Non-Spanish-Hispanic-Latino	Non-Hispanic White	White	Married (including common law)	Blank(s)	3	Cerebrovascular Diseases	N/A not first tumor	N/A not first tumor	Complete dates are available and there are more than 0 days of survival	Cerebrovascular Diseases	Dead	Active follow-up
177331	65-69 years	67 years	67	1926	April	1993	White	Female	Breast	C50.4-Upper-outer quadrant of breast	504	Female Breast	White	Spanish-Hispanic-Latino	Hispanic (All Races)	White	Married (including common law)	Blank(s)	267	Cerebrovascular Diseases	N/A not first tumor	N/A not first tumor	Complete dates are available and there are more than 0 days of survival	Cerebrovascular Diseases	Dead	Active follow-up
179806	75-79 years	76 years	76	1920	September	1996	White	Male	NHL - Nodal	C77.9-Lymph node, NOS	779	NHL - Nodal	White	Non-Spanish-Hispanic-Latino	Non-Hispanic White	White	Married (including common law)	Blank(s)	59	Cerebrovascular Diseases	N/A not first tumor	N/A not first tumor	Complete dates are available and there are more than 0 days of survival	Cerebrovascular Diseases	Dead	Active follow-up
180546	75-79 years	75 years	75	1925	September	2001	White	Female	Kidney and Renal Pelvis	C64.9-Kidney, NOS	649	Kidney	White	Non-Spanish-Hispanic-Latino	Non-Hispanic White	White	Single (never married)	Blank(s)	156	Cerebrovascular Diseases	N/A not first tumor	N/A not first tumor	Complete dates are available and there are more than 0 days of survival	Cerebrovascular Diseases	Dead	Active follow-up
180546	80-84 years	80 years	80	1925	June	2006	White	Female	Breast	C50.8-Overlapping lesion of breast	508	Female Breast	White	Non-Spanish-Hispanic-Latino	Non-Hispanic White	White	Single (never married)	Blank(s)	100	Cerebrovascular Diseases	N/A not first tumor	N/A not first tumor	Complete dates are available and there are more than 0 days of survival	Cerebrovascular Diseases	Dead	Active follow-up
877645	85+ years	85+ years	90	1906	August	1996	White	Female	Pancreas	C25.9-Pancreas, NOS	259	Pancreas	White	Non-Spanish-Hispanic-Latino	Non-Hispanic White	White	Married (including common law)	Blank(s)	43	Cerebrovascular Diseases	N/A not first tumor	N/A not first tumor	Complete dates are available and there are more than 0 days of survival	Cerebrovascular Diseases	Dead	Active follow-up
884799	75-79 years	76 years	76	1923	December	1999	White	Male	Transverse Colon	C18.4-Transverse colon	184	Transverse Colon	White	Non-Spanish-Hispanic-Latino	Non-Hispanic White	White	Married (including common law)	Blank(s)	30	Cerebrovascular Diseases	N/A not first tumor	N/A not first tumor	Complete dates are available and there are more than 0 days of survival	Cerebrovascular Diseases	Dead	Active follow-up
885357	80-84 years	80 years	80	1916	April	1997	White	Female	Soft Tissue including Heart	C49.0-Conn, subcutaneous, other soft tis: head, face, neck	490	Soft Tissue including Heart	White	Non-Spanish-Hispanic-Latino	Non-Hispanic White	White	Unknown	Blank(s)	50	Cerebrovascular Diseases	N/A not first tumor	N/A not first tumor	Complete dates are available and there are more than 0 days of survival	Cerebrovascular Diseases	Dead	Active follow-up
886281	80-84 years	80 years	80	1915	May	1996	White	Female	Gum and Other Mouth	C05.0-Hard palate	50	Gum and Other Mouth	White	Non-Spanish-Hispanic-Latino	Non-Hispanic White	White	Divorced	Blank(s)	64	Cerebrovascular Diseases	N/A not first tumor	N/A not first tumor	Complete dates are available and there are more than 0 days of survival	Cerebrovascular Diseases	Dead	Active follow-up
886529	80-84 years	80 years	80	1919	March	2000	White	Male	Lung and Bronchus	C34.1-Upper lobe, lung	341	Lung and Bronchus	White	Spanish-Hispanic-Latino	Hispanic (All Races)	White	Widowed	Blank(s)	57	Cerebrovascular Diseases	N/A not first tumor	N/A not first tumor	Complete dates are available and there are more than 0 days of survival	Cerebrovascular Diseases	Dead	Active follow-up
887150	85+ years	85+ years	87	1910	November	1997	White	Male	NHL - Extranodal	C62.9-Testis, NOS	629	NHL - Extranodal	White	Non-Spanish-Hispanic-Latino	Non-Hispanic White	White	Widowed	Blank(s)	9	Cerebrovascular Diseases	N/A not first tumor	N/A not first tumor	Complete dates are available and there are more than 0 days of survival	Cerebrovascular Diseases	Dead	Active follow-up
889122	80-84 years	82 years	82	1915	February	1998	White	Female	Breast	C50.3-Lower-inner quadrant of breast	503	Female Breast	White	Non-Spanish-Hispanic-Latino	Non-Hispanic White	White	Widowed	Blank(s)	141	Cerebrovascular Diseases	N/A not first tumor	N/A not first tumor	Complete dates are available and there are more than 0 days of survival	Cerebrovascular Diseases	Dead	Active follow-up
893092	80-84 years	83 years	83	1908	January	1992	White	Male	Prostate	C61.9-Prostate gland	619	Prostate	White	Non-Spanish-Hispanic-Latino	Non-Hispanic White	White	Married (including common law)	Blank(s)	83	Cerebrovascular Diseases	N/A not first tumor	N/A not first tumor	Complete dates are available and there are more than 0 days of survival	Cerebrovascular Diseases	Dead	Active follow-up
894348	70-74 years	73 years	73	1923	October	1996	White	Female	Corpus Uteri	C54.1-Endometrium	541	Corpus Uteri	White	Non-Spanish-Hispanic-Latino	Non-Hispanic White	White	Married (including common law)	Blank(s)	91	Cerebrovascular Diseases	N/A not first tumor	N/A not first tumor	Complete dates are available and there are more than 0 days of survival	Cerebrovascular Diseases	Dead	Active follow-up
897045	70-74 years	71 years	71	1927	April	1998	White	Female	Breast	C50.8-Overlapping lesion of breast	508	Female Breast	White	Non-Spanish-Hispanic-Latino	Non-Hispanic White	White	Married (including common law)	Blank(s)	121	Cerebrovascular Diseases	N/A not first tumor	N/A not first tumor	Incomplete dates are available and there cannot be zero days of follow-up	Cerebrovascular Diseases	Dead	Active follow-up
897334	85+ years	85+ years	92	1904	November	1996	White	Female	Urinary Bladder	C67.8-Overlapping lesion of bladder	678	Urinary Bladder	White	Non-Spanish-Hispanic-Latino	Non-Hispanic White	White	Widowed	Blank(s)	2	Cerebrovascular Diseases	N/A not first tumor	N/A not first tumor	Complete dates are available and there are more than 0 days of survival	Cerebrovascular Diseases	Dead	Active follow-up
898404	70-74 years	72 years	72	1921	January	1994	White	Female	Breast	C50.4-Upper-outer quadrant of breast	504	Female Breast	White	Non-Spanish-Hispanic-Latino	Non-Hispanic White	White	Widowed	Blank(s)	141	Cerebrovascular Diseases	N/A not first tumor	N/A not first tumor	Incomplete dates are available and there cannot be zero days of follow-up	Cerebrovascular Diseases	Dead	Active follow-up
899417	85+ years	85+ years	91	1908	May	1999	White	Female	Hepatic Flexure	C18.3-Hepatic flexure of colon	183	Hepatic Flexure	White	Non-Spanish-Hispanic-Latino	Non-Hispanic White	White	Widowed	Blank(s)	15	Cerebrovascular Diseases	N/A not first tumor	N/A not first tumor	Complete dates are available and there are more than 0 days of survival	Cerebrovascular Diseases	Dead	Active follow-up
900817	60-64 years	60 years	60	1944	March	2004	Black	Female	Breast	C50.8-Overlapping lesion of breast	508	Female Breast	Black	Non-Spanish-Hispanic-Latino	Non-Hispanic Black	Black	Single (never married)	Blank(s)	128	Cerebrovascular Diseases	N/A not first tumor	N/A not first tumor	Complete dates are available and there are more than 0 days of survival	Cerebrovascular Diseases	Dead	Active follow-up
910028	70-74 years	74 years	74	1920	June	1994	Black	Female	Breast	C50.4-Upper-outer quadrant of breast	504	Female Breast	Black	Non-Spanish-Hispanic-Latino	Non-Hispanic Black	Black	Single (never married)	Blank(s)	187	Cerebrovascular Diseases	N/A not first tumor	N/A not first tumor	Complete dates are available and there are more than 0 days of survival	Cerebrovascular Diseases	Dead	Active follow-up
910028	80-84 years	84 years	84	1920	November	2004	Black	Female	Breast	C50.8-Overlapping lesion of breast	508	Female Breast	Black	Non-Spanish-Hispanic-Latino	Non-Hispanic Black	Black	Single (never married)	Blank(s)	62	Cerebrovascular Diseases	N/A not first tumor	N/A not first tumor	Complete dates are available and there are more than 0 days of survival	Cerebrovascular Diseases	Dead	Active follow-up
910028	85+ years	85+ years	87	1920	November	2007	Black	Female	Lung and Bronchus	C34.3-Lower lobe, lung	343	Lung and Bronchus	Black	Non-Spanish-Hispanic-Latino	Non-Hispanic Black	Black	Single (never married)	Any Medicaid	26	Cerebrovascular Diseases	N/A not first tumor	N/A not first tumor	Complete dates are available and there are more than 0 days of survival	Cerebrovascular Diseases	Dead	Active follow-up
912173	85+ years	85+ years	89	1915	December	2004	White	Female	Urinary Bladder	C67.8-Overlapping lesion of bladder	678	Urinary Bladder	White	Non-Spanish-Hispanic-Latino	Non-Hispanic White	White	Single (never married)	Blank(s)	0	Cerebrovascular Diseases	N/A not first tumor	N/A not first tumor	Complete dates are available and there are more than 0 days of survival	Cerebrovascular Diseases	Dead	Active follow-up
914542	80-84 years	84 years	84	1909	October	1993	White	Female	Breast	C50.4-Upper-outer quadrant of breast	504	Female Breast	White	Non-Spanish-Hispanic-Latino	Non-Hispanic White	White	Married (including common law)	Blank(s)	122	Cerebrovascular Diseases	N/A not first tumor	N/A not first tumor	Complete dates are available and there are more than 0 days of survival	Cerebrovascular Diseases	Dead	Active follow-up
914948	60-64 years	64 years	64	1928	April	1992	White	Female	Breast	C50.4-Upper-outer quadrant of breast	504	Female Breast	White	Non-Spanish-Hispanic-Latino	Non-Hispanic White	White	Married (including common law)	Blank(s)	202	Cerebrovascular Diseases	N/A not first tumor	N/A not first tumor	Complete dates are available and there are more than 0 days of survival	Cerebrovascular Diseases	Dead	Active follow-up
918283	80-84 years	84 years	84	1921	January	2005	White	Female	Lung and Bronchus	C34.1-Upper lobe, lung	341	Lung and Bronchus	White	Spanish-Hispanic-Latino	Hispanic (All Races)	White	Married (including common law)	Blank(s)	16	Cerebrovascular Diseases	N/A not first tumor	N/A not first tumor	Complete dates are available and there are more than 0 days of survival	Cerebrovascular Diseases	Dead	Active follow-up
918479	80-84 years	82 years	82	1913	August	1995	White	Female	Breast	C50.1-Central portion of breast	501	Female Breast	White	Non-Spanish-Hispanic-Latino	Non-Hispanic White	White	Widowed	Blank(s)	178	Cerebrovascular Diseases	N/A not first tumor	N/A not first tumor	Complete dates are available and there are more than 0 days of survival	Cerebrovascular Diseases	Dead	Active follow-up
920404	70-74 years	71 years	71	1924	June	1996	White	Male	Esophagus	C15.3-Upper third of esophagus	153	Esophagus	White	Non-Spanish-Hispanic-Latino	Non-Hispanic White	White	Widowed	Blank(s)	2	Cerebrovascular Diseases	N/A not first tumor	N/A not first tumor	Complete dates are available and there are more than 0 days of survival	Cerebrovascular Diseases	Dead	Active follow-up
921652	85+ years	85+ years	90	1916	January	2007	Other (American Indian/AK Native, Asian/Pacific Islander)	Female	Breast	C50.4-Upper-outer quadrant of breast	504	Female Breast	Asian or Pacific Islander	Non-Spanish-Hispanic-Latino	Non-Hispanic Asian or Pacific Islander	Chinese	Widowed	Any Medicaid	96	Cerebrovascular Diseases	N/A not first tumor	N/A not first tumor	Complete dates are available and there are more than 0 days of survival	Cerebrovascular Diseases	Dead	Active follow-up
922652	80-84 years	80 years	80	1913	June	1993	White	Male	Prostate	C61.9-Prostate gland	619	Prostate	White	Non-Spanish-Hispanic-Latino	Non-Hispanic White	White	Widowed	Blank(s)	121	Cerebrovascular Diseases	N/A not first tumor	N/A not first tumor	Complete dates are available and there are more than 0 days of survival	Cerebrovascular Diseases	Dead	Active follow-up
922972	85+ years	85+ years	86	1915	December	2001	White	Female	Transverse Colon	C18.4-Transverse colon	184	Transverse Colon	White	Non-Spanish-Hispanic-Latino	Non-Hispanic White	White	Widowed	Blank(s)	8	Cerebrovascular Diseases	N/A not first tumor	N/A not first tumor	Complete dates are available and there are more than 0 days of survival	Cerebrovascular Diseases	Dead	Active follow-up
922972	85+ years	85+ years	86	1915	December	2001	White	Female	Rectum	C20.9-Rectum, NOS	209	Rectum	White	Non-Spanish-Hispanic-Latino	Non-Hispanic White	White	Widowed	Blank(s)	8	Cerebrovascular Diseases	N/A not first tumor	N/A not first tumor	Complete dates are available and there are more than 0 days of survival	Cerebrovascular Diseases	Dead	Active follow-up
923105	70-74 years	73 years	73	1924	June	1997	White	Male	Urinary Bladder	C67.1-Dome of bladder	671	Urinary Bladder	White	Non-Spanish-Hispanic-Latino	Non-Hispanic White	White	Married (including common law)	Blank(s)	42	Cerebrovascular Diseases	N/A not first tumor	N/A not first tumor	Complete dates are available and there are more than 0 days of survival	Cerebrovascular Diseases	Dead	Active follow-up
923360	65-69 years	68 years	68	1930	May	1999	White	Female	Breast	C50.9-Breast, NOS	509	Female Breast	White	Non-Spanish-Hispanic-Latino	Non-Hispanic White	White	Married (including common law)	Blank(s)	198	Cerebrovascular Diseases	N/A not first tumor	N/A not first tumor	Complete dates are available and there are more than 0 days of survival	Cerebrovascular Diseases	Dead	Active follow-up
923360	70-74 years	71 years	71	1930	June	2002	White	Female	Ovary	C56.9-Ovary	569	Ovary	White	Non-Spanish-Hispanic-Latino	Non-Hispanic White	White	Married (including common law)	Blank(s)	160	Cerebrovascular Diseases	N/A not first tumor	N/A not first tumor	Complete dates are available and there are more than 0 days of survival	Cerebrovascular Diseases	Dead	Active follow-up
923423	75-79 years	75 years	75	1917	June	1992	White	Male	Prostate	C61.9-Prostate gland	619	Prostate	White	Non-Spanish-Hispanic-Latino	Non-Hispanic White	White	Unknown	Blank(s)	88	Cerebrovascular Diseases	N/A not first tumor	N/A not first tumor	Complete dates are available and there are more than 0 days of survival	Cerebrovascular Diseases	Dead	Active follow-up
923755	75-79 years	77 years	77	1923	June	2000	White	Male	Prostate	C61.9-Prostate gland	619	Prostate	White	Non-Spanish-Hispanic-Latino	Non-Hispanic White	White	Divorced	Blank(s)	113	Cerebrovascular Diseases	N/A not first tumor	N/A not first tumor	Complete dates are available and there are more than 0 days of survival	Cerebrovascular Diseases	Dead	Active follow-up
925169	85+ years	85+ years	92	1903	January	1996	White	Female	Salivary Gland	C07.9-Parotid gland	79	Salivary Gland	White	Non-Spanish-Hispanic-Latino	Non-Hispanic White	White	Unknown	Blank(s)	64	Cerebrovascular Diseases	N/A not first tumor	N/A not first tumor	Complete dates are available and there are more than 0 days of survival	Cerebrovascular Diseases	Dead	Active follow-up
929421	75-79 years	75 years	75	1916	February	1992	White	Male	Prostate	C61.9-Prostate gland	619	Prostate	White	Non-Spanish-Hispanic-Latino	Non-Hispanic White	White	Widowed	Blank(s)	60	Cerebrovascular Diseases	N/A not first tumor	N/A not first tumor	Complete dates are available and there are more than 0 days of survival	Cerebrovascular Diseases	Dead	Active follow-up
930271	85+ years	85+ years	92	1907	May	2000	White	Female	Breast	C50.5-Lower-outer quadrant of breast	505	Female Breast	White	Non-Spanish-Hispanic-Latino	Non-Hispanic White	White	Single (never married)	Blank(s)	80	Cerebrovascular Diseases	N/A not first tumor	N/A not first tumor	Complete dates are available and there are more than 0 days of survival	Cerebrovascular Diseases	Dead	Active follow-up
932660	80-84 years	83 years	83	1914	January	1998	White	Female	Breast	C50.8-Overlapping lesion of breast	508	Female Breast	White	Non-Spanish-Hispanic-Latino	Non-Hispanic White	White	Widowed	Blank(s)	93	Cerebrovascular Diseases	N/A not first tumor	N/A not first tumor	Complete dates are available and there are more than 0 days of survival	Cerebrovascular Diseases	Dead	Active follow-up
934047	85+ years	85+ years	86	1908	July	1994	White	Female	Corpus Uteri	C54.1-Endometrium	541	Corpus Uteri	White	Non-Spanish-Hispanic-Latino	Non-Hispanic White	White	Married (including common law)	Blank(s)	70	Cerebrovascular Diseases	N/A not first tumor	N/A not first tumor	Complete dates are available and there are more than 0 days of survival	Cerebrovascular Diseases	Dead	Active follow-up
934983	75-79 years	75 years	75	1917	October	1992	White	Female	Breast	C50.8-Overlapping lesion of breast	508	Female Breast	White	Non-Spanish-Hispanic-Latino	Non-Hispanic White	White	Unknown	Blank(s)	38	Cerebrovascular Diseases	N/A not first tumor	N/A not first tumor	Complete dates are available and there are more than 0 days of survival	Cerebrovascular Diseases	Dead	Active follow-up
936114	75-79 years	76 years	76	1929	March	2006	White	Female	Lung and Bronchus	C34.1-Upper lobe, lung	341	Lung and Bronchus	White	Non-Spanish-Hispanic-Latino	Non-Hispanic White	White	Widowed	Blank(s)	38	Cerebrovascular Diseases	N/A not first tumor	N/A not first tumor	Complete dates are available and there are more than 0 days of survival	Cerebrovascular Diseases	Dead	Active follow-up
936553	75-79 years	75 years	75	1930	August	2005	White	Female	Lung and Bronchus	C34.9-Lung, NOS	349	Lung and Bronchus	White	Non-Spanish-Hispanic-Latino	Non-Hispanic White	White	Married (including common law)	Blank(s)	0	Cerebrovascular Diseases	N/A not first tumor	N/A not first tumor	Complete dates are available and there are more than 0 days of survival	Cerebrovascular Diseases	Dead	Active follow-up
938519	75-79 years	77 years	77	1921	February	1999	Black	Male	Prostate	C61.9-Prostate gland	619	Prostate	Black	Non-Spanish-Hispanic-Latino	Non-Hispanic Black	Black	Separated	Blank(s)	13	Cerebrovascular Diseases	N/A not first tumor	N/A not first tumor	Complete dates are available and there are more than 0 days of survival	Cerebrovascular Diseases	Dead	Active follow-up
940487	85+ years	85+ years	97	1895	November	1992	White	Female	Breast	C50.1-Central portion of breast	501	Female Breast	White	Non-Spanish-Hispanic-Latino	Non-Hispanic White	White	Widowed	Blank(s)	33	Cerebrovascular Diseases	N/A not first tumor	N/A not first tumor	Complete dates are available and there are more than 0 days of survival	Cerebrovascular Diseases	Dead	Active follow-up
941361	65-69 years	67 years	67	1926	June	1994	White	Female	Breast	C50.2-Upper-inner quadrant of breast	502	Female Breast	White	Non-Spanish-Hispanic-Latino	Non-Hispanic White	White	Married (including common law)	Blank(s)	113	Cerebrovascular Diseases	N/A not first tumor	N/A not first tumor	Complete dates are available and there are more than 0 days of survival	Cerebrovascular Diseases	Dead	Active follow-up
941656	80-84 years	83 years	83	1918	February	2002	White	Female	Hepatic Flexure	C18.3-Hepatic flexure of colon	183	Hepatic Flexure	White	Spanish-Hispanic-Latino	Hispanic (All Races)	White	Married (including common law)	Blank(s)	1	Cerebrovascular Diseases	N/A not first tumor	N/A not first tumor	Complete dates are available and there are more than 0 days of survival	Cerebrovascular Diseases	Dead	Active follow-up
942716	80-84 years	83 years	83	1921	December	2004	White	Male	Prostate	C61.9-Prostate gland	619	Prostate	White	Spanish-Hispanic-Latino	Hispanic (All Races)	White	Married (including common law)	Blank(s)	21	Cerebrovascular Diseases	N/A not first tumor	N/A not first tumor	Complete dates are available and there are more than 0 days of survival	Cerebrovascular Diseases	Dead	Active follow-up
943968	80-84 years	84 years	84	1913	April	1998	White	Female	Nasopharynx	C11.9-Nasopharynx, NOS	119	Nasopharynx	White	Non-Spanish-Hispanic-Latino	Non-Hispanic White	White	Widowed	Blank(s)	111	Cerebrovascular Diseases	N/A not first tumor	N/A not first tumor	Complete dates are available and there are more than 0 days of survival	Cerebrovascular Diseases	Dead	Active follow-up
944614	85+ years	85+ years	96	1916	December	2012	White	Female	Myeloma	C42.1-Bone marrow	421	Myeloma	White	Spanish-Hispanic-Latino	Hispanic (All Races)	White	Married (including common law)	Insured	2	Cerebrovascular Diseases	N/A not first tumor	N/A not first tumor	Complete dates are available and there are more than 0 days of survival	Cerebrovascular Diseases	Dead	Active follow-up
945277	70-74 years	72 years	72	1925	April	1997	Other (American Indian/AK Native, Asian/Pacific Islander)	Male	Lung and Bronchus	C34.1-Upper lobe, lung	341	Lung and Bronchus	Asian or Pacific Islander	Non-Spanish-Hispanic-Latino	Non-Hispanic Asian or Pacific Islander	Chinese	Married (including common law)	Blank(s)	0	Cerebrovascular Diseases	N/A not first tumor	N/A not first tumor	Complete dates are available and there are more than 0 days of survival	Cerebrovascular Diseases	Dead	Active follow-up
947396	75-79 years	79 years	79	1917	December	1996	White	Female	Lung and Bronchus	C34.3-Lower lobe, lung	343	Lung and Bronchus	White	Non-Spanish-Hispanic-Latino	Non-Hispanic White	White	Widowed	Blank(s)	0	Cerebrovascular Diseases	N/A not first tumor	N/A not first tumor	Complete dates are available and there are more than 0 days of survival	Cerebrovascular Diseases	Dead	Active follow-up
947969	75-79 years	75 years	75	1921	September	1996	White	Male	Transverse Colon	C18.4-Transverse colon	184	Transverse Colon	White	Non-Spanish-Hispanic-Latino	Non-Hispanic White	White	Single (never married)	Blank(s)	155	Cerebrovascular Diseases	N/A not first tumor	N/A not first tumor	Complete dates are available and there are more than 0 days of survival	Cerebrovascular Diseases	Dead	Active follow-up
947969	85+ years	85+ years	88	1921	August	2009	White	Male	Esophagus	C15.3-Upper third of esophagus	153	Esophagus	White	Non-Spanish-Hispanic-Latino	Non-Hispanic White	White	Single (never married)	Insured/No specifics	0	Cerebrovascular Diseases	N/A not first tumor	N/A not first tumor	Complete dates are available and there are more than 0 days of survival	Cerebrovascular Diseases	Dead	Active follow-up
948629	75-79 years	78 years	78	1914	March	1993	White	Female	Cecum	C18.0-Cecum	180	Cecum	White	Non-Spanish-Hispanic-Latino	Non-Hispanic White	White	Single (never married)	Blank(s)	97	Cerebrovascular Diseases	N/A not first tumor	N/A not first tumor	Complete dates are available and there are more than 0 days of survival	Cerebrovascular Diseases	Dead	Active follow-up
950215	85+ years	85+ years	88	1907	October	1995	White	Male	Prostate	C61.9-Prostate gland	619	Prostate	White	Non-Spanish-Hispanic-Latino	Non-Hispanic White	White	Widowed	Blank(s)	52	Cerebrovascular Diseases	N/A not first tumor	N/A not first tumor	Complete dates are available and there are more than 0 days of survival	Cerebrovascular Diseases	Dead	Active follow-up
953082	75-79 years	77 years	77	1917	May	1994	White	Male	Prostate	C61.9-Prostate gland	619	Prostate	White	Non-Spanish-Hispanic-Latino	Non-Hispanic White	White	Widowed	Blank(s)	101	Cerebrovascular Diseases	N/A not first tumor	N/A not first tumor	Complete dates are available and there are more than 0 days of survival	Cerebrovascular Diseases	Dead	Active follow-up
954620	80-84 years	83 years	83	1926	August	2009	Black	Female	Breast	C50.4-Upper-outer quadrant of breast	504	Female Breast	Black	Non-Spanish-Hispanic-Latino	Non-Hispanic Black	Black	Widowed	Any Medicaid	41	Cerebrovascular Diseases	N/A not first tumor	N/A not first tumor	Complete dates are available and there are more than 0 days of survival	Cerebrovascular Diseases	Dead	Active follow-up
954888	75-79 years	77 years	77	1926	May	2004	Other (American Indian/AK Native, Asian/Pacific Islander)	Male	Bones and Joints	C41.4-Pelvic bones, sacrum, coccyx and associated joints	414	Bones and Joints	Asian or Pacific Islander	Non-Spanish-Hispanic-Latino	Non-Hispanic Asian or Pacific Islander	Japanese	Married (including common law)	Blank(s)	77	Cerebrovascular Diseases	N/A not first tumor	N/A not first tumor	Complete dates are available and there are more than 0 days of survival	Cerebrovascular Diseases	Dead	Active follow-up
954888	75-79 years	77 years	77	1926	September	2004	Other (American Indian/AK Native, Asian/Pacific Islander)	Male	Kidney and Renal Pelvis	C64.9-Kidney, NOS	649	Kidney	Asian or Pacific Islander	Non-Spanish-Hispanic-Latino	Non-Hispanic Asian or Pacific Islander	Japanese	Married (including common law)	Blank(s)	72	Cerebrovascular Diseases	N/A not first tumor	N/A not first tumor	Complete dates are available and there are more than 0 days of survival	Cerebrovascular Diseases	Dead	Active follow-up
954888	80-84 years	81 years	81	1926	July	2008	Other (American Indian/AK Native, Asian/Pacific Islander)	Male	Prostate	C61.9-Prostate gland	619	Prostate	Asian or Pacific Islander	Non-Spanish-Hispanic-Latino	Non-Hispanic Asian or Pacific Islander	Japanese	Married (including common law)	Insured	27	Cerebrovascular Diseases	N/A not first tumor	N/A not first tumor	Complete dates are available and there are more than 0 days of survival	Cerebrovascular Diseases	Dead	Active follow-up
954976	75-79 years	76 years	76	1925	January	2002	Other (American Indian/AK Native, Asian/Pacific Islander)	Male	Prostate	C61.9-Prostate gland	619	Prostate	Asian or Pacific Islander	Non-Spanish-Hispanic-Latino	Non-Hispanic Asian or Pacific Islander	Chinese	Married (including common law)	Blank(s)	0	Cerebrovascular Diseases	N/A not first tumor	N/A not first tumor	Complete dates are available and there are more than 0 days of survival	Cerebrovascular Diseases	Dead	Active follow-up
956466	65-69 years	65 years	65	1933	March	1999	Black	Male	Larynx	C32.0-Glottis	320	Larynx	Black	Non-Spanish-Hispanic-Latino	Non-Hispanic Black	Black	Married (including common law)	Blank(s)	121	Cerebrovascular Diseases	N/A not first tumor	N/A not first tumor	Complete dates are available and there are more than 0 days of survival	Cerebrovascular Diseases	Dead	Active follow-up
956631	75-79 years	79 years	79	1915	January	1995	White	Male	Prostate	C61.9-Prostate gland	619	Prostate	White	Spanish-Hispanic-Latino	Hispanic (All Races)	White	Married (including common law)	Blank(s)	143	Cerebrovascular Diseases	N/A not first tumor	N/A not first tumor	Complete dates are available and there are more than 0 days of survival	Cerebrovascular Diseases	Dead	Active follow-up
957586	80-84 years	84 years	84	1911	May	1996	White	Female	Nose, Nasal Cavity and Middle Ear	C31.1-Ethmoid sinus	311	Nose, Nasal Cavity and Middle Ear	White	Non-Spanish-Hispanic-Latino	Non-Hispanic White	White	Married (including common law)	Blank(s)	98	Cerebrovascular Diseases	N/A not first tumor	N/A not first tumor	Complete dates are available and there are more than 0 days of survival	Cerebrovascular Diseases	Dead	Active follow-up
959496	45-49 years	49 years	49	1943	July	1992	White	Female	Breast	C50.9-Breast, NOS	509	Female Breast	White	Non-Spanish-Hispanic-Latino	Non-Hispanic White	White	Single (never married)	Blank(s)	246	Cerebrovascular Diseases	N/A not first tumor	N/A not first tumor	Complete dates are available and there are more than 0 days of survival	Cerebrovascular Diseases	Dead	Active follow-up
959719	85+ years	85+ years	92	1902	October	1994	White	Female	Breast	C50.4-Upper-outer quadrant of breast	504	Female Breast	White	Non-Spanish-Hispanic-Latino	Non-Hispanic White	White	Widowed	Blank(s)	21	Cerebrovascular Diseases	N/A not first tumor	N/A not first tumor	Complete dates are available and there are more than 0 days of survival	Cerebrovascular Diseases	Dead	Active follow-up
960138	75-79 years	76 years	76	1920	August	1996	White	Male	Chronic Lymphocytic Leukemia	C42.1-Bone marrow	421	Chronic Lymphocytic Leukemia	White	Non-Spanish-Hispanic-Latino	Non-Hispanic White	White	Married (including common law)	Blank(s)	53	Cerebrovascular Diseases	N/A not first tumor	N/A not first tumor	Complete dates are available and there are more than 0 days of survival	Cerebrovascular Diseases	Dead	Active follow-up
960379	60-64 years	64 years	64	1936	April	2001	White	Female	Cecum	C18.0-Cecum	180	Cecum	White	Non-Spanish-Hispanic-Latino	Non-Hispanic White	White	Unknown	Blank(s)	55	Cerebrovascular Diseases	N/A not first tumor	N/A not first tumor	Complete dates are available and there are more than 0 days of survival	Cerebrovascular Diseases	Dead	Active follow-up
960460	75-79 years	79 years	79	1920	August	1999	White	Male	Penis	C60.9-Penis, NOS	609	Penis	White	Non-Spanish-Hispanic-Latino	Non-Hispanic White	White	Married (including common law)	Blank(s)	65	Cerebrovascular Diseases	N/A not first tumor	N/A not first tumor	Complete dates are available and there are more than 0 days of survival	Cerebrovascular Diseases	Dead	Active follow-up
961924	65-69 years	67 years	67	1928	June	1996	White	Female	Breast	C50.4-Upper-outer quadrant of breast	504	Female Breast	White	Non-Spanish-Hispanic-Latino	Non-Hispanic White	White	Married (including common law)	Blank(s)	194	Cerebrovascular Diseases	N/A not first tumor	N/A not first tumor	Complete dates are available and there are more than 0 days of survival	Cerebrovascular Diseases	Dead	Active follow-up
962784	70-74 years	73 years	73	1921	June	1995	White	Male	Urinary Bladder	C67.2-Lateral wall of bladder	672	Urinary Bladder	White	Non-Spanish-Hispanic-Latino	Non-Hispanic White	White	Married (including common law)	Blank(s)	108	Cerebrovascular Diseases	N/A not first tumor	N/A not first tumor	Complete dates are available and there are more than 0 days of survival	Cerebrovascular Diseases	Dead	Active follow-up
963539	75-79 years	76 years	76	1918	May	1994	White	Female	Breast	C50.9-Breast, NOS	509	Female Breast	White	Non-Spanish-Hispanic-Latino	Non-Hispanic White	White	Widowed	Blank(s)	106	Cerebrovascular Diseases	N/A not first tumor	N/A not first tumor	Complete dates are available and there are more than 0 days of survival	Cerebrovascular Diseases	Dead	Active follow-up
965651	70-74 years	73 years	73	1919	June	1993	White	Female	Breast	C50.5-Lower-outer quadrant of breast	505	Female Breast	White	Non-Spanish-Hispanic-Latino	Non-Hispanic White	White	Married (including common law)	Blank(s)	219	Cerebrovascular Diseases	N/A not first tumor	N/A not first tumor	Complete dates are available and there are more than 0 days of survival	Cerebrovascular Diseases	Dead	Active follow-up
965877	70-74 years	74 years	74	1921	December	1995	White	Male	Kidney and Renal Pelvis	C64.9-Kidney, NOS	649	Kidney	White	Non-Spanish-Hispanic-Latino	Non-Hispanic White	White	Married (including common law)	Blank(s)	0	Cerebrovascular Diseases	N/A not first tumor	N/A not first tumor	Complete dates are available and there are more than 0 days of survival	Cerebrovascular Diseases	Dead	Active follow-up
967423	85+ years	85+ years	87	1918	July	2006	White	Female	Breast	C50.4-Upper-outer quadrant of breast	504	Female Breast	White	Non-Spanish-Hispanic-Latino	Non-Hispanic White	White	Married (including common law)	Blank(s)	31	Cerebrovascular Diseases	N/A not first tumor	N/A not first tumor	Complete dates are available and there are more than 0 days of survival	Cerebrovascular Diseases	Dead	Active follow-up
968149	70-74 years	74 years	74	1920	September	1994	Black	Female	Thyroid	C73.9-Thyroid gland	739	Thyroid	Black	Non-Spanish-Hispanic-Latino	Non-Hispanic Black	Black	Widowed	Blank(s)	Unknown	Cerebrovascular Diseases	N/A not first tumor	N/A not first tumor	Not calculated because a Death Certificate Only or Autopsy Only case	Cerebrovascular Diseases	Dead	Autopsy/death certificate only cases
969216	70-74 years	72 years	72	1922	May	1995	White	Male	Urinary Bladder	C67.9-Bladder, NOS	679	Urinary Bladder	White	Non-Spanish-Hispanic-Latino	Non-Hispanic White	White	Divorced	Blank(s)	8	Cerebrovascular Diseases	N/A not first tumor	N/A not first tumor	Complete dates are available and there are more than 0 days of survival	Cerebrovascular Diseases	Dead	Active follow-up
970765	80-84 years	84 years	84	1916	January	2001	Other (American Indian/AK Native, Asian/Pacific Islander)	Female	Breast	C50.4-Upper-outer quadrant of breast	504	Female Breast	Asian or Pacific Islander	Non-Spanish-Hispanic-Latino	Non-Hispanic Asian or Pacific Islander	Chinese	Single (never married)	Blank(s)	113	Cerebrovascular Diseases	N/A not first tumor	N/A not first tumor	Complete dates are available and there are more than 0 days of survival	Cerebrovascular Diseases	Dead	Active follow-up
971895	75-79 years	75 years	75	1916	May	1992	White	Female	Breast	C50.4-Upper-outer quadrant of breast	504	Female Breast	White	Non-Spanish-Hispanic-Latino	Non-Hispanic White	White	Married (including common law)	Blank(s)	87	Cerebrovascular Diseases	N/A not first tumor	N/A not first tumor	Complete dates are available and there are more than 0 days of survival	Cerebrovascular Diseases	Dead	Active follow-up
971895	75-79 years	76 years	76	1916	March	1993	White	Female	Transverse Colon	C18.4-Transverse colon	184	Transverse Colon	White	Non-Spanish-Hispanic-Latino	Non-Hispanic White	White	Married (including common law)	Blank(s)	77	Cerebrovascular Diseases	N/A not first tumor	N/A not first tumor	Complete dates are available and there are more than 0 days of survival	Cerebrovascular Diseases	Dead	Active follow-up
972613	80-84 years	84 years	84	1908	October	1992	White	Female	Breast	C50.8-Overlapping lesion of breast	508	Female Breast	White	Non-Spanish-Hispanic-Latino	Non-Hispanic White	White	Married (including common law)	Blank(s)	19	Cerebrovascular Diseases	N/A not first tumor	N/A not first tumor	Incomplete dates are available and there cannot be zero days of follow-up	Cerebrovascular Diseases	Dead	Active follow-up
972887	85+ years	85+ years	86	1913	May	1999	White	Female	Sigmoid Colon	C18.7-Sigmoid colon	187	Sigmoid Colon	White	Non-Spanish-Hispanic-Latino	Non-Hispanic White	White	Widowed	Blank(s)	48	Cerebrovascular Diseases	N/A not first tumor	N/A not first tumor	Complete dates are available and there are more than 0 days of survival	Cerebrovascular Diseases	Dead	Active follow-up
974081	60-64 years	61 years	61	1939	October	2000	Black	Male	Prostate	C61.9-Prostate gland	619	Prostate	Black	Non-Spanish-Hispanic-Latino	Non-Hispanic Black	Black	Divorced	Blank(s)	46	Cerebrovascular Diseases	N/A not first tumor	N/A not first tumor	Incomplete dates are available and there cannot be zero days of follow-up	Cerebrovascular Diseases	Dead	Active follow-up
975310	80-84 years	82 years	82	1918	February	2001	White	Male	Other Non-Epithelial Skin	C44.3-Skin other/unspec parts of face	443	Other Non-Epithelial Skin	White	Spanish-Hispanic-Latino	Hispanic (All Races)	White	Married (including common law)	Blank(s)	28	Cerebrovascular Diseases	N/A not first tumor	N/A not first tumor	Complete dates are available and there are more than 0 days of survival	Cerebrovascular Diseases	Dead	Active follow-up
976488	70-74 years	74 years	74	1921	February	1996	White	Female	NHL - Extranodal	C49.3-Conn, subcutaneous, other soft tis: thorax	493	NHL - Extranodal	White	Spanish-Hispanic-Latino	Hispanic (All Races)	White	Married (including common law)	Blank(s)	102	Cerebrovascular Diseases	N/A not first tumor	N/A not first tumor	Complete dates are available and there are more than 0 days of survival	Cerebrovascular Diseases	Dead	Active follow-up
976830	85+ years	85+ years	87	1906	October	1993	White	Male	Gum and Other Mouth	C03.1-Lower gum	31	Gum and Other Mouth	White	Non-Spanish-Hispanic-Latino	Non-Hispanic White	White	Widowed	Blank(s)	5	Cerebrovascular Diseases	N/A not first tumor	N/A not first tumor	Complete dates are available and there are more than 0 days of survival	Cerebrovascular Diseases	Dead	Active follow-up
976904	70-74 years	74 years	74	1936	January	2011	Other (American Indian/AK Native, Asian/Pacific Islander)	Female	Breast	C50.2-Upper-inner quadrant of breast	502	Female Breast	Asian or Pacific Islander	Non-Spanish-Hispanic-Latino	Non-Hispanic Asian or Pacific Islander	Hawaiian	Widowed	Insured	7	Cerebrovascular Diseases	N/A not first tumor	N/A not first tumor	Complete dates are available and there are more than 0 days of survival	Cerebrovascular Diseases	Dead	Active follow-up
976940	85+ years	85+ years	89	1913	October	2002	White	Female	Breast	C50.4-Upper-outer quadrant of breast	504	Female Breast	White	Non-Spanish-Hispanic-Latino	Non-Hispanic White	White	Married (including common law)	Blank(s)	20	Cerebrovascular Diseases	N/A not first tumor	N/A not first tumor	Complete dates are available and there are more than 0 days of survival	Cerebrovascular Diseases	Dead	Active follow-up
977078	80-84 years	80 years	80	1917	May	1997	White	Female	Sigmoid Colon	C18.7-Sigmoid colon	187	Sigmoid Colon	White	Non-Spanish-Hispanic-Latino	Non-Hispanic White	White	Divorced	Blank(s)	223	Cerebrovascular Diseases	N/A not first tumor	N/A not first tumor	Complete dates are available and there are more than 0 days of survival	Cerebrovascular Diseases	Dead	Active follow-up
977522	65-69 years	68 years	68	1928	July	1996	White	Female	Breast	C50.2-Upper-inner quadrant of breast	502	Female Breast	White	Non-Spanish-Hispanic-Latino	Non-Hispanic White	White	Divorced	Blank(s)	56	Cerebrovascular Diseases	N/A not first tumor	N/A not first tumor	Complete dates are available and there are more than 0 days of survival	Cerebrovascular Diseases	Dead	Active follow-up
979934	80-84 years	82 years	82	1912	June	1995	White	Female	Corpus Uteri	C54.1-Endometrium	541	Corpus Uteri	White	Non-Spanish-Hispanic-Latino	Non-Hispanic White	White	Widowed	Blank(s)	124	Cerebrovascular Diseases	N/A not first tumor	N/A not first tumor	Complete dates are available and there are more than 0 days of survival	Cerebrovascular Diseases	Dead	Active follow-up
981215	85+ years	85+ years	90	1904	March	1995	Black	Female	Breast	C50.9-Breast, NOS	509	Female Breast	Black	Non-Spanish-Hispanic-Latino	Non-Hispanic Black	Black	Widowed	Blank(s)	33	Cerebrovascular Diseases	N/A not first tumor	N/A not first tumor	Complete dates are available and there are more than 0 days of survival	Cerebrovascular Diseases	Dead	Active follow-up
981451	50-54 years	53 years	53	1940	November	1993	White	Female	Nose, Nasal Cavity and Middle Ear	C31.9-Accessory sinus, NOS	319	Nose, Nasal Cavity and Middle Ear	White	Non-Spanish-Hispanic-Latino	Non-Hispanic White	White	Married (including common law)	Blank(s)	260	Cerebrovascular Diseases	N/A not first tumor	N/A not first tumor	Complete dates are available and there are more than 0 days of survival	Cerebrovascular Diseases	Dead	Active follow-up
981451	55-59 years	56 years	56	1940	Blank(s)	1996	White	Female	Chronic Lymphocytic Leukemia	C42.1-Bone marrow	421	Chronic Lymphocytic Leukemia	White	Non-Spanish-Hispanic-Latino	Non-Hispanic White	White	Married (including common law)	Blank(s)	229	Cerebrovascular Diseases	N/A not first tumor	N/A not first tumor	Incomplete dates are available and there cannot be zero days of follow-up	Cerebrovascular Diseases	Dead	Active follow-up
981483	80-84 years	81 years	81	1913	October	1994	White	Female	Cecum	C18.0-Cecum	180	Cecum	White	Non-Spanish-Hispanic-Latino	Non-Hispanic White	White	Widowed	Blank(s)	125	Cerebrovascular Diseases	N/A not first tumor	N/A not first tumor	Complete dates are available and there are more than 0 days of survival	Cerebrovascular Diseases	Dead	Active follow-up
982180	85+ years	85+ years	91	1910	June	2001	Other (American Indian/AK Native, Asian/Pacific Islander)	Female	Breast	C50.2-Upper-inner quadrant of breast	502	Female Breast	Asian or Pacific Islander	Non-Spanish-Hispanic-Latino	Non-Hispanic Asian or Pacific Islander	Chinese	Married (including common law)	Blank(s)	41	Cerebrovascular Diseases	N/A not first tumor	N/A not first tumor	Complete dates are available and there are more than 0 days of survival	Cerebrovascular Diseases	Dead	Active follow-up
982255	85+ years	85+ years	85	1907	January	1993	White	Female	Breast	C50.4-Upper-outer quadrant of breast	504	Female Breast	White	Non-Spanish-Hispanic-Latino	Non-Hispanic White	White	Widowed	Blank(s)	29	Cerebrovascular Diseases	N/A not first tumor	N/A not first tumor	Complete dates are available and there are more than 0 days of survival	Cerebrovascular Diseases	Dead	Active follow-up
982255	85+ years	85+ years	85	1907	January	1993	White	Female	Breast	C50.4-Upper-outer quadrant of breast	504	Female Breast	White	Non-Spanish-Hispanic-Latino	Non-Hispanic White	White	Widowed	Blank(s)	29	Cerebrovascular Diseases	N/A not first tumor	N/A not first tumor	Complete dates are available and there are more than 0 days of survival	Cerebrovascular Diseases	Dead	Active follow-up
982643	85+ years	85+ years	87	1927	Blank(s)	2014	White	Male	Prostate	C61.9-Prostate gland	619	Prostate	White	Non-Spanish-Hispanic-Latino	Non-Hispanic White	White	Married (including common law)	Insured/No specifics	11	Cerebrovascular Diseases	N/A not first tumor	N/A not first tumor	Incomplete dates are available and there cannot be zero days of follow-up	Cerebrovascular Diseases	Dead	Active follow-up
983217	85+ years	85+ years	89	1906	January	1996	White	Male	Ascending Colon	C18.2-Ascending colon	182	Ascending Colon	White	Non-Spanish-Hispanic-Latino	Non-Hispanic White	White	Widowed	Blank(s)	3	Cerebrovascular Diseases	N/A not first tumor	N/A not first tumor	Complete dates are available and there are more than 0 days of survival	Cerebrovascular Diseases	Dead	Active follow-up
983981	55-59 years	57 years	57	1941	September	1999	White	Female	Breast	C50.4-Upper-outer quadrant of breast	504	Female Breast	White	Non-Spanish-Hispanic-Latino	Non-Hispanic White	White	Married (including common law)	Blank(s)	79	Cerebrovascular Diseases	N/A not first tumor	N/A not first tumor	Complete dates are available and there are more than 0 days of survival	Cerebrovascular Diseases	Dead	Active follow-up
984159	65-69 years	68 years	68	1932	February	2001	White	Female	Breast	C50.4-Upper-outer quadrant of breast	504	Female Breast	White	Spanish-Hispanic-Latino	Hispanic (All Races)	White	Single (never married)	Blank(s)	72	Cerebrovascular Diseases	N/A not first tumor	N/A not first tumor	Complete dates are available and there are more than 0 days of survival	Cerebrovascular Diseases	Dead	Active follow-up
985170	80-84 years	84 years	84	1915	July	1999	Other (American Indian/AK Native, Asian/Pacific Islander)	Male	Urinary Bladder	C67.2-Lateral wall of bladder	672	Urinary Bladder	Asian or Pacific Islander	Non-Spanish-Hispanic-Latino	Non-Hispanic Asian or Pacific Islander	Filipino	Married (including common law)	Blank(s)	6	Cerebrovascular Diseases	N/A not first tumor	N/A not first tumor	Complete dates are available and there are more than 0 days of survival	Cerebrovascular Diseases	Dead	Active follow-up
985866	70-74 years	73 years	73	1921	June	1995	Other (American Indian/AK Native, Asian/Pacific Islander)	Male	Sigmoid Colon	C18.7-Sigmoid colon	187	Sigmoid Colon	Asian or Pacific Islander	Non-Spanish-Hispanic-Latino	Non-Hispanic Asian or Pacific Islander	Chinese	Married (including common law)	Blank(s)	118	Cerebrovascular Diseases	N/A not first tumor	N/A not first tumor	Complete dates are available and there are more than 0 days of survival	Cerebrovascular Diseases	Dead	Active follow-up
987952	70-74 years	72 years	72	1921	August	1993	Black	Female	Breast	C50.8-Overlapping lesion of breast	508	Female Breast	Black	Non-Spanish-Hispanic-Latino	Non-Hispanic Black	Black	Married (including common law)	Blank(s)	115	Cerebrovascular Diseases	N/A not first tumor	N/A not first tumor	Complete dates are available and there are more than 0 days of survival	Cerebrovascular Diseases	Dead	Active follow-up
991909	75-79 years	79 years	79	1913	December	1992	White	Male	Melanoma of the Skin	C44.2-External ear	442	Melanoma of the Skin	White	Non-Spanish-Hispanic-Latino	Non-Hispanic White	White	Married (including common law)	Blank(s)	107	Cerebrovascular Diseases	N/A not first tumor	N/A not first tumor	Complete dates are available and there are more than 0 days of survival	Cerebrovascular Diseases	Dead	Active follow-up
993392	70-74 years	73 years	73	1923	September	1996	White	Female	Ascending Colon	C18.2-Ascending colon	182	Ascending Colon	White	Non-Spanish-Hispanic-Latino	Non-Hispanic White	White	Widowed	Blank(s)	29	Cerebrovascular Diseases	N/A not first tumor	N/A not first tumor	Complete dates are available and there are more than 0 days of survival	Cerebrovascular Diseases	Dead	Active follow-up
994008	65-69 years	67 years	67	1925	April	1992	White	Female	Lung and Bronchus	C34.9-Lung, NOS	349	Lung and Bronchus	White	Non-Spanish-Hispanic-Latino	Non-Hispanic White	White	Married (including common law)	Blank(s)	104	Cerebrovascular Diseases	N/A not first tumor	N/A not first tumor	Complete dates are available and there are more than 0 days of survival	Cerebrovascular Diseases	Dead	Active follow-up
994717	70-74 years	71 years	71	1921	January	1993	White	Female	Sigmoid Colon	C18.7-Sigmoid colon	187	Sigmoid Colon	White	Non-Spanish-Hispanic-Latino	Non-Hispanic White	White	Widowed	Blank(s)	267	Cerebrovascular Diseases	N/A not first tumor	N/A not first tumor	Complete dates are available and there are more than 0 days of survival	Cerebrovascular Diseases	Dead	Active follow-up
995011	80-84 years	82 years	82	1911	November	1993	White	Female	Rectum	C20.9-Rectum, NOS	209	Rectum	White	Spanish-Hispanic-Latino	Hispanic (All Races)	White	Married (including common law)	Blank(s)	151	Cerebrovascular Diseases	N/A not first tumor	N/A not first tumor	Complete dates are available and there are more than 0 days of survival	Cerebrovascular Diseases	Dead	Active follow-up
995660	80-84 years	80 years	80	1917	February	1998	White	Female	Breast	C50.9-Breast, NOS	509	Female Breast	White	Non-Spanish-Hispanic-Latino	Non-Hispanic White	White	Unknown	Blank(s)	49	Cerebrovascular Diseases	N/A not first tumor	N/A not first tumor	Incomplete dates are available and there cannot be zero days of follow-up	Cerebrovascular Diseases	Dead	Active follow-up
997997	85+ years	85+ years	85	1909	April	1995	White	Female	Melanoma of the Skin	C44.7-Skin of lower limb and hip	447	Melanoma of the Skin	White	Non-Spanish-Hispanic-Latino	Non-Hispanic White	White	Single (never married)	Blank(s)	56	Cerebrovascular Diseases	N/A not first tumor	N/A not first tumor	Complete dates are available and there are more than 0 days of survival	Cerebrovascular Diseases	Dead	Active follow-up
1001401	70-74 years	73 years	73	1925	August	1999	White	Female	Soft Tissue including Heart	C49.2-Conn, subcutaneous, other soft tis: lower limb, hip	492	Soft Tissue including Heart	White	Non-Spanish-Hispanic-Latino	Non-Hispanic White	White	Widowed	Blank(s)	78	Cerebrovascular Diseases	N/A not first tumor	N/A not first tumor	Complete dates are available and there are more than 0 days of survival	Cerebrovascular Diseases	Dead	Active follow-up
1001650	80-84 years	82 years	82	1916	July	1998	White	Female	NHL - Nodal	C77.8-Lymph nodes of multiple regions	778	NHL - Nodal	White	Non-Spanish-Hispanic-Latino	Non-Hispanic White	White	Married (including common law)	Blank(s)	31	Cerebrovascular Diseases	N/A not first tumor	N/A not first tumor	Complete dates are available and there are more than 0 days of survival	Cerebrovascular Diseases	Dead	Active follow-up
1002199	80-84 years	83 years	83	1909	February	1993	White	Female	Cecum	C18.0-Cecum	180	Cecum	White	Non-Spanish-Hispanic-Latino	Non-Hispanic White	White	Widowed	Blank(s)	151	Cerebrovascular Diseases	N/A not first tumor	N/A not first tumor	Complete dates are available and there are more than 0 days of survival	Cerebrovascular Diseases	Dead	Active follow-up
1003615	85+ years	85+ years	90	1904	March	1994	White	Female	Breast	C50.5-Lower-outer quadrant of breast	505	Female Breast	White	Non-Spanish-Hispanic-Latino	Non-Hispanic White	White	Single (never married)	Blank(s)	28	Cerebrovascular Diseases	N/A not first tumor	N/A not first tumor	Complete dates are available and there are more than 0 days of survival	Cerebrovascular Diseases	Dead	Active follow-up
1004637	75-79 years	76 years	76	1926	August	2002	White	Female	Breast	C50.0-Nipple	500	Female Breast	White	Non-Spanish-Hispanic-Latino	Non-Hispanic White	White	Married (including common law)	Blank(s)	108	Cerebrovascular Diseases	N/A not first tumor	N/A not first tumor	Complete dates are available and there are more than 0 days of survival	Cerebrovascular Diseases	Dead	Active follow-up
1005681	85+ years	85+ years	91	1906	August	1997	White	Male	Ascending Colon	C18.2-Ascending colon	182	Ascending Colon	White	Non-Spanish-Hispanic-Latino	Non-Hispanic White	White	Widowed	Blank(s)	58	Cerebrovascular Diseases	N/A not first tumor	N/A not first tumor	Complete dates are available and there are more than 0 days of survival	Cerebrovascular Diseases	Dead	Active follow-up
1006538	80-84 years	84 years	84	1925	July	2009	White	Female	Breast	C50.6-Axillary tail of breast	506	Female Breast	White	Non-Spanish-Hispanic-Latino	Non-Hispanic White	White	Married (including common law)	Insured	43	Cerebrovascular Diseases	N/A not first tumor	N/A not first tumor	Complete dates are available and there are more than 0 days of survival	Cerebrovascular Diseases	Dead	Active follow-up
1006792	85+ years	85+ years	87	1924	April	2012	White	Female	Pancreas	C25.0-Head of pancreas	250	Pancreas	White	Non-Spanish-Hispanic-Latino	Non-Hispanic White	White	Unknown	Insured	0	Cerebrovascular Diseases	N/A not first tumor	N/A not first tumor	Complete dates are available and there are more than 0 days of survival	Cerebrovascular Diseases	Dead	Active follow-up
1007823	80-84 years	82 years	82	1909	February	1992	White	Male	Ascending Colon	C18.2-Ascending colon	182	Ascending Colon	White	Non-Spanish-Hispanic-Latino	Non-Hispanic White	White	Married (including common law)	Blank(s)	58	Cerebrovascular Diseases	N/A not first tumor	N/A not first tumor	Complete dates are available and there are more than 0 days of survival	Cerebrovascular Diseases	Dead	Active follow-up
1008862	80-84 years	80 years	80	1923	May	2003	White	Female	Gum and Other Mouth	C06.0-Cheek mucosa	60	Gum and Other Mouth	White	Non-Spanish-Hispanic-Latino	Non-Hispanic White	White	Widowed	Blank(s)	0	Cerebrovascular Diseases	N/A not first tumor	N/A not first tumor	Incomplete dates are available and there cannot be zero days of follow-up	Cerebrovascular Diseases	Dead	Active follow-up
1009278	75-79 years	76 years	76	1915	February	1992	White	Male	Prostate	C61.9-Prostate gland	619	Prostate	White	Non-Spanish-Hispanic-Latino	Non-Hispanic White	White	Married (including common law)	Blank(s)	144	Cerebrovascular Diseases	N/A not first tumor	N/A not first tumor	Complete dates are available and there are more than 0 days of survival	Cerebrovascular Diseases	Dead	Active follow-up
1009548	85+ years	85+ years	86	1907	September	1993	White	Female	Breast	C50.1-Central portion of breast	501	Female Breast	White	Non-Spanish-Hispanic-Latino	Non-Hispanic White	White	Married (including common law)	Blank(s)	51	Cerebrovascular Diseases	N/A not first tumor	N/A not first tumor	Complete dates are available and there are more than 0 days of survival	Cerebrovascular Diseases	Dead	Active follow-up
1009592	80-84 years	83 years	83	1928	May	2012	White	Male	Prostate	C61.9-Prostate gland	619	Prostate	White	Non-Spanish-Hispanic-Latino	Non-Hispanic White	White	Married (including common law)	Insured	9	Cerebrovascular Diseases	N/A not first tumor	N/A not first tumor	Complete dates are available and there are more than 0 days of survival	Cerebrovascular Diseases	Dead	Active follow-up
1011085	80-84 years	84 years	84	1907	August	1992	White	Female	Breast	C50.8-Overlapping lesion of breast	508	Female Breast	White	Non-Spanish-Hispanic-Latino	Non-Hispanic White	White	Widowed	Blank(s)	181	Cerebrovascular Diseases	N/A not first tumor	N/A not first tumor	Complete dates are available and there are more than 0 days of survival	Cerebrovascular Diseases	Dead	Active follow-up
1012778	60-64 years	64 years	64	1939	January	2004	Other (American Indian/AK Native, Asian/Pacific Islander)	Female	Lung and Bronchus	C34.1-Upper lobe, lung	341	Lung and Bronchus	Asian or Pacific Islander	Non-Spanish-Hispanic-Latino	Non-Hispanic Asian or Pacific Islander	Chinese	Married (including common law)	Blank(s)	83	Cerebrovascular Diseases	N/A not first tumor	N/A not first tumor	Complete dates are available and there are more than 0 days of survival	Cerebrovascular Diseases	Dead	Active follow-up
1013399	70-74 years	73 years	73	1921	January	1995	White	Male	Miscellaneous	C80.9-Unknown primary site	809	Miscellaneous	White	Non-Spanish-Hispanic-Latino	Non-Hispanic White	White	Divorced	Blank(s)	10	Cerebrovascular Diseases	N/A not first tumor	N/A not first tumor	Incomplete dates are available and there cannot be zero days of follow-up	Cerebrovascular Diseases	Dead	Active follow-up
1013791	80-84 years	80 years	80	1912	June	1992	White	Male	Lip	C00.1-External lower lip	1	Lip	White	Non-Spanish-Hispanic-Latino	Non-Hispanic White	White	Widowed	Blank(s)	13	Cerebrovascular Diseases	N/A not first tumor	N/A not first tumor	Incomplete dates are available and there cannot be zero days of follow-up	Cerebrovascular Diseases	Dead	Active follow-up
1013817	75-79 years	75 years	75	1921	Blank(s)	1996	White	Female	Transverse Colon	C18.4-Transverse colon	184	Transverse Colon	White	Non-Spanish-Hispanic-Latino	Non-Hispanic White	White	Widowed	Blank(s)	47	Cerebrovascular Diseases	N/A not first tumor	N/A not first tumor	Incomplete dates are available and there cannot be zero days of follow-up	Cerebrovascular Diseases	Dead	Active follow-up
1014641	80-84 years	80 years	80	1915	October	1995	White	Male	Tongue	C02.9-Tongue, NOS	29	Tongue	White	Non-Spanish-Hispanic-Latino	Non-Hispanic White	White	Widowed	Blank(s)	32	Cerebrovascular Diseases	N/A not first tumor	N/A not first tumor	Complete dates are available and there are more than 0 days of survival	Cerebrovascular Diseases	Dead	Active follow-up
1014829	85+ years	85+ years	87	1905	July	1992	White	Male	Prostate	C61.9-Prostate gland	619	Prostate	White	Non-Spanish-Hispanic-Latino	Non-Hispanic White	White	Married (including common law)	Blank(s)	75	Cerebrovascular Diseases	N/A not first tumor	N/A not first tumor	Complete dates are available and there are more than 0 days of survival	Cerebrovascular Diseases	Dead	Active follow-up
1015555	80-84 years	80 years	80	1924	October	2004	White	Female	Corpus Uteri	C54.1-Endometrium	541	Corpus Uteri	White	Non-Spanish-Hispanic-Latino	Non-Hispanic White	White	Widowed	Blank(s)	16	Cerebrovascular Diseases	N/A not first tumor	N/A not first tumor	Complete dates are available and there are more than 0 days of survival	Cerebrovascular Diseases	Dead	Active follow-up
1015931	80-84 years	83 years	83	1909	August	1992	White	Male	Floor of Mouth	C04.9-Floor of mouth, NOS	49	Floor of Mouth	White	Spanish-Hispanic-Latino	Hispanic (All Races)	White	Married (including common law)	Blank(s)	89	Cerebrovascular Diseases	N/A not first tumor	N/A not first tumor	Incomplete dates are available and there cannot be zero days of follow-up	Cerebrovascular Diseases	Dead	Active follow-up
1016463	70-74 years	73 years	73	1936	May	2009	White	Female	Pancreas	C25.0-Head of pancreas	250	Pancreas	White	Spanish-Hispanic-Latino	Hispanic (All Races)	White	Married (including common law)	Insured	34	Cerebrovascular Diseases	N/A not first tumor	N/A not first tumor	Complete dates are available and there are more than 0 days of survival	Cerebrovascular Diseases	Dead	Active follow-up
1016581	80-84 years	80 years	80	1915	July	1995	White	Female	Lung and Bronchus	C34.1-Upper lobe, lung	341	Lung and Bronchus	White	Non-Spanish-Hispanic-Latino	Non-Hispanic White	White	Widowed	Blank(s)	10	Cerebrovascular Diseases	N/A not first tumor	N/A not first tumor	Complete dates are available and there are more than 0 days of survival	Cerebrovascular Diseases	Dead	Active follow-up
1016881	80-84 years	83 years	83	1912	January	1996	Black	Male	Other Male Genital Organs	C63.9-Male genital organs, NOS	639	Other Male Genital Organs	Black	Non-Spanish-Hispanic-Latino	Non-Hispanic Black	Black	Single (never married)	Blank(s)	9	Cerebrovascular Diseases	N/A not first tumor	N/A not first tumor	Complete dates are available and there are more than 0 days of survival	Cerebrovascular Diseases	Dead	Active follow-up
1016881	80-84 years	84 years	84	1912	June	1996	Black	Male	Lung and Bronchus	C34.1-Upper lobe, lung	341	Lung and Bronchus	Black	Non-Spanish-Hispanic-Latino	Non-Hispanic Black	Black	Single (never married)	Blank(s)	3	Cerebrovascular Diseases	N/A not first tumor	N/A not first tumor	Complete dates are available and there are more than 0 days of survival	Cerebrovascular Diseases	Dead	Active follow-up
1016920	80-84 years	83 years	83	1928	March	2012	White	Male	Urinary Bladder	C67.9-Bladder, NOS	679	Urinary Bladder	White	Non-Spanish-Hispanic-Latino	Non-Hispanic White	White	Married (including common law)	Insured	6	Cerebrovascular Diseases	N/A not first tumor	N/A not first tumor	Complete dates are available and there are more than 0 days of survival	Cerebrovascular Diseases	Dead	Active follow-up
1017316	75-79 years	77 years	77	1922	December	1999	White	Female	Breast	C50.2-Upper-inner quadrant of breast	502	Female Breast	White	Non-Spanish-Hispanic-Latino	Non-Hispanic White	White	Widowed	Blank(s)	131	Cerebrovascular Diseases	N/A not first tumor	N/A not first tumor	Complete dates are available and there are more than 0 days of survival	Cerebrovascular Diseases	Dead	Active follow-up
1019650	85+ years	85+ years	86	1913	April	2000	White	Female	Breast	C50.4-Upper-outer quadrant of breast	504	Female Breast	White	Non-Spanish-Hispanic-Latino	Non-Hispanic White	White	Married (including common law)	Blank(s)	76	Cerebrovascular Diseases	N/A not first tumor	N/A not first tumor	Complete dates are available and there are more than 0 days of survival	Cerebrovascular Diseases	Dead	Active follow-up
1020522	85+ years	85+ years	88	1906	February	1995	White	Female	Breast	C50.1-Central portion of breast	501	Female Breast	White	Non-Spanish-Hispanic-Latino	Non-Hispanic White	White	Widowed	Blank(s)	58	Cerebrovascular Diseases	N/A not first tumor	N/A not first tumor	Complete dates are available and there are more than 0 days of survival	Cerebrovascular Diseases	Dead	Active follow-up
1021006	80-84 years	81 years	81	1914	November	1995	White	Female	Breast	C50.4-Upper-outer quadrant of breast	504	Female Breast	White	Non-Spanish-Hispanic-Latino	Non-Hispanic White	White	Widowed	Blank(s)	84	Cerebrovascular Diseases	N/A not first tumor	N/A not first tumor	Complete dates are available and there are more than 0 days of survival	Cerebrovascular Diseases	Dead	Active follow-up
1021329	80-84 years	84 years	84	1912	November	1996	White	Female	Breast	C50.4-Upper-outer quadrant of breast	504	Female Breast	White	Non-Spanish-Hispanic-Latino	Non-Hispanic White	White	Widowed	Blank(s)	38	Cerebrovascular Diseases	N/A not first tumor	N/A not first tumor	Complete dates are available and there are more than 0 days of survival	Cerebrovascular Diseases	Dead	Active follow-up
1022019	80-84 years	80 years	80	1923	February	2004	White	Female	Breast	C50.8-Overlapping lesion of breast	508	Female Breast	White	Non-Spanish-Hispanic-Latino	Non-Hispanic White	White	Married (including common law)	Blank(s)	119	Cerebrovascular Diseases	N/A not first tumor	N/A not first tumor	Complete dates are available and there are more than 0 days of survival	Cerebrovascular Diseases	Dead	Active follow-up
1022019	80-84 years	82 years	82	1923	April	2006	White	Female	NHL - Extranodal	C16.2-Body of stomach	162	NHL - Extranodal	White	Non-Spanish-Hispanic-Latino	Non-Hispanic White	White	Married (including common law)	Blank(s)	92	Cerebrovascular Diseases	N/A not first tumor	N/A not first tumor	Complete dates are available and there are more than 0 days of survival	Cerebrovascular Diseases	Dead	Active follow-up
1024297	70-74 years	72 years	72	1923	March	1996	White	Female	Breast	C50.4-Upper-outer quadrant of breast	504	Female Breast	White	Non-Spanish-Hispanic-Latino	Non-Hispanic White	White	Widowed	Blank(s)	3	Cerebrovascular Diseases	N/A not first tumor	N/A not first tumor	Complete dates are available and there are more than 0 days of survival	Cerebrovascular Diseases	Dead	Active follow-up
1024540	85+ years	85+ years	86	1912	September	1999	White	Female	Breast	C50.9-Breast, NOS	509	Female Breast	White	Non-Spanish-Hispanic-Latino	Non-Hispanic White	White	Widowed	Blank(s)	36	Cerebrovascular Diseases	N/A not first tumor	N/A not first tumor	Complete dates are available and there are more than 0 days of survival	Cerebrovascular Diseases	Dead	Active follow-up
1027777	80-84 years	81 years	81	1912	December	1993	White	Male	Urinary Bladder	C67.8-Overlapping lesion of bladder	678	Urinary Bladder	White	Non-Spanish-Hispanic-Latino	Non-Hispanic White	White	Married (including common law)	Blank(s)	139	Cerebrovascular Diseases	N/A not first tumor	N/A not first tumor	Incomplete dates are available and there cannot be zero days of follow-up	Cerebrovascular Diseases	Dead	Active follow-up
1028372	85+ years	85+ years	87	1904	July	1992	Other (American Indian/AK Native, Asian/Pacific Islander)	Male	Other Biliary	C24.1-Ampulla of Vater	241	Other Biliary	Asian or Pacific Islander	Non-Spanish-Hispanic-Latino	Non-Hispanic Asian or Pacific Islander	Filipino	Married (including common law)	Blank(s)	115	Cerebrovascular Diseases	N/A not first tumor	N/A not first tumor	Complete dates are available and there are more than 0 days of survival	Cerebrovascular Diseases	Dead	Active follow-up
1028574	85+ years	85+ years	88	1905	January	1994	White	Female	Sigmoid Colon	C18.7-Sigmoid colon	187	Sigmoid Colon	White	Non-Spanish-Hispanic-Latino	Non-Hispanic White	White	Widowed	Blank(s)	34	Cerebrovascular Diseases	N/A not first tumor	N/A not first tumor	Complete dates are available and there are more than 0 days of survival	Cerebrovascular Diseases	Dead	Active follow-up
1029058	75-79 years	79 years	79	1915	December	1994	White	Female	Larynx	C32.0-Glottis	320	Larynx	White	Non-Spanish-Hispanic-Latino	Non-Hispanic White	White	Married (including common law)	Blank(s)	59	Cerebrovascular Diseases	N/A not first tumor	N/A not first tumor	Complete dates are available and there are more than 0 days of survival	Cerebrovascular Diseases	Dead	Active follow-up
1029979	75-79 years	79 years	79	1914	May	1993	White	Female	Breast	C50.1-Central portion of breast	501	Female Breast	White	Non-Spanish-Hispanic-Latino	Non-Hispanic White	White	Widowed	Blank(s)	190	Cerebrovascular Diseases	N/A not first tumor	N/A not first tumor	Complete dates are available and there are more than 0 days of survival	Cerebrovascular Diseases	Dead	Active follow-up
1031193	85+ years	85+ years	88	1919	November	2007	White	Female	Breast	C50.4-Upper-outer quadrant of breast	504	Female Breast	White	Non-Spanish-Hispanic-Latino	Non-Hispanic White	White	Married (including common law)	Insured/No specifics	62	Cerebrovascular Diseases	N/A not first tumor	N/A not first tumor	Complete dates are available and there are more than 0 days of survival	Cerebrovascular Diseases	Dead	Active follow-up
1035229	85+ years	85+ years	88	1905	December	1993	White	Female	Breast	C50.1-Central portion of breast	501	Female Breast	White	Non-Spanish-Hispanic-Latino	Non-Hispanic White	White	Widowed	Blank(s)	32	Cerebrovascular Diseases	N/A not first tumor	N/A not first tumor	Incomplete dates are available and there cannot be zero days of follow-up	Cerebrovascular Diseases	Dead	Active follow-up
1035247	80-84 years	84 years	84	1908	July	1993	Black	Male	Breast	C50.9-Breast, NOS	509	Male Breast	Black	Non-Spanish-Hispanic-Latino	Non-Hispanic Black	Black	Married (including common law)	Blank(s)	13	Cerebrovascular Diseases	N/A not first tumor	N/A not first tumor	Complete dates are available and there are more than 0 days of survival	Cerebrovascular Diseases	Dead	Active follow-up
1035523	85+ years	85+ years	92	1905	January	1998	White	Male	Stomach	C16.9-Stomach, NOS	169	Stomach	White	Non-Spanish-Hispanic-Latino	Non-Hispanic White	White	Married (including common law)	Blank(s)	4	Cerebrovascular Diseases	N/A not first tumor	N/A not first tumor	Complete dates are available and there are more than 0 days of survival	Cerebrovascular Diseases	Dead	Active follow-up
1037674	85+ years	85+ years	100	1894	July	1994	White	Female	Breast	C50.4-Upper-outer quadrant of breast	504	Female Breast	White	Non-Spanish-Hispanic-Latino	Non-Hispanic White	White	Widowed	Blank(s)	84	Cerebrovascular Diseases	N/A not first tumor	N/A not first tumor	Complete dates are available and there are more than 0 days of survival	Cerebrovascular Diseases	Dead	Active follow-up
1037692	80-84 years	83 years	83	1916	February	2000	White	Male	Urinary Bladder	C67.8-Overlapping lesion of bladder	678	Urinary Bladder	White	Non-Spanish-Hispanic-Latino	Non-Hispanic White	White	Married (including common law)	Blank(s)	7	Cerebrovascular Diseases	N/A not first tumor	N/A not first tumor	Complete dates are available and there are more than 0 days of survival	Cerebrovascular Diseases	Dead	Active follow-up
1039486	75-79 years	79 years	79	1920	October	2000	White	Male	Liver	C22.0-Liver	220	Liver	White	Non-Spanish-Hispanic-Latino	Non-Hispanic White	White	Married (including common law)	Blank(s)	6	Cerebrovascular Diseases	N/A not first tumor	N/A not first tumor	Complete dates are available and there are more than 0 days of survival	Cerebrovascular Diseases	Dead	Active follow-up
1041334	85+ years	85+ years	90	1904	February	1995	White	Female	Small Intestine	C17.2-Ileum	172	Small Intestine	White	Non-Spanish-Hispanic-Latino	Non-Hispanic White	White	Widowed	Blank(s)	49	Cerebrovascular Diseases	N/A not first tumor	N/A not first tumor	Complete dates are available and there are more than 0 days of survival	Cerebrovascular Diseases	Dead	Active follow-up
1042728	75-79 years	78 years	78	1915	October	1993	White	Male	NHL - Extranodal	C48.0-Retroperitoneum	480	NHL - Extranodal	White	Non-Spanish-Hispanic-Latino	Non-Hispanic White	White	Married (including common law)	Blank(s)	168	Cerebrovascular Diseases	N/A not first tumor	N/A not first tumor	Complete dates are available and there are more than 0 days of survival	Cerebrovascular Diseases	Dead	Active follow-up
1042728	80-84 years	83 years	83	1915	October	1998	White	Male	Ascending Colon	C18.2-Ascending colon	182	Ascending Colon	White	Non-Spanish-Hispanic-Latino	Non-Hispanic White	White	Widowed	Blank(s)	108	Cerebrovascular Diseases	N/A not first tumor	N/A not first tumor	Complete dates are available and there are more than 0 days of survival	Cerebrovascular Diseases	Dead	Active follow-up
1043486	70-74 years	73 years	73	1924	February	1998	White	Female	Corpus Uteri	C54.1-Endometrium	541	Corpus Uteri	White	Non-Spanish-Hispanic-Latino	Non-Hispanic White	White	Married (including common law)	Blank(s)	209	Cerebrovascular Diseases	N/A not first tumor	N/A not first tumor	Complete dates are available and there are more than 0 days of survival	Cerebrovascular Diseases	Dead	Active follow-up
1045243	70-74 years	71 years	71	1923	July	1995	White	Female	Breast	C50.8-Overlapping lesion of breast	508	Female Breast	White	Non-Spanish-Hispanic-Latino	Non-Hispanic White	White	Married (including common law)	Blank(s)	220	Cerebrovascular Diseases	N/A not first tumor	N/A not first tumor	Complete dates are available and there are more than 0 days of survival	Cerebrovascular Diseases	Dead	Active follow-up
1045465	75-79 years	79 years	79	1914	January	1994	Black	Female	Breast	C50.3-Lower-inner quadrant of breast	503	Female Breast	Black	Non-Spanish-Hispanic-Latino	Non-Hispanic Black	Black	Married (including common law)	Blank(s)	149	Cerebrovascular Diseases	N/A not first tumor	N/A not first tumor	Complete dates are available and there are more than 0 days of survival	Cerebrovascular Diseases	Dead	Active follow-up
1045865	80-84 years	81 years	81	1920	November	2001	White	Male	Prostate	C61.9-Prostate gland	619	Prostate	White	Non-Spanish-Hispanic-Latino	Non-Hispanic White	White	Married (including common law)	Blank(s)	85	Cerebrovascular Diseases	N/A not first tumor	N/A not first tumor	Complete dates are available and there are more than 0 days of survival	Cerebrovascular Diseases	Dead	Active follow-up
1045865	80-84 years	83 years	83	1920	March	2004	White	Male	NHL - Nodal	C77.8-Lymph nodes of multiple regions	778	NHL - Nodal	White	Non-Spanish-Hispanic-Latino	Non-Hispanic White	White	Married (including common law)	Blank(s)	57	Cerebrovascular Diseases	N/A not first tumor	N/A not first tumor	Complete dates are available and there are more than 0 days of survival	Cerebrovascular Diseases	Dead	Active follow-up
1045972	75-79 years	77 years	77	1920	January	1998	White	Male	Prostate	C61.9-Prostate gland	619	Prostate	White	Non-Spanish-Hispanic-Latino	Non-Hispanic White	White	Married (including common law)	Blank(s)	156	Cerebrovascular Diseases	N/A not first tumor	N/A not first tumor	Complete dates are available and there are more than 0 days of survival	Cerebrovascular Diseases	Dead	Active follow-up
1047949	75-79 years	76 years	76	1918	December	1994	White	Female	Breast	C50.3-Lower-inner quadrant of breast	503	Female Breast	White	Non-Spanish-Hispanic-Latino	Non-Hispanic White	White	Married (including common law)	Blank(s)	89	Cerebrovascular Diseases	N/A not first tumor	N/A not first tumor	Complete dates are available and there are more than 0 days of survival	Cerebrovascular Diseases	Dead	Active follow-up
1049057	75-79 years	77 years	77	1919	February	1997	White	Female	Breast	C50.4-Upper-outer quadrant of breast	504	Female Breast	White	Non-Spanish-Hispanic-Latino	Non-Hispanic White	White	Married (including common law)	Blank(s)	95	Cerebrovascular Diseases	N/A not first tumor	N/A not first tumor	Complete dates are available and there are more than 0 days of survival	Cerebrovascular Diseases	Dead	Active follow-up
1050156	80-84 years	84 years	84	1917	April	2002	White	Female	Breast	C50.4-Upper-outer quadrant of breast	504	Female Breast	White	Non-Spanish-Hispanic-Latino	Non-Hispanic White	White	Widowed	Blank(s)	69	Cerebrovascular Diseases	N/A not first tumor	N/A not first tumor	Complete dates are available and there are more than 0 days of survival	Cerebrovascular Diseases	Dead	Active follow-up
1050401	75-79 years	79 years	79	1934	November	2013	White	Male	Prostate	C61.9-Prostate gland	619	Prostate	White	Non-Spanish-Hispanic-Latino	Non-Hispanic White	White	Widowed	Insured	6	Cerebrovascular Diseases	N/A not first tumor	N/A not first tumor	Complete dates are available and there are more than 0 days of survival	Cerebrovascular Diseases	Dead	Active follow-up
1050443	85+ years	85+ years	91	1906	September	1998	White	Female	Splenic Flexure	C18.5-Splenic flexure of colon	185	Splenic Flexure	White	Non-Spanish-Hispanic-Latino	Non-Hispanic White	White	Single (never married)	Blank(s)	6	Cerebrovascular Diseases	N/A not first tumor	N/A not first tumor	Complete dates are available and there are more than 0 days of survival	Cerebrovascular Diseases	Dead	Active follow-up
1052597	55-59 years	58 years	58	1939	May	1998	White	Female	NHL - Nodal	C77.9-Lymph node, NOS	779	NHL - Nodal	White	Non-Spanish-Hispanic-Latino	Non-Hispanic White	White	Married (including common law)	Blank(s)	202	Cerebrovascular Diseases	N/A not first tumor	N/A not first tumor	Complete dates are available and there are more than 0 days of survival	Cerebrovascular Diseases	Dead	Active follow-up
1052842	75-79 years	79 years	79	1924	April	2004	White	Female	Lung and Bronchus	C34.3-Lower lobe, lung	343	Lung and Bronchus	White	Non-Spanish-Hispanic-Latino	Non-Hispanic White	White	Married (including common law)	Blank(s)	0	Cerebrovascular Diseases	N/A not first tumor	N/A not first tumor	Complete dates are available and there are more than 0 days of survival	Cerebrovascular Diseases	Dead	Active follow-up
1053467	85+ years	85+ years	85	1919	December	2004	White	Female	Breast	C50.4-Upper-outer quadrant of breast	504	Female Breast	White	Non-Spanish-Hispanic-Latino	Non-Hispanic White	White	Married (including common law)	Blank(s)	122	Cerebrovascular Diseases	N/A not first tumor	N/A not first tumor	Complete dates are available and there are more than 0 days of survival	Cerebrovascular Diseases	Dead	Active follow-up
1055604	80-84 years	84 years	84	1907	January	1992	White	Male	Urinary Bladder	C67.0-Trigone of bladder	670	Urinary Bladder	White	Non-Spanish-Hispanic-Latino	Non-Hispanic White	White	Married (including common law)	Blank(s)	81	Cerebrovascular Diseases	N/A not first tumor	N/A not first tumor	Complete dates are available and there are more than 0 days of survival	Cerebrovascular Diseases	Dead	Active follow-up
1751019	75-79 years	75 years	75	1916	January	1992	White	Male	Prostate	C61.9-Prostate gland	619	Prostate	White	Non-Spanish-Hispanic-Latino	Non-Hispanic White	White	Married (including common law)	Blank(s)	141	Cerebrovascular Diseases	N/A not first tumor	N/A not first tumor	Complete dates are available and there are more than 0 days of survival	Cerebrovascular Diseases	Dead	Active follow-up
1751683	75-79 years	77 years	77	1917	February	1995	White	Female	Breast	C50.4-Upper-outer quadrant of breast	504	Female Breast	White	Non-Spanish-Hispanic-Latino	Non-Hispanic White	White	Married (including common law)	Blank(s)	64	Cerebrovascular Diseases	N/A not first tumor	N/A not first tumor	Complete dates are available and there are more than 0 days of survival	Cerebrovascular Diseases	Dead	Active follow-up
1751683	75-79 years	79 years	79	1917	February	1997	White	Female	Breast	C50.4-Upper-outer quadrant of breast	504	Female Breast	White	Non-Spanish-Hispanic-Latino	Non-Hispanic White	White	Married (including common law)	Blank(s)	40	Cerebrovascular Diseases	N/A not first tumor	N/A not first tumor	Complete dates are available and there are more than 0 days of survival	Cerebrovascular Diseases	Dead	Active follow-up
1752271	80-84 years	81 years	81	1916	July	1997	White	Female	Breast	C50.4-Upper-outer quadrant of breast	504	Female Breast	White	Non-Spanish-Hispanic-Latino	Non-Hispanic White	White	Married (including common law)	Blank(s)	52	Cerebrovascular Diseases	N/A not first tumor	N/A not first tumor	Complete dates are available and there are more than 0 days of survival	Cerebrovascular Diseases	Dead	Active follow-up
1752550	65-69 years	69 years	69	1922	March	1992	White	Female	NHL - Extranodal	C34.1-Upper lobe, lung	341	NHL - Extranodal	White	Non-Spanish-Hispanic-Latino	Non-Hispanic White	White	Married (including common law)	Blank(s)	172	Cerebrovascular Diseases	N/A not first tumor	N/A not first tumor	Complete dates are available and there are more than 0 days of survival	Cerebrovascular Diseases	Dead	Active follow-up
1755611	40-44 years	41 years	41	1953	August	1994	White	Male	Brain	C71.8-Overlapping lesion of brain	718	Brain	White	Non-Spanish-Hispanic-Latino	Non-Hispanic White	White	Married (including common law)	Blank(s)	132	Cerebrovascular Diseases	N/A not first tumor	N/A not first tumor	Complete dates are available and there are more than 0 days of survival	Cerebrovascular Diseases	Dead	Active follow-up
1756039	75-79 years	79 years	79	1913	March	1993	White	Male	Lip	C00.1-External lower lip	1	Lip	White	Non-Spanish-Hispanic-Latino	Non-Hispanic White	White	Married (including common law)	Blank(s)	68	Cerebrovascular Diseases	N/A not first tumor	N/A not first tumor	Complete dates are available and there are more than 0 days of survival	Cerebrovascular Diseases	Dead	Active follow-up
1756104	75-79 years	79 years	79	1916	February	1996	Other (American Indian/AK Native, Asian/Pacific Islander)	Female	Corpus Uteri	C54.1-Endometrium	541	Corpus Uteri	Asian or Pacific Islander	Non-Spanish-Hispanic-Latino	Non-Hispanic Asian or Pacific Islander	Chinese	Separated	Blank(s)	24	Cerebrovascular Diseases	N/A not first tumor	N/A not first tumor	Complete dates are available and there are more than 0 days of survival	Cerebrovascular Diseases	Dead	Active follow-up
1757007	70-74 years	73 years	73	1918	March	1992	White	Female	Transverse Colon	C18.4-Transverse colon	184	Transverse Colon	White	Non-Spanish-Hispanic-Latino	Non-Hispanic White	White	Divorced	Blank(s)	244	Cerebrovascular Diseases	N/A not first tumor	N/A not first tumor	Complete dates are available and there are more than 0 days of survival	Cerebrovascular Diseases	Dead	Active follow-up
1757007	75-79 years	78 years	78	1918	February	1997	White	Female	Breast	C50.0-Nipple	500	Female Breast	White	Non-Spanish-Hispanic-Latino	Non-Hispanic White	White	Divorced	Blank(s)	185	Cerebrovascular Diseases	N/A not first tumor	N/A not first tumor	Complete dates are available and there are more than 0 days of survival	Cerebrovascular Diseases	Dead	Active follow-up
1757398	65-69 years	66 years	66	1931	December	1997	White	Male	Sigmoid Colon	C18.7-Sigmoid colon	187	Sigmoid Colon	White	Non-Spanish-Hispanic-Latino	Non-Hispanic White	White	Unknown	Blank(s)	111	Cerebrovascular Diseases	N/A not first tumor	N/A not first tumor	Complete dates are available and there are more than 0 days of survival	Cerebrovascular Diseases	Dead	Active follow-up
1758095	85+ years	85+ years	98	1896	August	1995	White	Female	Breast	C50.4-Upper-outer quadrant of breast	504	Female Breast	White	Non-Spanish-Hispanic-Latino	Non-Hispanic White	White	Widowed	Blank(s)	30	Cerebrovascular Diseases	N/A not first tumor	N/A not first tumor	Complete dates are available and there are more than 0 days of survival	Cerebrovascular Diseases	Dead	Active follow-up
1759684	85+ years	85+ years	88	1910	October	1998	White	Male	Melanoma of the Skin	C44.3-Skin other/unspec parts of face	443	Melanoma of the Skin	White	Non-Spanish-Hispanic-Latino	Non-Hispanic White	White	Widowed	Blank(s)	53	Cerebrovascular Diseases	N/A not first tumor	N/A not first tumor	Complete dates are available and there are more than 0 days of survival	Cerebrovascular Diseases	Dead	Active follow-up
1759684	85+ years	85+ years	92	1910	July	2002	White	Male	Melanoma of the Skin	C44.4-Skin of scalp and neck	444	Melanoma of the Skin	White	Non-Spanish-Hispanic-Latino	Non-Hispanic White	White	Widowed	Blank(s)	8	Cerebrovascular Diseases	N/A not first tumor	N/A not first tumor	Complete dates are available and there are more than 0 days of survival	Cerebrovascular Diseases	Dead	Active follow-up
1759684	85+ years	85+ years	92	1910	December	2002	White	Male	Melanoma of the Skin	C44.4-Skin of scalp and neck	444	Melanoma of the Skin	White	Non-Spanish-Hispanic-Latino	Non-Hispanic White	White	Widowed	Blank(s)	2	Cerebrovascular Diseases	N/A not first tumor	N/A not first tumor	Complete dates are available and there are more than 0 days of survival	Cerebrovascular Diseases	Dead	Active follow-up
1759684	85+ years	85+ years	92	1910	January	2003	White	Male	Melanoma of the Skin	C44.5-Skin of trunk	445	Melanoma of the Skin	White	Non-Spanish-Hispanic-Latino	Non-Hispanic White	White	Widowed	Blank(s)	2	Cerebrovascular Diseases	N/A not first tumor	N/A not first tumor	Complete dates are available and there are more than 0 days of survival	Cerebrovascular Diseases	Dead	Active follow-up
1762023	80-84 years	82 years	82	1913	October	1995	White	Female	Ascending Colon	C18.2-Ascending colon	182	Ascending Colon	White	Non-Spanish-Hispanic-Latino	Non-Hispanic White	White	Married (including common law)	Blank(s)	67	Cerebrovascular Diseases	N/A not first tumor	N/A not first tumor	Complete dates are available and there are more than 0 days of survival	Cerebrovascular Diseases	Dead	Active follow-up
1762023	80-84 years	82 years	82	1913	October	1995	White	Female	Descending Colon	C18.6-Descending colon	186	Descending Colon	White	Non-Spanish-Hispanic-Latino	Non-Hispanic White	White	Married (including common law)	Blank(s)	67	Cerebrovascular Diseases	N/A not first tumor	N/A not first tumor	Complete dates are available and there are more than 0 days of survival	Cerebrovascular Diseases	Dead	Active follow-up
1762832	65-69 years	66 years	66	1926	September	1992	White	Male	Rectum	C20.9-Rectum, NOS	209	Rectum	White	Non-Spanish-Hispanic-Latino	Non-Hispanic White	White	Married (including common law)	Blank(s)	251	Cerebrovascular Diseases	N/A not first tumor	N/A not first tumor	Complete dates are available and there are more than 0 days of survival	Cerebrovascular Diseases	Dead	Active follow-up
1763406	85+ years	85+ years	89	1904	December	1993	White	Male	NHL - Extranodal	C16.5-Lesser curvature of stomach NOS	165	NHL - Extranodal	White	Non-Spanish-Hispanic-Latino	Non-Hispanic White	White	Married (including common law)	Blank(s)	47	Cerebrovascular Diseases	N/A not first tumor	N/A not first tumor	Complete dates are available and there are more than 0 days of survival	Cerebrovascular Diseases	Dead	Active follow-up
1763422	85+ years	85+ years	85	1916	December	2001	White	Female	Breast	C50.4-Upper-outer quadrant of breast	504	Female Breast	White	Non-Spanish-Hispanic-Latino	Non-Hispanic White	White	Widowed	Blank(s)	66	Cerebrovascular Diseases	N/A not first tumor	N/A not first tumor	Complete dates are available and there are more than 0 days of survival	Cerebrovascular Diseases	Dead	Active follow-up
1763971	85+ years	85+ years	87	1916	February	2004	White	Female	NHL - Nodal	C77.2-Intra-abdominal lymph nodes	772	NHL - Nodal	White	Non-Spanish-Hispanic-Latino	Non-Hispanic White	White	Single (never married)	Blank(s)	43	Cerebrovascular Diseases	N/A not first tumor	N/A not first tumor	Complete dates are available and there are more than 0 days of survival	Cerebrovascular Diseases	Dead	Active follow-up
1765105	80-84 years	84 years	84	1908	November	1992	Other (American Indian/AK Native, Asian/Pacific Islander)	Male	Lung and Bronchus	C34.1-Upper lobe, lung	341	Lung and Bronchus	Asian or Pacific Islander	Non-Spanish-Hispanic-Latino	Non-Hispanic Asian or Pacific Islander	Filipino	Married (including common law)	Blank(s)	29	Cerebrovascular Diseases	N/A not first tumor	N/A not first tumor	Complete dates are available and there are more than 0 days of survival	Cerebrovascular Diseases	Dead	Active follow-up
1765717	80-84 years	84 years	84	1910	December	1994	White	Female	Lung and Bronchus	C34.9-Lung, NOS	349	Lung and Bronchus	White	Spanish-Hispanic-Latino	Hispanic (All Races)	White	Widowed	Blank(s)	1	Cerebrovascular Diseases	N/A not first tumor	N/A not first tumor	Complete dates are available and there are more than 0 days of survival	Cerebrovascular Diseases	Dead	Active follow-up
1765870	85+ years	85+ years	90	1912	March	2002	White	Male	Kidney and Renal Pelvis	C64.9-Kidney, NOS	649	Kidney	White	Spanish-Hispanic-Latino	Hispanic (All Races)	White	Married (including common law)	Blank(s)	112	Cerebrovascular Diseases	N/A not first tumor	N/A not first tumor	Complete dates are available and there are more than 0 days of survival	Cerebrovascular Diseases	Dead	Active follow-up
1766909	70-74 years	74 years	74	1927	June	2001	White	Female	Breast	C50.8-Overlapping lesion of breast	508	Female Breast	White	Non-Spanish-Hispanic-Latino	Non-Hispanic White	White	Married (including common law)	Blank(s)	21	Cerebrovascular Diseases	N/A not first tumor	N/A not first tumor	Complete dates are available and there are more than 0 days of survival	Cerebrovascular Diseases	Dead	Active follow-up
1768076	75-79 years	77 years	77	1918	April	1996	White	Female	Urinary Bladder	C67.2-Lateral wall of bladder	672	Urinary Bladder	White	Non-Spanish-Hispanic-Latino	Non-Hispanic White	White	Widowed	Blank(s)	110	Cerebrovascular Diseases	N/A not first tumor	N/A not first tumor	Incomplete dates are available and there cannot be zero days of follow-up	Cerebrovascular Diseases	Dead	Active follow-up
1768139	85+ years	85+ years	91	1906	July	1997	White	Female	Breast	C50.4-Upper-outer quadrant of breast	504	Female Breast	White	Non-Spanish-Hispanic-Latino	Non-Hispanic White	White	Widowed	Blank(s)	44	Cerebrovascular Diseases	N/A not first tumor	N/A not first tumor	Complete dates are available and there are more than 0 days of survival	Cerebrovascular Diseases	Dead	Active follow-up
1768139	85+ years	85+ years	91	1906	October	1997	White	Female	Breast	C50.8-Overlapping lesion of breast	508	Female Breast	White	Non-Spanish-Hispanic-Latino	Non-Hispanic White	White	Widowed	Blank(s)	41	Cerebrovascular Diseases	N/A not first tumor	N/A not first tumor	Complete dates are available and there are more than 0 days of survival	Cerebrovascular Diseases	Dead	Active follow-up
1770795	70-74 years	70 years	70	1940	July	2010	Other (American Indian/AK Native, Asian/Pacific Islander)	Female	Acute Myeloid Leukemia	C42.1-Bone marrow	421	Acute Myeloid Leukemia	Asian or Pacific Islander	Non-Spanish-Hispanic-Latino	Non-Hispanic Asian or Pacific Islander	Laotian (1988+)	Married (including common law)	Insured	4	Cerebrovascular Diseases	N/A not first tumor	N/A not first tumor	Complete dates are available and there are more than 0 days of survival	Cerebrovascular Diseases	Dead	Active follow-up
1771068	55-59 years	58 years	58	1946	May	2004	Black	Female	Sigmoid Colon	C18.7-Sigmoid colon	187	Sigmoid Colon	Black	Non-Spanish-Hispanic-Latino	Non-Hispanic Black	Black	Single (never married)	Blank(s)	72	Cerebrovascular Diseases	N/A not first tumor	N/A not first tumor	Complete dates are available and there are more than 0 days of survival	Cerebrovascular Diseases	Dead	Active follow-up
1771497	75-79 years	75 years	75	1916	January	1992	White	Male	Prostate	C61.9-Prostate gland	619	Prostate	White	Non-Spanish-Hispanic-Latino	Non-Hispanic White	White	Married (including common law)	Blank(s)	164	Cerebrovascular Diseases	N/A not first tumor	N/A not first tumor	Complete dates are available and there are more than 0 days of survival	Cerebrovascular Diseases	Dead	Active follow-up
1771497	80-84 years	82 years	82	1916	July	1998	White	Male	Lip	C00.0-External upper lip	0	Lip	White	Non-Spanish-Hispanic-Latino	Non-Hispanic White	White	Married (including common law)	Blank(s)	85	Cerebrovascular Diseases	N/A not first tumor	N/A not first tumor	Complete dates are available and there are more than 0 days of survival	Cerebrovascular Diseases	Dead	Active follow-up
1772038	85+ years	85+ years	94	1904	March	1999	White	Female	Breast	C50.4-Upper-outer quadrant of breast	504	Female Breast	White	Non-Spanish-Hispanic-Latino	Non-Hispanic White	White	Widowed	Blank(s)	7	Cerebrovascular Diseases	N/A not first tumor	N/A not first tumor	Complete dates are available and there are more than 0 days of survival	Cerebrovascular Diseases	Dead	Active follow-up
1773670	85+ years	85+ years	89	1909	December	1998	White	Female	Corpus Uteri	C54.1-Endometrium	541	Corpus Uteri	White	Non-Spanish-Hispanic-Latino	Non-Hispanic White	White	Widowed	Blank(s)	10	Cerebrovascular Diseases	N/A not first tumor	N/A not first tumor	Complete dates are available and there are more than 0 days of survival	Cerebrovascular Diseases	Dead	Active follow-up
1773688	85+ years	85+ years	92	1914	January	2007	White	Female	Sigmoid Colon	C18.7-Sigmoid colon	187	Sigmoid Colon	White	Non-Spanish-Hispanic-Latino	Non-Hispanic White	White	Widowed	Insured	4	Cerebrovascular Diseases	N/A not first tumor	N/A not first tumor	Complete dates are available and there are more than 0 days of survival	Cerebrovascular Diseases	Dead	Active follow-up
1774111	85+ years	85+ years	88	1921	May	2010	White	Female	Ascending Colon	C18.2-Ascending colon	182	Ascending Colon	White	Non-Spanish-Hispanic-Latino	Non-Hispanic White	White	Widowed	Insured	51	Cerebrovascular Diseases	N/A not first tumor	N/A not first tumor	Complete dates are available and there are more than 0 days of survival	Cerebrovascular Diseases	Dead	Active follow-up
1774680	60-64 years	62 years	62	1930	October	1992	White	Male	Urinary Bladder	C67.9-Bladder, NOS	679	Urinary Bladder	White	Non-Spanish-Hispanic-Latino	Non-Hispanic White	White	Married (including common law)	Blank(s)	87	Cerebrovascular Diseases	N/A not first tumor	N/A not first tumor	Complete dates are available and there are more than 0 days of survival	Cerebrovascular Diseases	Dead	Active follow-up
1774969	80-84 years	84 years	84	1911	October	1995	Other (American Indian/AK Native, Asian/Pacific Islander)	Male	Rectosigmoid Junction	C19.9-Rectosigmoid junction	199	Rectosigmoid Junction	Asian or Pacific Islander	Non-Spanish-Hispanic-Latino	Non-Hispanic Asian or Pacific Islander	Filipino	Married (including common law)	Blank(s)	59	Cerebrovascular Diseases	N/A not first tumor	N/A not first tumor	Complete dates are available and there are more than 0 days of survival	Cerebrovascular Diseases	Dead	Active follow-up
1776689	70-74 years	70 years	70	1922	January	1993	Black	Male	Urinary Bladder	C67.2-Lateral wall of bladder	672	Urinary Bladder	Black	Non-Spanish-Hispanic-Latino	Non-Hispanic Black	Black	Married (including common law)	Blank(s)	12	Cerebrovascular Diseases	N/A not first tumor	N/A not first tumor	Complete dates are available and there are more than 0 days of survival	Cerebrovascular Diseases	Dead	Active follow-up
1776888	75-79 years	79 years	79	1914	September	1993	White	Female	Breast	C50.9-Breast, NOS	509	Female Breast	White	Non-Spanish-Hispanic-Latino	Non-Hispanic White	White	Widowed	Blank(s)	86	Cerebrovascular Diseases	N/A not first tumor	N/A not first tumor	Complete dates are available and there are more than 0 days of survival	Cerebrovascular Diseases	Dead	Active follow-up
1778497	70-74 years	70 years	70	1922	December	1992	White	Female	Pancreas	C25.0-Head of pancreas	250	Pancreas	White	Non-Spanish-Hispanic-Latino	Non-Hispanic White	White	Married (including common law)	Blank(s)	174	Cerebrovascular Diseases	N/A not first tumor	N/A not first tumor	Complete dates are available and there are more than 0 days of survival	Cerebrovascular Diseases	Dead	Active follow-up
1778929	65-69 years	67 years	67	1929	April	1996	White	Male	Chronic Myeloid Leukemia	C42.1-Bone marrow	421	Chronic Myeloid Leukemia	White	Non-Spanish-Hispanic-Latino	Non-Hispanic White	White	Married (including common law)	Blank(s)	113	Cerebrovascular Diseases	N/A not first tumor	N/A not first tumor	Complete dates are available and there are more than 0 days of survival	Cerebrovascular Diseases	Dead	Active follow-up
1780089	75-79 years	78 years	78	1918	October	1996	White	Female	Breast	C50.8-Overlapping lesion of breast	508	Female Breast	White	Non-Spanish-Hispanic-Latino	Non-Hispanic White	White	Married (including common law)	Blank(s)	98	Cerebrovascular Diseases	N/A not first tumor	N/A not first tumor	Complete dates are available and there are more than 0 days of survival	Cerebrovascular Diseases	Dead	Active follow-up
1780089	80-84 years	81 years	81	1918	January	2000	White	Female	Transverse Colon	C18.4-Transverse colon	184	Transverse Colon	White	Non-Spanish-Hispanic-Latino	Non-Hispanic White	White	Widowed	Blank(s)	60	Cerebrovascular Diseases	N/A not first tumor	N/A not first tumor	Complete dates are available and there are more than 0 days of survival	Cerebrovascular Diseases	Dead	Active follow-up
1783423	75-79 years	78 years	78	1915	September	1993	White	Female	Corpus Uteri	C54.1-Endometrium	541	Corpus Uteri	White	Non-Spanish-Hispanic-Latino	Non-Hispanic White	White	Widowed	Blank(s)	37	Cerebrovascular Diseases	N/A not first tumor	N/A not first tumor	Complete dates are available and there are more than 0 days of survival	Cerebrovascular Diseases	Dead	Active follow-up
1784689	85+ years	85+ years	91	1911	July	2002	White	Female	Rectosigmoid Junction	C19.9-Rectosigmoid junction	199	Rectosigmoid Junction	White	Non-Spanish-Hispanic-Latino	Non-Hispanic White	White	Widowed	Blank(s)	1	Cerebrovascular Diseases	N/A not first tumor	N/A not first tumor	Complete dates are available and there are more than 0 days of survival	Cerebrovascular Diseases	Dead	Active follow-up
1784793	85+ years	85+ years	89	1920	July	2010	White	Female	Breast	C50.8-Overlapping lesion of breast	508	Female Breast	White	Non-Spanish-Hispanic-Latino	Non-Hispanic White	White	Married (including common law)	Insured/No specifics	55	Cerebrovascular Diseases	N/A not first tumor	N/A not first tumor	Complete dates are available and there are more than 0 days of survival	Cerebrovascular Diseases	Dead	Active follow-up
1785341	70-74 years	74 years	74	1928	June	2003	White	Female	Breast	C50.9-Breast, NOS	509	Female Breast	White	Non-Spanish-Hispanic-Latino	Non-Hispanic White	White	Married (including common law)	Blank(s)	133	Cerebrovascular Diseases	N/A not first tumor	N/A not first tumor	Complete dates are available and there are more than 0 days of survival	Cerebrovascular Diseases	Dead	Active follow-up
1786523	85+ years	85+ years	88	1915	October	2003	White	Male	Prostate	C61.9-Prostate gland	619	Prostate	White	Non-Spanish-Hispanic-Latino	Non-Hispanic White	White	Married (including common law)	Blank(s)	50	Cerebrovascular Diseases	N/A not first tumor	N/A not first tumor	Complete dates are available and there are more than 0 days of survival	Cerebrovascular Diseases	Dead	Active follow-up
1787943	80-84 years	81 years	81	1918	July	1999	Other (American Indian/AK Native, Asian/Pacific Islander)	Female	Hepatic Flexure	C18.3-Hepatic flexure of colon	183	Hepatic Flexure	Asian or Pacific Islander	Non-Spanish-Hispanic-Latino	Non-Hispanic Asian or Pacific Islander	Chinese	Single (never married)	Blank(s)	32	Cerebrovascular Diseases	N/A not first tumor	N/A not first tumor	Complete dates are available and there are more than 0 days of survival	Cerebrovascular Diseases	Dead	Active follow-up
1790657	85+ years	85+ years	92	1908	May	2001	White	Male	Stomach	C16.0-Cardia, NOS	160	Stomach	White	Non-Spanish-Hispanic-Latino	Non-Hispanic White	White	Widowed	Blank(s)	17	Cerebrovascular Diseases	N/A not first tumor	N/A not first tumor	Complete dates are available and there are more than 0 days of survival	Cerebrovascular Diseases	Dead	Active follow-up
1790967	75-79 years	78 years	78	1917	September	1995	White	Male	Prostate	C61.9-Prostate gland	619	Prostate	White	Non-Spanish-Hispanic-Latino	Non-Hispanic White	White	Married (including common law)	Blank(s)	42	Cerebrovascular Diseases	N/A not first tumor	N/A not first tumor	Complete dates are available and there are more than 0 days of survival	Cerebrovascular Diseases	Dead	Active follow-up
1790972	85+ years	85+ years	89	1903	July	1992	White	Female	Gum and Other Mouth	C03.1-Lower gum	31	Gum and Other Mouth	White	Non-Spanish-Hispanic-Latino	Non-Hispanic White	White	Widowed	Blank(s)	22	Cerebrovascular Diseases	N/A not first tumor	N/A not first tumor	Incomplete dates are available and there cannot be zero days of follow-up	Cerebrovascular Diseases	Dead	Active follow-up
1791762	70-74 years	72 years	72	1932	September	2004	White	Male	Prostate	C61.9-Prostate gland	619	Prostate	White	Non-Spanish-Hispanic-Latino	Non-Hispanic White	White	Married (including common law)	Blank(s)	112	Cerebrovascular Diseases	N/A not first tumor	N/A not first tumor	Complete dates are available and there are more than 0 days of survival	Cerebrovascular Diseases	Dead	Active follow-up
1792678	85+ years	85+ years	86	1907	June	1993	White	Male	Rectum	C20.9-Rectum, NOS	209	Rectum	White	Spanish-Hispanic-Latino	Hispanic (All Races)	White	Married (including common law)	Blank(s)	107	Cerebrovascular Diseases	N/A not first tumor	N/A not first tumor	Complete dates are available and there are more than 0 days of survival	Cerebrovascular Diseases	Dead	Active follow-up
1793640	75-79 years	78 years	78	1916	March	1995	Black	Female	Breast	C50.4-Upper-outer quadrant of breast	504	Female Breast	Black	Non-Spanish-Hispanic-Latino	Non-Hispanic Black	Black	Divorced	Blank(s)	98	Cerebrovascular Diseases	N/A not first tumor	N/A not first tumor	Complete dates are available and there are more than 0 days of survival	Cerebrovascular Diseases	Dead	Active follow-up
1793715	80-84 years	82 years	82	1918	November	2000	White	Male	NHL - Extranodal	C44.9-Skin, NOS	449	NHL - Extranodal	White	Non-Spanish-Hispanic-Latino	Non-Hispanic White	White	Married (including common law)	Blank(s)	13	Cerebrovascular Diseases	N/A not first tumor	N/A not first tumor	Complete dates are available and there are more than 0 days of survival	Cerebrovascular Diseases	Dead	Active follow-up
1794445	60-64 years	62 years	62	1934	April	1997	White	Male	Urinary Bladder	C67.2-Lateral wall of bladder	672	Urinary Bladder	White	Non-Spanish-Hispanic-Latino	Non-Hispanic White	White	Married (including common law)	Blank(s)	143	Cerebrovascular Diseases	N/A not first tumor	N/A not first tumor	Complete dates are available and there are more than 0 days of survival	Cerebrovascular Diseases	Dead	Active follow-up
1797854	80-84 years	81 years	81	1920	January	2002	Other (American Indian/AK Native, Asian/Pacific Islander)	Female	Lung and Bronchus	C34.1-Upper lobe, lung	341	Lung and Bronchus	Asian or Pacific Islander	Non-Spanish-Hispanic-Latino	Non-Hispanic Asian or Pacific Islander	Chinese	Widowed	Blank(s)	109	Cerebrovascular Diseases	N/A not first tumor	N/A not first tumor	Complete dates are available and there are more than 0 days of survival	Cerebrovascular Diseases	Dead	Active follow-up
1798755	75-79 years	75 years	75	1919	February	1995	White	Female	Ovary	C56.9-Ovary	569	Ovary	White	Non-Spanish-Hispanic-Latino	Non-Hispanic White	White	Widowed	Blank(s)	64	Cerebrovascular Diseases	N/A not first tumor	N/A not first tumor	Incomplete dates are available and there cannot be zero days of follow-up	Cerebrovascular Diseases	Dead	Active follow-up
1798831	85+ years	85+ years	92	1904	June	1997	White	Male	Prostate	C61.9-Prostate gland	619	Prostate	White	Non-Spanish-Hispanic-Latino	Non-Hispanic White	White	Married (including common law)	Blank(s)	23	Cerebrovascular Diseases	N/A not first tumor	N/A not first tumor	Complete dates are available and there are more than 0 days of survival	Cerebrovascular Diseases	Dead	Active follow-up
1800643	80-84 years	84 years	84	1913	March	1998	White	Female	Breast	C50.4-Upper-outer quadrant of breast	504	Female Breast	White	Non-Spanish-Hispanic-Latino	Non-Hispanic White	White	Single (never married)	Blank(s)	136	Cerebrovascular Diseases	N/A not first tumor	N/A not first tumor	Complete dates are available and there are more than 0 days of survival	Cerebrovascular Diseases	Dead	Active follow-up
1802634	80-84 years	84 years	84	1908	September	1992	White	Female	Ovary	C56.9-Ovary	569	Ovary	White	Non-Spanish-Hispanic-Latino	Non-Hispanic White	White	Married (including common law)	Blank(s)	49	Cerebrovascular Diseases	N/A not first tumor	N/A not first tumor	Complete dates are available and there are more than 0 days of survival	Cerebrovascular Diseases	Dead	Active follow-up
1805991	80-84 years	80 years	80	1929	January	2009	White	Male	Prostate	C61.9-Prostate gland	619	Prostate	White	Non-Spanish-Hispanic-Latino	Non-Hispanic White	White	Married (including common law)	Insured	21	Cerebrovascular Diseases	N/A not first tumor	N/A not first tumor	Complete dates are available and there are more than 0 days of survival	Cerebrovascular Diseases	Dead	Active follow-up
1806875	80-84 years	81 years	81	1919	November	2001	White	Female	Breast	C50.9-Breast, NOS	509	Female Breast	White	Non-Spanish-Hispanic-Latino	Non-Hispanic White	White	Married (including common law)	Blank(s)	58	Cerebrovascular Diseases	N/A not first tumor	N/A not first tumor	Complete dates are available and there are more than 0 days of survival	Cerebrovascular Diseases	Dead	Active follow-up
1807816	70-74 years	72 years	72	1919	October	1992	White	Female	Urinary Bladder	C67.6-Ureteric orifice	676	Urinary Bladder	White	Non-Spanish-Hispanic-Latino	Non-Hispanic White	White	Widowed	Blank(s)	53	Cerebrovascular Diseases	N/A not first tumor	N/A not first tumor	Complete dates are available and there are more than 0 days of survival	Cerebrovascular Diseases	Dead	Active follow-up
1809148	85+ years	85+ years	89	1912	November	2001	White	Female	Breast	C50.4-Upper-outer quadrant of breast	504	Female Breast	White	Non-Spanish-Hispanic-Latino	Non-Hispanic White	White	Widowed	Blank(s)	39	Cerebrovascular Diseases	N/A not first tumor	N/A not first tumor	Complete dates are available and there are more than 0 days of survival	Cerebrovascular Diseases	Dead	Active follow-up
1810091	85+ years	85+ years	85	1915	May	2001	White	Female	Transverse Colon	C18.4-Transverse colon	184	Transverse Colon	White	Non-Spanish-Hispanic-Latino	Non-Hispanic White	White	Widowed	Blank(s)	2	Cerebrovascular Diseases	N/A not first tumor	N/A not first tumor	Complete dates are available and there are more than 0 days of survival	Cerebrovascular Diseases	Dead	Active follow-up
1810733	65-69 years	68 years	68	1925	September	1993	White	Male	Prostate	C61.9-Prostate gland	619	Prostate	White	Non-Spanish-Hispanic-Latino	Non-Hispanic White	White	Married (including common law)	Blank(s)	107	Cerebrovascular Diseases	N/A not first tumor	N/A not first tumor	Complete dates are available and there are more than 0 days of survival	Cerebrovascular Diseases	Dead	Active follow-up
1811515	80-84 years	82 years	82	1916	November	1998	White	Female	Breast	C50.9-Breast, NOS	509	Female Breast	White	Non-Spanish-Hispanic-Latino	Non-Hispanic White	White	Widowed	Blank(s)	76	Cerebrovascular Diseases	N/A not first tumor	N/A not first tumor	Complete dates are available and there are more than 0 days of survival	Cerebrovascular Diseases	Dead	Active follow-up
1811666	80-84 years	80 years	80	1919	October	1999	White	Male	Stomach	C16.3-Gastric antrum	163	Stomach	White	Spanish-Hispanic-Latino	Hispanic (All Races)	White	Married (including common law)	Blank(s)	99	Cerebrovascular Diseases	N/A not first tumor	N/A not first tumor	Complete dates are available and there are more than 0 days of survival	Cerebrovascular Diseases	Dead	Active follow-up
1812555	85+ years	85+ years	92	1911	October	2003	White	Female	Small Intestine	C17.9-Small intestine, NOS	179	Small Intestine	White	Non-Spanish-Hispanic-Latino	Non-Hispanic White	White	Widowed	Blank(s)	24	Cerebrovascular Diseases	N/A not first tumor	N/A not first tumor	Complete dates are available and there are more than 0 days of survival	Cerebrovascular Diseases	Dead	Active follow-up
1813241	70-74 years	73 years	73	1919	March	1993	Black	Female	Breast	C50.4-Upper-outer quadrant of breast	504	Female Breast	Black	Non-Spanish-Hispanic-Latino	Non-Hispanic Black	Black	Widowed	Blank(s)	120	Cerebrovascular Diseases	N/A not first tumor	N/A not first tumor	Complete dates are available and there are more than 0 days of survival	Cerebrovascular Diseases	Dead	Active follow-up
1813794	70-74 years	72 years	72	1931	November	2003	White	Female	Descending Colon	C18.6-Descending colon	186	Descending Colon	White	Non-Spanish-Hispanic-Latino	Non-Hispanic White	White	Married (including common law)	Blank(s)	1	Cerebrovascular Diseases	N/A not first tumor	N/A not first tumor	Complete dates are available and there are more than 0 days of survival	Cerebrovascular Diseases	Dead	Active follow-up
1814668	75-79 years	79 years	79	1916	August	1995	White	Female	Breast	C50.4-Upper-outer quadrant of breast	504	Female Breast	White	Non-Spanish-Hispanic-Latino	Non-Hispanic White	White	Married (including common law)	Blank(s)	34	Cerebrovascular Diseases	N/A not first tumor	N/A not first tumor	Complete dates are available and there are more than 0 days of survival	Cerebrovascular Diseases	Dead	Active follow-up
1814851	70-74 years	74 years	74	1919	January	1994	White	Female	Breast	C50.9-Breast, NOS	509	Female Breast	White	Non-Spanish-Hispanic-Latino	Non-Hispanic White	White	Widowed	Blank(s)	82	Cerebrovascular Diseases	N/A not first tumor	N/A not first tumor	Complete dates are available and there are more than 0 days of survival	Cerebrovascular Diseases	Dead	Active follow-up
1815637	80-84 years	84 years	84	1915	April	2000	White	Male	Urinary Bladder	C67.0-Trigone of bladder	670	Urinary Bladder	White	Non-Spanish-Hispanic-Latino	Non-Hispanic White	White	Married (including common law)	Blank(s)	32	Cerebrovascular Diseases	N/A not first tumor	N/A not first tumor	Complete dates are available and there are more than 0 days of survival	Cerebrovascular Diseases	Dead	Active follow-up
1816086	70-74 years	72 years	72	1920	January	1993	White	Female	Breast	C50.4-Upper-outer quadrant of breast	504	Female Breast	White	Non-Spanish-Hispanic-Latino	Non-Hispanic White	White	Married (including common law)	Blank(s)	49	Cerebrovascular Diseases	N/A not first tumor	N/A not first tumor	Complete dates are available and there are more than 0 days of survival	Cerebrovascular Diseases	Dead	Active follow-up
1817353	85+ years	85+ years	87	1920	September	2007	White	Male	Kidney and Renal Pelvis	C64.9-Kidney, NOS	649	Kidney	White	Non-Spanish-Hispanic-Latino	Non-Hispanic White	White	Married (including common law)	Insured	5	Cerebrovascular Diseases	N/A not first tumor	N/A not first tumor	Complete dates are available and there are more than 0 days of survival	Cerebrovascular Diseases	Dead	Active follow-up
1818326	85+ years	85+ years	87	1919	February	2006	White	Female	Brain	C71.9-Brain, NOS	719	Brain	White	Non-Spanish-Hispanic-Latino	Non-Hispanic White	White	Widowed	Blank(s)	0	Cerebrovascular Diseases	N/A not first tumor	N/A not first tumor	Complete dates are available and there are more than 0 days of survival	Cerebrovascular Diseases	Dead	Active follow-up
1819775	85+ years	85+ years	86	1906	January	1992	White	Female	Rectum	C20.9-Rectum, NOS	209	Rectum	White	Non-Spanish-Hispanic-Latino	Non-Hispanic White	White	Widowed	Blank(s)	9	Cerebrovascular Diseases	N/A not first tumor	N/A not first tumor	Incomplete dates are available and there cannot be zero days of follow-up	Cerebrovascular Diseases	Dead	Active follow-up
1821075	75-79 years	79 years	79	1914	February	1994	White	Female	Gum and Other Mouth	C03.1-Lower gum	31	Gum and Other Mouth	White	Spanish-Hispanic-Latino	Hispanic (All Races)	White	Single (never married)	Blank(s)	0	Cerebrovascular Diseases	N/A not first tumor	N/A not first tumor	Incomplete dates are available and there cannot be zero days of follow-up	Cerebrovascular Diseases	Dead	Active follow-up
1823642	55-59 years	57 years	57	1942	June	2000	White	Female	Other Non-Epithelial Skin	C44.5-Skin of trunk	445	Other Non-Epithelial Skin	White	Spanish-Hispanic-Latino	Hispanic (All Races)	White	Single (never married)	Blank(s)	134	Cerebrovascular Diseases	N/A not first tumor	N/A not first tumor	Complete dates are available and there are more than 0 days of survival	Cerebrovascular Diseases	Dead	Active follow-up
1823983	80-84 years	81 years	81	1922	August	2004	White	Female	Ascending Colon	C18.2-Ascending colon	182	Ascending Colon	White	Non-Spanish-Hispanic-Latino	Non-Hispanic White	White	Widowed	Blank(s)	11	Cerebrovascular Diseases	N/A not first tumor	N/A not first tumor	Complete dates are available and there are more than 0 days of survival	Cerebrovascular Diseases	Dead	Active follow-up
1824805	85+ years	85+ years	99	1896	August	1995	Other (American Indian/AK Native, Asian/Pacific Islander)	Male	Prostate	C61.9-Prostate gland	619	Prostate	Asian or Pacific Islander	Non-Spanish-Hispanic-Latino	Non-Hispanic Asian or Pacific Islander	Chinese	Widowed	Blank(s)	9	Cerebrovascular Diseases	N/A not first tumor	N/A not first tumor	Complete dates are available and there are more than 0 days of survival	Cerebrovascular Diseases	Dead	Active follow-up
1826521	80-84 years	80 years	80	1921	January	2002	White	Female	Breast	C50.8-Overlapping lesion of breast	508	Female Breast	White	Non-Spanish-Hispanic-Latino	Non-Hispanic White	White	Widowed	Blank(s)	135	Cerebrovascular Diseases	N/A not first tumor	N/A not first tumor	Complete dates are available and there are more than 0 days of survival	Cerebrovascular Diseases	Dead	Active follow-up
1827603	80-84 years	81 years	81	1922	July	2004	White	Female	Breast	C50.4-Upper-outer quadrant of breast	504	Female Breast	White	Non-Spanish-Hispanic-Latino	Non-Hispanic White	White	Married (including common law)	Blank(s)	47	Cerebrovascular Diseases	N/A not first tumor	N/A not first tumor	Complete dates are available and there are more than 0 days of survival	Cerebrovascular Diseases	Dead	Active follow-up
1830278	70-74 years	72 years	72	1926	January	1999	White	Female	Lung and Bronchus	C34.1-Upper lobe, lung	341	Lung and Bronchus	White	Non-Spanish-Hispanic-Latino	Non-Hispanic White	White	Divorced	Blank(s)	102	Cerebrovascular Diseases	N/A not first tumor	N/A not first tumor	Complete dates are available and there are more than 0 days of survival	Cerebrovascular Diseases	Dead	Active follow-up
1830437	85+ years	85+ years	85	1915	June	2000	White	Female	Rectum	C20.9-Rectum, NOS	209	Rectum	White	Non-Spanish-Hispanic-Latino	Non-Hispanic White	White	Widowed	Blank(s)	64	Cerebrovascular Diseases	N/A not first tumor	N/A not first tumor	Incomplete dates are available and there cannot be zero days of follow-up	Cerebrovascular Diseases	Dead	Active follow-up
1830624	80-84 years	84 years	84	1907	January	1992	White	Male	Prostate	C61.9-Prostate gland	619	Prostate	White	Non-Spanish-Hispanic-Latino	Non-Hispanic White	White	Married (including common law)	Blank(s)	31	Cerebrovascular Diseases	N/A not first tumor	N/A not first tumor	Complete dates are available and there are more than 0 days of survival	Cerebrovascular Diseases	Dead	Active follow-up
1832120	65-69 years	69 years	69	1926	September	1995	White	Female	Descending Colon	C18.6-Descending colon	186	Descending Colon	White	Non-Spanish-Hispanic-Latino	Non-Hispanic White	White	Widowed	Blank(s)	243	Cerebrovascular Diseases	N/A not first tumor	N/A not first tumor	Complete dates are available and there are more than 0 days of survival	Cerebrovascular Diseases	Dead	Active follow-up
1832750	85+ years	85+ years	93	1909	May	2003	White	Female	NHL - Nodal	C77.8-Lymph nodes of multiple regions	778	NHL - Nodal	White	Non-Spanish-Hispanic-Latino	Non-Hispanic White	White	Widowed	Blank(s)	101	Cerebrovascular Diseases	N/A not first tumor	N/A not first tumor	Complete dates are available and there are more than 0 days of survival	Cerebrovascular Diseases	Dead	Active follow-up
1833745	70-74 years	71 years	71	1921	December	1992	White	Male	Rectum	C20.9-Rectum, NOS	209	Rectum	White	Non-Spanish-Hispanic-Latino	Non-Hispanic White	White	Married (including common law)	Blank(s)	27	Cerebrovascular Diseases	N/A not first tumor	N/A not first tumor	Complete dates are available and there are more than 0 days of survival	Cerebrovascular Diseases	Dead	Active follow-up
1833858	85+ years	85+ years	93	1903	September	1997	White	Female	Ovary	C56.9-Ovary	569	Ovary	White	Non-Spanish-Hispanic-Latino	Non-Hispanic White	White	Married (including common law)	Blank(s)	38	Cerebrovascular Diseases	N/A not first tumor	N/A not first tumor	Complete dates are available and there are more than 0 days of survival	Cerebrovascular Diseases	Dead	Active follow-up
1836856	60-64 years	64 years	64	1942	July	2006	White	Female	Stomach	C16.4-Pylorus	164	Stomach	White	Non-Spanish-Hispanic-Latino	Non-Hispanic White	White	Married (including common law)	Blank(s)	39	Cerebrovascular Diseases	N/A not first tumor	N/A not first tumor	Complete dates are available and there are more than 0 days of survival	Cerebrovascular Diseases	Dead	Active follow-up
1838152	75-79 years	76 years	76	1916	August	1992	White	Male	Melanoma of the Skin	C44.5-Skin of trunk	445	Melanoma of the Skin	White	Non-Spanish-Hispanic-Latino	Non-Hispanic White	White	Widowed	Blank(s)	41	Cerebrovascular Diseases	N/A not first tumor	N/A not first tumor	Complete dates are available and there are more than 0 days of survival	Cerebrovascular Diseases	Dead	Active follow-up
1838327	55-59 years	58 years	58	1934	July	1993	Black	Male	Prostate	C61.9-Prostate gland	619	Prostate	Black	Non-Spanish-Hispanic-Latino	Non-Hispanic Black	Black	Married (including common law)	Blank(s)	41	Cerebrovascular Diseases	N/A not first tumor	N/A not first tumor	Complete dates are available and there are more than 0 days of survival	Cerebrovascular Diseases	Dead	Active follow-up
1839232	70-74 years	74 years	74	1928	September	2003	White	Male	Kidney and Renal Pelvis	C64.9-Kidney, NOS	649	Kidney	White	Non-Spanish-Hispanic-Latino	Non-Hispanic White	White	Married (including common law)	Blank(s)	62	Cerebrovascular Diseases	N/A not first tumor	N/A not first tumor	Complete dates are available and there are more than 0 days of survival	Cerebrovascular Diseases	Dead	Active follow-up
1839253	70-74 years	71 years	71	1928	August	1999	Other (American Indian/AK Native, Asian/Pacific Islander)	Male	Urinary Bladder	C67.8-Overlapping lesion of bladder	678	Urinary Bladder	Asian or Pacific Islander	Non-Spanish-Hispanic-Latino	Non-Hispanic Asian or Pacific Islander	Chinese	Married (including common law)	Blank(s)	106	Cerebrovascular Diseases	N/A not first tumor	N/A not first tumor	Complete dates are available and there are more than 0 days of survival	Cerebrovascular Diseases	Dead	Active follow-up
1839558	75-79 years	78 years	78	1919	September	1998	White	Male	Splenic Flexure	C18.5-Splenic flexure of colon	185	Splenic Flexure	White	Non-Spanish-Hispanic-Latino	Non-Hispanic White	White	Married (including common law)	Blank(s)	102	Cerebrovascular Diseases	N/A not first tumor	N/A not first tumor	Complete dates are available and there are more than 0 days of survival	Cerebrovascular Diseases	Dead	Active follow-up
1839558	80-84 years	80 years	80	1919	November	1999	White	Male	Ascending Colon	C18.2-Ascending colon	182	Ascending Colon	White	Non-Spanish-Hispanic-Latino	Non-Hispanic White	White	Married (including common law)	Blank(s)	88	Cerebrovascular Diseases	N/A not first tumor	N/A not first tumor	Complete dates are available and there are more than 0 days of survival	Cerebrovascular Diseases	Dead	Active follow-up
1839663	65-69 years	68 years	68	1937	September	2005	Black	Female	Breast	C50.3-Lower-inner quadrant of breast	503	Female Breast	Black	Non-Spanish-Hispanic-Latino	Non-Hispanic Black	Black	Widowed	Blank(s)	62	Cerebrovascular Diseases	N/A not first tumor	N/A not first tumor	Complete dates are available and there are more than 0 days of survival	Cerebrovascular Diseases	Dead	Active follow-up
1840733	70-74 years	74 years	74	1926	July	2000	White	Female	Breast	C50.8-Overlapping lesion of breast	508	Female Breast	White	Non-Spanish-Hispanic-Latino	Non-Hispanic White	White	Married (including common law)	Blank(s)	174	Cerebrovascular Diseases	N/A not first tumor	N/A not first tumor	Complete dates are available and there are more than 0 days of survival	Cerebrovascular Diseases	Dead	Active follow-up
1843206	85+ years	85+ years	85	1907	May	1993	White	Male	Ascending Colon	C18.2-Ascending colon	182	Ascending Colon	White	Non-Spanish-Hispanic-Latino	Non-Hispanic White	White	Widowed	Blank(s)	81	Cerebrovascular Diseases	N/A not first tumor	N/A not first tumor	Complete dates are available and there are more than 0 days of survival	Cerebrovascular Diseases	Dead	Active follow-up
1843870	80-84 years	84 years	84	1911	July	1996	White	Female	Rectosigmoid Junction	C19.9-Rectosigmoid junction	199	Rectosigmoid Junction	White	Non-Spanish-Hispanic-Latino	Non-Hispanic White	White	Widowed	Blank(s)	29	Cerebrovascular Diseases	N/A not first tumor	N/A not first tumor	Complete dates are available and there are more than 0 days of survival	Cerebrovascular Diseases	Dead	Active follow-up
1843870	80-84 years	84 years	84	1911	July	1996	White	Female	Ascending Colon	C18.2-Ascending colon	182	Ascending Colon	White	Non-Spanish-Hispanic-Latino	Non-Hispanic White	White	Widowed	Blank(s)	29	Cerebrovascular Diseases	N/A not first tumor	N/A not first tumor	Complete dates are available and there are more than 0 days of survival	Cerebrovascular Diseases	Dead	Active follow-up
1844241	80-84 years	82 years	82	1909	January	1992	White	Female	Urinary Bladder	C67.2-Lateral wall of bladder	672	Urinary Bladder	White	Non-Spanish-Hispanic-Latino	Non-Hispanic White	White	Widowed	Blank(s)	64	Cerebrovascular Diseases	N/A not first tumor	N/A not first tumor	Complete dates are available and there are more than 0 days of survival	Cerebrovascular Diseases	Dead	Active follow-up
1844241	80-84 years	83 years	83	1909	August	1993	White	Female	Kidney and Renal Pelvis	C65.9-Renal pelvis	659	Renal Pelvis	White	Non-Spanish-Hispanic-Latino	Non-Hispanic White	White	Widowed	Blank(s)	45	Cerebrovascular Diseases	N/A not first tumor	N/A not first tumor	Complete dates are available and there are more than 0 days of survival	Cerebrovascular Diseases	Dead	Active follow-up
1845186	75-79 years	75 years	75	1918	September	1993	White	Female	Breast	C50.4-Upper-outer quadrant of breast	504	Female Breast	White	Non-Spanish-Hispanic-Latino	Non-Hispanic White	White	Divorced	Blank(s)	148	Cerebrovascular Diseases	N/A not first tumor	N/A not first tumor	Complete dates are available and there are more than 0 days of survival	Cerebrovascular Diseases	Dead	Active follow-up
1845596	85+ years	85+ years	88	1907	July	1996	White	Male	Soft Tissue including Heart	C49.0-Conn, subcutaneous, other soft tis: head, face, neck	490	Soft Tissue including Heart	White	Non-Spanish-Hispanic-Latino	Non-Hispanic White	White	Married (including common law)	Blank(s)	7	Cerebrovascular Diseases	N/A not first tumor	N/A not first tumor	Complete dates are available and there are more than 0 days of survival	Cerebrovascular Diseases	Dead	Active follow-up
1847393	70-74 years	74 years	74	1926	May	2001	White	Male	Prostate	C61.9-Prostate gland	619	Prostate	White	Non-Spanish-Hispanic-Latino	Non-Hispanic White	White	Married (including common law)	Blank(s)	2	Cerebrovascular Diseases	N/A not first tumor	N/A not first tumor	Incomplete dates are available and there cannot be zero days of follow-up	Cerebrovascular Diseases	Dead	Active follow-up
1848519	70-74 years	73 years	73	1925	December	1998	White	Female	Hypopharynx	C12.9-Pyriform sinus	129	Hypopharynx	White	Non-Spanish-Hispanic-Latino	Non-Hispanic White	White	Widowed	Blank(s)	83	Cerebrovascular Diseases	N/A not first tumor	N/A not first tumor	Complete dates are available and there are more than 0 days of survival	Cerebrovascular Diseases	Dead	Active follow-up
1849557	80-84 years	83 years	83	1921	June	2004	White	Female	Transverse Colon	C18.4-Transverse colon	184	Transverse Colon	White	Non-Spanish-Hispanic-Latino	Non-Hispanic White	White	Widowed	Blank(s)	56	Cerebrovascular Diseases	N/A not first tumor	N/A not first tumor	Complete dates are available and there are more than 0 days of survival	Cerebrovascular Diseases	Dead	Active follow-up
1851169	70-74 years	71 years	71	1939	December	2011	Black	Male	Prostate	C61.9-Prostate gland	619	Prostate	Black	Non-Spanish-Hispanic-Latino	Non-Hispanic Black	Black	Single (never married)	Insured	27	Cerebrovascular Diseases	N/A not first tumor	N/A not first tumor	Complete dates are available and there are more than 0 days of survival	Cerebrovascular Diseases	Dead	Active follow-up
1851548	85+ years	85+ years	90	1903	February	1994	White	Female	Urinary Bladder	C67.2-Lateral wall of bladder	672	Urinary Bladder	White	Non-Spanish-Hispanic-Latino	Non-Hispanic White	White	Widowed	Blank(s)	33	Cerebrovascular Diseases	N/A not first tumor	N/A not first tumor	Complete dates are available and there are more than 0 days of survival	Cerebrovascular Diseases	Dead	Active follow-up
1852251	70-74 years	74 years	74	1920	February	1995	White	Male	Prostate	C61.9-Prostate gland	619	Prostate	White	Non-Spanish-Hispanic-Latino	Non-Hispanic White	White	Married (including common law)	Blank(s)	54	Cerebrovascular Diseases	N/A not first tumor	N/A not first tumor	Complete dates are available and there are more than 0 days of survival	Cerebrovascular Diseases	Dead	Active follow-up
1852251	75-79 years	79 years	79	1920	Blank(s)	1999	White	Male	Cecum	C18.0-Cecum	180	Cecum	White	Non-Spanish-Hispanic-Latino	Non-Hispanic White	White	Married (including common law)	Blank(s)	3	Cerebrovascular Diseases	N/A not first tumor	N/A not first tumor	Incomplete dates are available and there could be zero days of follow-up	Cerebrovascular Diseases	Dead	Active follow-up
1853501	80-84 years	83 years	83	1921	September	2005	Other (American Indian/AK Native, Asian/Pacific Islander)	Female	Descending Colon	C18.6-Descending colon	186	Descending Colon	Asian or Pacific Islander	Non-Spanish-Hispanic-Latino	Non-Hispanic Asian or Pacific Islander	Chinese	Widowed	Blank(s)	9	Cerebrovascular Diseases	N/A not first tumor	N/A not first tumor	Complete dates are available and there are more than 0 days of survival	Cerebrovascular Diseases	Dead	Active follow-up
1853530	85+ years	85+ years	92	1908	April	2001	White	Male	Melanoma of the Skin	C44.4-Skin of scalp and neck	444	Melanoma of the Skin	White	Non-Spanish-Hispanic-Latino	Non-Hispanic White	White	Married (including common law)	Blank(s)	31	Cerebrovascular Diseases	N/A not first tumor	N/A not first tumor	Complete dates are available and there are more than 0 days of survival	Cerebrovascular Diseases	Dead	Active follow-up
1854068	85+ years	85+ years	95	1917	January	2013	White	Female	Breast	C50.4-Upper-outer quadrant of breast	504	Female Breast	White	Non-Spanish-Hispanic-Latino	Non-Hispanic White	White	Single (never married)	Insured/No specifics	18	Cerebrovascular Diseases	N/A not first tumor	N/A not first tumor	Complete dates are available and there are more than 0 days of survival	Cerebrovascular Diseases	Dead	Active follow-up
1854347	80-84 years	82 years	82	1909	April	1992	White	Male	Prostate	C61.9-Prostate gland	619	Prostate	White	Non-Spanish-Hispanic-Latino	Non-Hispanic White	White	Married (including common law)	Blank(s)	0	Cerebrovascular Diseases	Alive or dead of other cause	Dead (attributable to causes other than this cancer dx)	Complete dates are available and there are more than 0 days of survival	Cerebrovascular Diseases	Dead	Active follow-up
1854380	75-79 years	79 years	79	1923	June	2002	Black	Male	Ureter	C66.9-Ureter	669	Ureter	Black	Non-Spanish-Hispanic-Latino	Non-Hispanic Black	Black	Married (including common law)	Blank(s)	40	Cerebrovascular Diseases	N/A not first tumor	N/A not first tumor	Complete dates are available and there are more than 0 days of survival	Cerebrovascular Diseases	Dead	Active follow-up
1854380	80-84 years	82 years	82	1923	September	2005	Black	Male	Miscellaneous	C80.9-Unknown primary site	809	Miscellaneous	Black	Non-Spanish-Hispanic-Latino	Non-Hispanic Black	Black	Married (including common law)	Blank(s)	1	Cerebrovascular Diseases	N/A not first tumor	N/A not first tumor	Complete dates are available and there are more than 0 days of survival	Cerebrovascular Diseases	Dead	Active follow-up
1854784	80-84 years	81 years	81	1911	March	1993	White	Female	Breast	C50.4-Upper-outer quadrant of breast	504	Female Breast	White	Non-Spanish-Hispanic-Latino	Non-Hispanic White	White	Widowed	Blank(s)	143	Cerebrovascular Diseases	N/A not first tumor	N/A not first tumor	Complete dates are available and there are more than 0 days of survival	Cerebrovascular Diseases	Dead	Active follow-up
1855399	70-74 years	73 years	73	1919	February	1992	White	Female	Breast	C50.1-Central portion of breast	501	Female Breast	White	Non-Spanish-Hispanic-Latino	Non-Hispanic White	White	Widowed	Blank(s)	129	Cerebrovascular Diseases	Alive or dead of other cause	Dead (attributable to causes other than this cancer dx)	Complete dates are available and there are more than 0 days of survival	Cerebrovascular Diseases	Dead	Active follow-up
1855399	70-74 years	74 years	74	1919	August	1993	White	Female	Splenic Flexure	C18.5-Splenic flexure of colon	185	Splenic Flexure	White	Non-Spanish-Hispanic-Latino	Non-Hispanic White	White	Widowed	Blank(s)	111	Cerebrovascular Diseases	N/A not first tumor	N/A not first tumor	Complete dates are available and there are more than 0 days of survival	Cerebrovascular Diseases	Dead	Active follow-up
1856925	85+ years	85+ years	88	1904	January	1993	White	Female	Urinary Bladder	C67.2-Lateral wall of bladder	672	Urinary Bladder	White	Non-Spanish-Hispanic-Latino	Non-Hispanic White	White	Divorced	Blank(s)	78	Cerebrovascular Diseases	N/A not first tumor	N/A not first tumor	Complete dates are available and there are more than 0 days of survival	Cerebrovascular Diseases	Dead	Active follow-up
1857993	80-84 years	81 years	81	1910	February	1992	White	Female	Rectum	C20.9-Rectum, NOS	209	Rectum	White	Non-Spanish-Hispanic-Latino	Non-Hispanic White	White	Single (never married)	Blank(s)	146	Cerebrovascular Diseases	Alive or dead of other cause	Dead (attributable to causes other than this cancer dx)	Complete dates are available and there are more than 0 days of survival	Cerebrovascular Diseases	Dead	Active follow-up
1858207	80-84 years	80 years	80	1911	January	1992	White	Female	Breast	C50.8-Overlapping lesion of breast	508	Female Breast	White	Non-Spanish-Hispanic-Latino	Non-Hispanic White	White	Married (including common law)	Blank(s)	107	Cerebrovascular Diseases	Alive or dead of other cause	Dead (attributable to causes other than this cancer dx)	Complete dates are available and there are more than 0 days of survival	Cerebrovascular Diseases	Dead	Active follow-up
1860950	65-69 years	67 years	67	1924	February	1992	White	Male	Prostate	C61.9-Prostate gland	619	Prostate	White	Non-Spanish-Hispanic-Latino	Non-Hispanic White	White	Married (including common law)	Blank(s)	28	Cerebrovascular Diseases	Alive or dead of other cause	Dead (attributable to causes other than this cancer dx)	Complete dates are available and there are more than 0 days of survival	Cerebrovascular Diseases	Dead	Active follow-up
1861397	80-84 years	80 years	80	1911	March	1992	White	Male	Prostate	C61.9-Prostate gland	619	Prostate	White	Non-Spanish-Hispanic-Latino	Non-Hispanic White	White	Married (including common law)	Blank(s)	75	Cerebrovascular Diseases	Alive or dead of other cause	Dead (attributable to causes other than this cancer dx)	Complete dates are available and there are more than 0 days of survival	Cerebrovascular Diseases	Dead	Active follow-up
1861604	70-74 years	73 years	73	1918	January	1992	White	Male	Descending Colon	C18.6-Descending colon	186	Descending Colon	White	Non-Spanish-Hispanic-Latino	Non-Hispanic White	White	Divorced	Blank(s)	13	Cerebrovascular Diseases	Alive or dead of other cause	Dead (attributable to causes other than this cancer dx)	Complete dates are available and there are more than 0 days of survival	Cerebrovascular Diseases	Dead	Active follow-up
1861604	70-74 years	73 years	73	1918	January	1992	White	Male	Sigmoid Colon	C18.7-Sigmoid colon	187	Sigmoid Colon	White	Non-Spanish-Hispanic-Latino	Non-Hispanic White	White	Divorced	Blank(s)	13	Cerebrovascular Diseases	N/A not first tumor	N/A not first tumor	Complete dates are available and there are more than 0 days of survival	Cerebrovascular Diseases	Dead	Active follow-up
1861971	75-79 years	75 years	75	1929	December	2004	White	Female	Breast	C50.4-Upper-outer quadrant of breast	504	Female Breast	White	Non-Spanish-Hispanic-Latino	Non-Hispanic White	White	Single (never married)	Blank(s)	5	Cerebrovascular Diseases	N/A not first tumor	N/A not first tumor	Complete dates are available and there are more than 0 days of survival	Cerebrovascular Diseases	Dead	Active follow-up
1862309	85+ years	85+ years	88	1912	April	2000	White	Male	Salivary Gland	C07.9-Parotid gland	79	Salivary Gland	White	Non-Spanish-Hispanic-Latino	Non-Hispanic White	White	Single (never married)	Blank(s)	7	Cerebrovascular Diseases	N/A not first tumor	N/A not first tumor	Complete dates are available and there are more than 0 days of survival	Cerebrovascular Diseases	Dead	Active follow-up
1862525	70-74 years	70 years	70	1923	January	1993	White	Female	Breast	C50.5-Lower-outer quadrant of breast	505	Female Breast	White	Non-Spanish-Hispanic-Latino	Non-Hispanic White	White	Married (including common law)	Blank(s)	212	Cerebrovascular Diseases	N/A not first tumor	N/A not first tumor	Complete dates are available and there are more than 0 days of survival	Cerebrovascular Diseases	Dead	Active follow-up
1862585	70-74 years	74 years	74	1923	July	1998	Other (American Indian/AK Native, Asian/Pacific Islander)	Male	Kidney and Renal Pelvis	C64.9-Kidney, NOS	649	Kidney	Asian or Pacific Islander	Non-Spanish-Hispanic-Latino	Non-Hispanic Asian or Pacific Islander	Chinese	Married (including common law)	Blank(s)	7	Cerebrovascular Diseases	N/A not first tumor	N/A not first tumor	Complete dates are available and there are more than 0 days of survival	Cerebrovascular Diseases	Dead	Active follow-up
1862824	80-84 years	80 years	80	1913	August	1994	White	Female	Urinary Bladder	C67.8-Overlapping lesion of bladder	678	Urinary Bladder	White	Non-Spanish-Hispanic-Latino	Non-Hispanic White	White	Widowed	Blank(s)	44	Cerebrovascular Diseases	N/A not first tumor	N/A not first tumor	Complete dates are available and there are more than 0 days of survival	Cerebrovascular Diseases	Dead	Active follow-up
1866012	80-84 years	82 years	82	1915	November	1997	White	Female	Corpus Uteri	C54.1-Endometrium	541	Corpus Uteri	White	Non-Spanish-Hispanic-Latino	Non-Hispanic White	White	Married (including common law)	Blank(s)	87	Cerebrovascular Diseases	N/A not first tumor	N/A not first tumor	Complete dates are available and there are more than 0 days of survival	Cerebrovascular Diseases	Dead	Active follow-up
1866866	70-74 years	74 years	74	1919	November	1993	White	Female	Hepatic Flexure	C18.3-Hepatic flexure of colon	183	Hepatic Flexure	White	Non-Spanish-Hispanic-Latino	Non-Hispanic White	White	Married (including common law)	Blank(s)	210	Cerebrovascular Diseases	N/A not first tumor	N/A not first tumor	Complete dates are available and there are more than 0 days of survival	Cerebrovascular Diseases	Dead	Active follow-up
1866885	70-74 years	72 years	72	1923	April	1996	Other (American Indian/AK Native, Asian/Pacific Islander)	Male	Prostate	C61.9-Prostate gland	619	Prostate	Asian or Pacific Islander	Non-Spanish-Hispanic-Latino	Non-Hispanic Asian or Pacific Islander	Filipino	Married (including common law)	Blank(s)	184	Cerebrovascular Diseases	N/A not first tumor	N/A not first tumor	Complete dates are available and there are more than 0 days of survival	Cerebrovascular Diseases	Dead	Active follow-up
1868351	85+ years	85+ years	91	1904	December	1995	White	Female	Breast	C50.8-Overlapping lesion of breast	508	Female Breast	White	Non-Spanish-Hispanic-Latino	Non-Hispanic White	White	Widowed	Blank(s)	59	Cerebrovascular Diseases	N/A not first tumor	N/A not first tumor	Complete dates are available and there are more than 0 days of survival	Cerebrovascular Diseases	Dead	Active follow-up
1868605	50-54 years	54 years	54	1945	July	1999	White	Male	Kidney and Renal Pelvis	C64.9-Kidney, NOS	649	Kidney	White	Non-Spanish-Hispanic-Latino	Non-Hispanic White	White	Married (including common law)	Blank(s)	73	Cerebrovascular Diseases	N/A not first tumor	N/A not first tumor	Complete dates are available and there are more than 0 days of survival	Cerebrovascular Diseases	Dead	Active follow-up
1869744	85+ years	85+ years	86	1910	August	1997	Other (American Indian/AK Native, Asian/Pacific Islander)	Female	Lung and Bronchus	C34.3-Lower lobe, lung	343	Lung and Bronchus	Asian or Pacific Islander	Non-Spanish-Hispanic-Latino	Non-Hispanic Asian or Pacific Islander	Korean (1988+)	Widowed	Blank(s)	64	Cerebrovascular Diseases	N/A not first tumor	N/A not first tumor	Complete dates are available and there are more than 0 days of survival	Cerebrovascular Diseases	Dead	Active follow-up
1870288	70-74 years	71 years	71	1920	January	1992	Other (American Indian/AK Native, Asian/Pacific Islander)	Male	Prostate	C61.9-Prostate gland	619	Prostate	Asian or Pacific Islander	Non-Spanish-Hispanic-Latino	Non-Hispanic Asian or Pacific Islander	Filipino	Married (including common law)	Blank(s)	189	Cerebrovascular Diseases	Alive or dead of other cause	Dead (attributable to causes other than this cancer dx)	Complete dates are available and there are more than 0 days of survival	Cerebrovascular Diseases	Dead	Active follow-up
1870316	70-74 years	71 years	71	1924	May	1995	White	Female	Breast	C50.4-Upper-outer quadrant of breast	504	Female Breast	White	Non-Spanish-Hispanic-Latino	Non-Hispanic White	White	Married (including common law)	Blank(s)	23	Cerebrovascular Diseases	N/A not first tumor	N/A not first tumor	Complete dates are available and there are more than 0 days of survival	Cerebrovascular Diseases	Dead	Active follow-up
1870815	65-69 years	65 years	65	1932	October	1997	White	Female	Breast	C50.5-Lower-outer quadrant of breast	505	Female Breast	White	Non-Spanish-Hispanic-Latino	Non-Hispanic White	White	Married (including common law)	Blank(s)	74	Cerebrovascular Diseases	N/A not first tumor	N/A not first tumor	Complete dates are available and there are more than 0 days of survival	Cerebrovascular Diseases	Dead	Active follow-up
1870834	65-69 years	68 years	68	1923	January	1992	Black	Male	Prostate	C61.9-Prostate gland	619	Prostate	Black	Non-Spanish-Hispanic-Latino	Non-Hispanic Black	Black	Married (including common law)	Blank(s)	62	Cerebrovascular Diseases	Alive or dead of other cause	Dead (attributable to causes other than this cancer dx)	Complete dates are available and there are more than 0 days of survival	Cerebrovascular Diseases	Dead	Active follow-up
1871071	75-79 years	76 years	76	1921	April	1998	Other (American Indian/AK Native, Asian/Pacific Islander)	Female	Descending Colon	C18.6-Descending colon	186	Descending Colon	Asian or Pacific Islander	Non-Spanish-Hispanic-Latino	Non-Hispanic Asian or Pacific Islander	Chinese	Married (including common law)	Blank(s)	12	Cerebrovascular Diseases	N/A not first tumor	N/A not first tumor	Complete dates are available and there are more than 0 days of survival	Cerebrovascular Diseases	Dead	Active follow-up
1871071	75-79 years	76 years	76	1921	April	1998	Other (American Indian/AK Native, Asian/Pacific Islander)	Female	Sigmoid Colon	C18.7-Sigmoid colon	187	Sigmoid Colon	Asian or Pacific Islander	Non-Spanish-Hispanic-Latino	Non-Hispanic Asian or Pacific Islander	Chinese	Married (including common law)	Blank(s)	12	Cerebrovascular Diseases	N/A not first tumor	N/A not first tumor	Complete dates are available and there are more than 0 days of survival	Cerebrovascular Diseases	Dead	Active follow-up
1871101	75-79 years	79 years	79	1924	August	2004	White	Male	Other Non-Epithelial Skin	C44.6-Skin of upper limb and shoulder	446	Other Non-Epithelial Skin	White	Non-Spanish-Hispanic-Latino	Non-Hispanic White	White	Widowed	Blank(s)	67	Cerebrovascular Diseases	N/A not first tumor	N/A not first tumor	Complete dates are available and there are more than 0 days of survival	Cerebrovascular Diseases	Dead	Active follow-up
1872505	75-79 years	77 years	77	1915	April	1992	White	Male	Prostate	C61.9-Prostate gland	619	Prostate	White	Non-Spanish-Hispanic-Latino	Non-Hispanic White	White	Married (including common law)	Blank(s)	138	Cerebrovascular Diseases	Alive or dead of other cause	Dead (attributable to causes other than this cancer dx)	Complete dates are available and there are more than 0 days of survival	Cerebrovascular Diseases	Dead	Active follow-up
1872731	55-59 years	57 years	57	1934	January	1992	Black	Male	Miscellaneous	C80.9-Unknown primary site	809	Miscellaneous	Black	Non-Spanish-Hispanic-Latino	Non-Hispanic Black	Black	Married (including common law)	Blank(s)	9	Cerebrovascular Diseases	N/A not first tumor	N/A not first tumor	Complete dates are available and there are more than 0 days of survival	Cerebrovascular Diseases	Dead	Active follow-up
1873043	70-74 years	72 years	72	1920	May	1992	White	Female	Breast	C50.4-Upper-outer quadrant of breast	504	Female Breast	White	Non-Spanish-Hispanic-Latino	Non-Hispanic White	White	Divorced	Blank(s)	87	Cerebrovascular Diseases	Alive or dead of other cause	Dead (attributable to causes other than this cancer dx)	Complete dates are available and there are more than 0 days of survival	Cerebrovascular Diseases	Dead	Active follow-up
1873080	75-79 years	78 years	78	1918	September	1996	White	Female	Breast	C50.5-Lower-outer quadrant of breast	505	Female Breast	White	Non-Spanish-Hispanic-Latino	Non-Hispanic White	White	Divorced	Blank(s)	170	Cerebrovascular Diseases	N/A not first tumor	N/A not first tumor	Complete dates are available and there are more than 0 days of survival	Cerebrovascular Diseases	Dead	Active follow-up
1873194	65-69 years	68 years	68	1924	May	1992	Black	Female	Ovary	C56.9-Ovary	569	Ovary	Black	Non-Spanish-Hispanic-Latino	Non-Hispanic Black	Black	Divorced	Blank(s)	53	Cerebrovascular Diseases	Alive or dead of other cause	Dead (attributable to causes other than this cancer dx)	Complete dates are available and there are more than 0 days of survival	Cerebrovascular Diseases	Dead	Active follow-up
1873442	55-59 years	59 years	59	1933	April	1992	White	Male	Myeloma	C73.9-Thyroid gland	739	Myeloma	White	Non-Spanish-Hispanic-Latino	Non-Hispanic White	White	Married (including common law)	Blank(s)	242	Cerebrovascular Diseases	Alive or dead of other cause	Dead (attributable to causes other than this cancer dx)	Complete dates are available and there are more than 0 days of survival	Cerebrovascular Diseases	Dead	Active follow-up
1874519	80-84 years	82 years	82	1914	December	1996	White	Female	Rectum	C20.9-Rectum, NOS	209	Rectum	White	Non-Spanish-Hispanic-Latino	Non-Hispanic White	White	Widowed	Blank(s)	9	Cerebrovascular Diseases	N/A not first tumor	N/A not first tumor	Complete dates are available and there are more than 0 days of survival	Cerebrovascular Diseases	Dead	Active follow-up
1874844	80-84 years	83 years	83	1908	January	1992	White	Male	Prostate	C61.9-Prostate gland	619	Prostate	White	Non-Spanish-Hispanic-Latino	Non-Hispanic White	White	Married (including common law)	Blank(s)	66	Cerebrovascular Diseases	Alive or dead of other cause	Dead (attributable to causes other than this cancer dx)	Incomplete dates are available and there cannot be zero days of follow-up	Cerebrovascular Diseases	Dead	Active follow-up
1875263	70-74 years	70 years	70	1921	March	1992	White	Female	Breast	C50.4-Upper-outer quadrant of breast	504	Female Breast	White	Non-Spanish-Hispanic-Latino	Non-Hispanic White	White	Married (including common law)	Blank(s)	185	Cerebrovascular Diseases	Alive or dead of other cause	Dead (attributable to causes other than this cancer dx)	Complete dates are available and there are more than 0 days of survival	Cerebrovascular Diseases	Dead	Active follow-up
1875324	80-84 years	83 years	83	1919	March	2003	White	Male	Urinary Bladder	C67.8-Overlapping lesion of bladder	678	Urinary Bladder	White	Non-Spanish-Hispanic-Latino	Non-Hispanic White	White	Married (including common law)	Blank(s)	29	Cerebrovascular Diseases	N/A not first tumor	N/A not first tumor	Complete dates are available and there are more than 0 days of survival	Cerebrovascular Diseases	Dead	Active follow-up
1875494	85+ years	85+ years	90	1903	August	1994	White	Female	Breast	C50.4-Upper-outer quadrant of breast	504	Female Breast	White	Non-Spanish-Hispanic-Latino	Non-Hispanic White	White	Widowed	Blank(s)	98	Cerebrovascular Diseases	N/A not first tumor	N/A not first tumor	Complete dates are available and there are more than 0 days of survival	Cerebrovascular Diseases	Dead	Active follow-up
1875756	70-74 years	73 years	73	1924	August	1998	White	Male	Kidney and Renal Pelvis	C65.9-Renal pelvis	659	Renal Pelvis	White	Non-Spanish-Hispanic-Latino	Non-Hispanic White	White	Single (never married)	Blank(s)	47	Cerebrovascular Diseases	N/A not first tumor	N/A not first tumor	Complete dates are available and there are more than 0 days of survival	Cerebrovascular Diseases	Dead	Active follow-up
1876014	70-74 years	73 years	73	1924	November	1997	Black	Female	Anus, Anal Canal and Anorectum	C21.1-Anal canal	211	Anus, Anal Canal and Anorectum	Black	Non-Spanish-Hispanic-Latino	Non-Hispanic Black	Black	Divorced	Blank(s)	82	Cerebrovascular Diseases	N/A not first tumor	N/A not first tumor	Complete dates are available and there are more than 0 days of survival	Cerebrovascular Diseases	Dead	Active follow-up
1876203	80-84 years	80 years	80	1912	February	1992	White	Female	Breast	C50.4-Upper-outer quadrant of breast	504	Female Breast	White	Non-Spanish-Hispanic-Latino	Non-Hispanic White	White	Widowed	Blank(s)	21	Cerebrovascular Diseases	Alive or dead of other cause	Dead (attributable to causes other than this cancer dx)	Complete dates are available and there are more than 0 days of survival	Cerebrovascular Diseases	Dead	Active follow-up
1877035	65-69 years	65 years	65	1929	November	1995	Black	Female	Sigmoid Colon	C18.7-Sigmoid colon	187	Sigmoid Colon	Black	Non-Spanish-Hispanic-Latino	Non-Hispanic Black	Black	Single (never married)	Blank(s)	70	Cerebrovascular Diseases	N/A not first tumor	N/A not first tumor	Complete dates are available and there are more than 0 days of survival	Cerebrovascular Diseases	Dead	Active follow-up
1878816	80-84 years	81 years	81	1923	March	2005	White	Female	Soft Tissue including Heart	C49.2-Conn, subcutaneous, other soft tis: lower limb, hip	492	Soft Tissue including Heart	White	Non-Spanish-Hispanic-Latino	Non-Hispanic White	White	Divorced	Blank(s)	93	Cerebrovascular Diseases	N/A not first tumor	N/A not first tumor	Complete dates are available and there are more than 0 days of survival	Cerebrovascular Diseases	Dead	Active follow-up
1879844	60-64 years	62 years	62	1929	February	1992	Black	Female	Breast	C50.4-Upper-outer quadrant of breast	504	Female Breast	Black	Non-Spanish-Hispanic-Latino	Non-Hispanic Black	Black	Married (including common law)	Blank(s)	96	Cerebrovascular Diseases	Alive or dead of other cause	Dead (attributable to causes other than this cancer dx)	Complete dates are available and there are more than 0 days of survival	Cerebrovascular Diseases	Dead	Active follow-up
1880431	75-79 years	79 years	79	1912	March	1992	White	Female	Breast	C50.8-Overlapping lesion of breast	508	Female Breast	White	Non-Spanish-Hispanic-Latino	Non-Hispanic White	White	Single (never married)	Blank(s)	229	Cerebrovascular Diseases	Alive or dead of other cause	Dead (attributable to causes other than this cancer dx)	Complete dates are available and there are more than 0 days of survival	Cerebrovascular Diseases	Dead	Active follow-up
1880456	65-69 years	68 years	68	1923	April	1992	White	Female	Breast	C50.8-Overlapping lesion of breast	508	Female Breast	White	Non-Spanish-Hispanic-Latino	Non-Hispanic White	White	Married (including common law)	Blank(s)	234	Cerebrovascular Diseases	Alive or dead of other cause	Dead (attributable to causes other than this cancer dx)	Complete dates are available and there are more than 0 days of survival	Cerebrovascular Diseases	Dead	Active follow-up
1880492	60-64 years	60 years	60	1931	February	1992	White	Female	Breast	C50.4-Upper-outer quadrant of breast	504	Female Breast	White	Non-Spanish-Hispanic-Latino	Non-Hispanic White	White	Married (including common law)	Blank(s)	209	Cerebrovascular Diseases	Alive or dead of other cause	Dead (attributable to causes other than this cancer dx)	Complete dates are available and there are more than 0 days of survival	Cerebrovascular Diseases	Dead	Active follow-up
1881997	80-84 years	83 years	83	1909	August	1993	Other (American Indian/AK Native, Asian/Pacific Islander)	Male	Urinary Bladder	C67.9-Bladder, NOS	679	Urinary Bladder	Asian or Pacific Islander	Non-Spanish-Hispanic-Latino	Non-Hispanic Asian or Pacific Islander	Chinese	Single (never married)	Blank(s)	88	Cerebrovascular Diseases	N/A not first tumor	N/A not first tumor	Complete dates are available and there are more than 0 days of survival	Cerebrovascular Diseases	Dead	Active follow-up
1882411	75-79 years	76 years	76	1915	January	1992	White	Female	Corpus Uteri	C54.9-Corpus uteri	549	Corpus Uteri	White	Non-Spanish-Hispanic-Latino	Non-Hispanic White	White	Married (including common law)	Blank(s)	104	Cerebrovascular Diseases	Alive or dead of other cause	Dead (attributable to causes other than this cancer dx)	Complete dates are available and there are more than 0 days of survival	Cerebrovascular Diseases	Dead	Active follow-up
1883381	60-64 years	60 years	60	1931	September	1992	White	Female	Lung and Bronchus	C34.3-Lower lobe, lung	343	Lung and Bronchus	White	Non-Spanish-Hispanic-Latino	Non-Hispanic White	White	Married (including common law)	Blank(s)	2	Cerebrovascular Diseases	N/A not first tumor	N/A not first tumor	Complete dates are available and there are more than 0 days of survival	Cerebrovascular Diseases	Dead	Active follow-up
1883592	85+ years	85+ years	86	1923	July	2010	White	Female	Corpus Uteri	C54.1-Endometrium	541	Corpus Uteri	White	Non-Spanish-Hispanic-Latino	Non-Hispanic White	White	Single (never married)	Insured	61	Cerebrovascular Diseases	N/A not first tumor	N/A not first tumor	Complete dates are available and there are more than 0 days of survival	Cerebrovascular Diseases	Dead	Active follow-up
1884042	65-69 years	67 years	67	1924	June	1992	White	Male	Myeloma	C42.1-Bone marrow	421	Myeloma	White	Non-Spanish-Hispanic-Latino	Non-Hispanic White	White	Married (including common law)	Blank(s)	9	Cerebrovascular Diseases	Alive or dead of other cause	Dead (attributable to causes other than this cancer dx)	Complete dates are available and there are more than 0 days of survival	Cerebrovascular Diseases	Dead	Active follow-up
1884603	75-79 years	76 years	76	1920	April	1996	White	Female	Sigmoid Colon	C18.7-Sigmoid colon	187	Sigmoid Colon	White	Non-Spanish-Hispanic-Latino	Non-Hispanic White	White	Widowed	Blank(s)	35	Cerebrovascular Diseases	N/A not first tumor	N/A not first tumor	Complete dates are available and there are more than 0 days of survival	Cerebrovascular Diseases	Dead	Active follow-up
1884796	70-74 years	71 years	71	1922	June	1993	Other (American Indian/AK Native, Asian/Pacific Islander)	Female	Breast	C50.9-Breast, NOS	509	Female Breast	Asian or Pacific Islander	Non-Spanish-Hispanic-Latino	Non-Hispanic Asian or Pacific Islander	Chinese	Married (including common law)	Blank(s)	253	Cerebrovascular Diseases	N/A not first tumor	N/A not first tumor	Complete dates are available and there are more than 0 days of survival	Cerebrovascular Diseases	Dead	Active follow-up
1886425	75-79 years	76 years	76	1917	July	1994	White	Male	Prostate	C61.9-Prostate gland	619	Prostate	White	Non-Spanish-Hispanic-Latino	Non-Hispanic White	White	Divorced	Blank(s)	13	Cerebrovascular Diseases	N/A not first tumor	N/A not first tumor	Complete dates are available and there are more than 0 days of survival	Cerebrovascular Diseases	Dead	Active follow-up
1886786	75-79 years	77 years	77	1914	May	1992	Black	Female	Breast	C50.8-Overlapping lesion of breast	508	Female Breast	Black	Non-Spanish-Hispanic-Latino	Non-Hispanic Black	Black	Widowed	Blank(s)	254	Cerebrovascular Diseases	Alive or dead of other cause	Dead (attributable to causes other than this cancer dx)	Complete dates are available and there are more than 0 days of survival	Cerebrovascular Diseases	Dead	Active follow-up
1886878	60-64 years	64 years	64	1927	January	1992	White	Female	Breast	C50.8-Overlapping lesion of breast	508	Female Breast	White	Non-Spanish-Hispanic-Latino	Non-Hispanic White	White	Married (including common law)	Blank(s)	167	Cerebrovascular Diseases	Alive or dead of other cause	Dead (attributable to causes other than this cancer dx)	Complete dates are available and there are more than 0 days of survival	Cerebrovascular Diseases	Dead	Active follow-up
1887071	65-69 years	66 years	66	1926	June	1992	Black	Male	Prostate	C61.9-Prostate gland	619	Prostate	Black	Non-Spanish-Hispanic-Latino	Non-Hispanic Black	Black	Unknown	Blank(s)	199	Cerebrovascular Diseases	Alive or dead of other cause	Dead (attributable to causes other than this cancer dx)	Complete dates are available and there are more than 0 days of survival	Cerebrovascular Diseases	Dead	Active follow-up
1887105	85+ years	85+ years	86	1905	January	1992	White	Female	Corpus Uteri	C54.1-Endometrium	541	Corpus Uteri	White	Non-Spanish-Hispanic-Latino	Non-Hispanic White	White	Widowed	Blank(s)	71	Cerebrovascular Diseases	Alive or dead of other cause	Dead (attributable to causes other than this cancer dx)	Complete dates are available and there are more than 0 days of survival	Cerebrovascular Diseases	Dead	Active follow-up
1887105	85+ years	85+ years	91	1905	August	1997	White	Female	Ascending Colon	C18.2-Ascending colon	182	Ascending Colon	White	Non-Spanish-Hispanic-Latino	Non-Hispanic White	White	Widowed	Blank(s)	4	Cerebrovascular Diseases	N/A not first tumor	N/A not first tumor	Complete dates are available and there are more than 0 days of survival	Cerebrovascular Diseases	Dead	Active follow-up
1887741	65-69 years	69 years	69	1934	April	2003	White	Female	Sigmoid Colon	C18.7-Sigmoid colon	187	Sigmoid Colon	White	Non-Spanish-Hispanic-Latino	Non-Hispanic White	White	Unknown	Blank(s)	0	Cerebrovascular Diseases	N/A not first tumor	N/A not first tumor	Complete dates are available and there are 0 days of survival	Cerebrovascular Diseases	Dead	Active follow-up
1887741	65-69 years	69 years	69	1934	April	2003	White	Female	Lung and Bronchus	C34.3-Lower lobe, lung	343	Lung and Bronchus	White	Non-Spanish-Hispanic-Latino	Non-Hispanic White	White	Unknown	Blank(s)	0	Cerebrovascular Diseases	N/A not first tumor	N/A not first tumor	Complete dates are available and there are 0 days of survival	Cerebrovascular Diseases	Dead	Active follow-up
1887743	70-74 years	72 years	72	1919	January	1992	White	Male	Prostate	C61.9-Prostate gland	619	Prostate	White	Non-Spanish-Hispanic-Latino	Non-Hispanic White	White	Married (including common law)	Blank(s)	112	Cerebrovascular Diseases	Alive or dead of other cause	Dead (attributable to causes other than this cancer dx)	Complete dates are available and there are more than 0 days of survival	Cerebrovascular Diseases	Dead	Active follow-up
1887950	75-79 years	79 years	79	1912	February	1992	White	Male	Prostate	C61.9-Prostate gland	619	Prostate	White	Non-Spanish-Hispanic-Latino	Non-Hispanic White	White	Widowed	Blank(s)	99	Cerebrovascular Diseases	Alive or dead of other cause	Dead (attributable to causes other than this cancer dx)	Complete dates are available and there are more than 0 days of survival	Cerebrovascular Diseases	Dead	Active follow-up
1888621	80-84 years	83 years	83	1914	April	1997	White	Male	Melanoma of the Skin	C44.6-Skin of upper limb and shoulder	446	Melanoma of the Skin	White	Non-Spanish-Hispanic-Latino	Non-Hispanic White	White	Widowed	Blank(s)	163	Cerebrovascular Diseases	N/A not first tumor	N/A not first tumor	Complete dates are available and there are more than 0 days of survival	Cerebrovascular Diseases	Dead	Active follow-up
1888750	70-74 years	70 years	70	1932	February	2003	Other (American Indian/AK Native, Asian/Pacific Islander)	Male	Prostate	C61.9-Prostate gland	619	Prostate	Asian or Pacific Islander	Non-Spanish-Hispanic-Latino	Non-Hispanic Asian or Pacific Islander	Chinese	Unknown	Blank(s)	31	Cerebrovascular Diseases	N/A not first tumor	N/A not first tumor	Complete dates are available and there are more than 0 days of survival	Cerebrovascular Diseases	Dead	Active follow-up
1888890	75-79 years	76 years	76	1936	June	2013	Black	Female	Kidney and Renal Pelvis	C64.9-Kidney, NOS	649	Kidney	Black	Non-Spanish-Hispanic-Latino	Non-Hispanic Black	Black	Widowed	Insured	13	Cerebrovascular Diseases	N/A not first tumor	N/A not first tumor	Incomplete dates are available and there cannot be zero days of follow-up	Cerebrovascular Diseases	Dead	Active follow-up
1889808	65-69 years	66 years	66	1930	February	1997	Black	Male	Kidney and Renal Pelvis	C64.9-Kidney, NOS	649	Kidney	Black	Non-Spanish-Hispanic-Latino	Non-Hispanic Black	Black	Married (including common law)	Blank(s)	201	Cerebrovascular Diseases	N/A not first tumor	N/A not first tumor	Complete dates are available and there are more than 0 days of survival	Cerebrovascular Diseases	Dead	Active follow-up
1890867	65-69 years	67 years	67	1924	April	1992	Black	Female	Rectum	C20.9-Rectum, NOS	209	Rectum	Black	Non-Spanish-Hispanic-Latino	Non-Hispanic Black	Black	Married (including common law)	Blank(s)	23	Cerebrovascular Diseases	Alive or dead of other cause	Dead (attributable to causes other than this cancer dx)	Complete dates are available and there are more than 0 days of survival	Cerebrovascular Diseases	Dead	Active follow-up
1891085	80-84 years	84 years	84	1907	February	1992	White	Female	Ascending Colon	C18.2-Ascending colon	182	Ascending Colon	White	Non-Spanish-Hispanic-Latino	Non-Hispanic White	White	Single (never married)	Blank(s)	1	Cerebrovascular Diseases	N/A not first tumor	N/A not first tumor	Complete dates are available and there are more than 0 days of survival	Cerebrovascular Diseases	Dead	Active follow-up
1891085	80-84 years	84 years	84	1907	March	1992	White	Female	Cecum	C18.0-Cecum	180	Cecum	White	Non-Spanish-Hispanic-Latino	Non-Hispanic White	White	Single (never married)	Blank(s)	1	Cerebrovascular Diseases	N/A not first tumor	N/A not first tumor	Complete dates are available and there are more than 0 days of survival	Cerebrovascular Diseases	Dead	Active follow-up
1891389	65-69 years	67 years	67	1929	November	1996	White	Female	Ovary	C56.9-Ovary	569	Ovary	White	Non-Spanish-Hispanic-Latino	Non-Hispanic White	White	Single (never married)	Blank(s)	148	Cerebrovascular Diseases	N/A not first tumor	N/A not first tumor	Complete dates are available and there are more than 0 days of survival	Cerebrovascular Diseases	Dead	Active follow-up
1891938	75-79 years	79 years	79	1923	July	2002	White	Female	Urinary Bladder	C67.9-Bladder, NOS	679	Urinary Bladder	White	Non-Spanish-Hispanic-Latino	Non-Hispanic White	White	Married (including common law)	Blank(s)	94	Cerebrovascular Diseases	N/A not first tumor	N/A not first tumor	Complete dates are available and there are more than 0 days of survival	Cerebrovascular Diseases	Dead	Active follow-up
1891993	70-74 years	73 years	73	1920	October	1993	White	Male	Melanoma of the Skin	C44.5-Skin of trunk	445	Melanoma of the Skin	White	Non-Spanish-Hispanic-Latino	Non-Hispanic White	White	Married (including common law)	Blank(s)	7	Cerebrovascular Diseases	N/A not first tumor	N/A not first tumor	Complete dates are available and there are more than 0 days of survival	Cerebrovascular Diseases	Dead	Active follow-up
1891993	70-74 years	74 years	74	1920	April	1994	White	Male	Splenic Flexure	C18.5-Splenic flexure of colon	185	Splenic Flexure	White	Non-Spanish-Hispanic-Latino	Non-Hispanic White	White	Married (including common law)	Blank(s)	1	Cerebrovascular Diseases	N/A not first tumor	N/A not first tumor	Complete dates are available and there are more than 0 days of survival	Cerebrovascular Diseases	Dead	Active follow-up
1892729	80-84 years	83 years	83	1920	January	2004	White	Male	Lung and Bronchus	C34.1-Upper lobe, lung	341	Lung and Bronchus	White	Spanish-Hispanic-Latino	Hispanic (All Races)	White	Married (including common law)	Blank(s)	0	Cerebrovascular Diseases	N/A not first tumor	N/A not first tumor	Complete dates are available and there are more than 0 days of survival	Cerebrovascular Diseases	Dead	Active follow-up
1892944	45-49 years	45 years	45	1946	February	1992	Other (American Indian/AK Native, Asian/Pacific Islander)	Female	Myeloma	C42.1-Bone marrow	421	Myeloma	Asian or Pacific Islander	Spanish-Hispanic-Latino	Hispanic (All Races)	Chinese	Married (including common law)	Blank(s)	82	Cerebrovascular Diseases	Alive or dead of other cause	Dead (attributable to causes other than this cancer dx)	Complete dates are available and there are more than 0 days of survival	Cerebrovascular Diseases	Dead	Active follow-up
1893197	75-79 years	75 years	75	1922	September	1997	White	Female	Breast	C50.5-Lower-outer quadrant of breast	505	Female Breast	White	Non-Spanish-Hispanic-Latino	Non-Hispanic White	White	Divorced	Blank(s)	185	Cerebrovascular Diseases	N/A not first tumor	N/A not first tumor	Complete dates are available and there are more than 0 days of survival	Cerebrovascular Diseases	Dead	Active follow-up
1893197	85+ years	85+ years	85	1922	February	2008	White	Female	Breast	C50.2-Upper-inner quadrant of breast	502	Female Breast	White	Non-Spanish-Hispanic-Latino	Non-Hispanic White	White	Divorced	Insured	60	Cerebrovascular Diseases	N/A not first tumor	N/A not first tumor	Complete dates are available and there are more than 0 days of survival	Cerebrovascular Diseases	Dead	Active follow-up
1893712	70-74 years	72 years	72	1919	April	1992	White	Female	Breast	C50.9-Breast, NOS	509	Female Breast	White	Non-Spanish-Hispanic-Latino	Non-Hispanic White	White	Widowed	Blank(s)	6	Cerebrovascular Diseases	Alive or dead of other cause	Dead (attributable to causes other than this cancer dx)	Complete dates are available and there are more than 0 days of survival	Cerebrovascular Diseases	Dead	Active follow-up
1893966	65-69 years	69 years	69	1928	July	1998	White	Male	Prostate	C61.9-Prostate gland	619	Prostate	White	Non-Spanish-Hispanic-Latino	Non-Hispanic White	White	Married (including common law)	Blank(s)	149	Cerebrovascular Diseases	N/A not first tumor	N/A not first tumor	Complete dates are available and there are more than 0 days of survival	Cerebrovascular Diseases	Dead	Active follow-up
1894664	75-79 years	76 years	76	1916	May	1992	White	Female	Urinary Bladder	C67.8-Overlapping lesion of bladder	678	Urinary Bladder	White	Non-Spanish-Hispanic-Latino	Non-Hispanic White	White	Married (including common law)	Blank(s)	155	Cerebrovascular Diseases	Alive or dead of other cause	Dead (attributable to causes other than this cancer dx)	Complete dates are available and there are more than 0 days of survival	Cerebrovascular Diseases	Dead	Active follow-up
1895019	75-79 years	77 years	77	1914	November	1992	White	Male	Prostate	C61.9-Prostate gland	619	Prostate	White	Non-Spanish-Hispanic-Latino	Non-Hispanic White	White	Married (including common law)	Blank(s)	5	Cerebrovascular Diseases	N/A not first tumor	N/A not first tumor	Complete dates are available and there are more than 0 days of survival	Cerebrovascular Diseases	Dead	Active follow-up
1895640	65-69 years	68 years	68	1924	April	1992	White	Female	Ascending Colon	C18.2-Ascending colon	182	Ascending Colon	White	Non-Spanish-Hispanic-Latino	Non-Hispanic White	White	Married (including common law)	Blank(s)	199	Cerebrovascular Diseases	Alive or dead of other cause	Dead (attributable to causes other than this cancer dx)	Complete dates are available and there are more than 0 days of survival	Cerebrovascular Diseases	Dead	Active follow-up
1895655	65-69 years	65 years	65	1926	February	1992	White	Male	Lung and Bronchus	C34.1-Upper lobe, lung	341	Lung and Bronchus	White	Non-Spanish-Hispanic-Latino	Non-Hispanic White	White	Married (including common law)	Blank(s)	16	Cerebrovascular Diseases	Alive or dead of other cause	Dead (attributable to causes other than this cancer dx)	Complete dates are available and there are more than 0 days of survival	Cerebrovascular Diseases	Dead	Active follow-up
1895985	60-64 years	60 years	60	1931	January	1992	White	Female	Breast	C50.4-Upper-outer quadrant of breast	504	Female Breast	White	Non-Spanish-Hispanic-Latino	Non-Hispanic White	White	Married (including common law)	Blank(s)	280	Cerebrovascular Diseases	Alive or dead of other cause	Dead (attributable to causes other than this cancer dx)	Complete dates are available and there are more than 0 days of survival	Cerebrovascular Diseases	Dead	Active follow-up
1896028	75-79 years	75 years	75	1925	August	2000	White	Male	Melanoma of the Skin	C44.6-Skin of upper limb and shoulder	446	Melanoma of the Skin	White	Non-Spanish-Hispanic-Latino	Non-Hispanic White	White	Widowed	Blank(s)	10	Cerebrovascular Diseases	N/A not first tumor	N/A not first tumor	Complete dates are available and there are more than 0 days of survival	Cerebrovascular Diseases	Dead	Active follow-up
1896230	75-79 years	78 years	78	1913	January	1992	White	Male	Sigmoid Colon	C18.7-Sigmoid colon	187	Sigmoid Colon	White	Non-Spanish-Hispanic-Latino	Non-Hispanic White	White	Widowed	Blank(s)	7	Cerebrovascular Diseases	Alive or dead of other cause	Dead (attributable to causes other than this cancer dx)	Complete dates are available and there are more than 0 days of survival	Cerebrovascular Diseases	Dead	Active follow-up
1896560	70-74 years	74 years	74	1917	January	1992	White	Male	Prostate	C61.9-Prostate gland	619	Prostate	White	Non-Spanish-Hispanic-Latino	Non-Hispanic White	White	Widowed	Blank(s)	43	Cerebrovascular Diseases	Alive or dead of other cause	Dead (attributable to causes other than this cancer dx)	Complete dates are available and there are more than 0 days of survival	Cerebrovascular Diseases	Dead	Active follow-up
1897113	70-74 years	74 years	74	1920	August	1995	White	Male	Prostate	C61.9-Prostate gland	619	Prostate	White	Non-Spanish-Hispanic-Latino	Non-Hispanic White	White	Married (including common law)	Blank(s)	9	Cerebrovascular Diseases	N/A not first tumor	N/A not first tumor	Complete dates are available and there are more than 0 days of survival	Cerebrovascular Diseases	Dead	Active follow-up
1897280	65-69 years	69 years	69	1928	April	1997	White	Female	Melanoma of the Skin	C44.7-Skin of lower limb and hip	447	Melanoma of the Skin	White	Non-Spanish-Hispanic-Latino	Non-Hispanic White	White	Single (never married)	Blank(s)	189	Cerebrovascular Diseases	N/A not first tumor	N/A not first tumor	Complete dates are available and there are more than 0 days of survival	Cerebrovascular Diseases	Dead	Active follow-up
1897280	75-79 years	77 years	77	1928	October	2005	White	Female	Chronic Lymphocytic Leukemia	C42.1-Bone marrow	421	Chronic Lymphocytic Leukemia	White	Non-Spanish-Hispanic-Latino	Non-Hispanic White	White	Single (never married)	Blank(s)	87	Cerebrovascular Diseases	N/A not first tumor	N/A not first tumor	Incomplete dates are available and there cannot be zero days of follow-up	Cerebrovascular Diseases	Dead	Active follow-up
1897280	80-84 years	83 years	83	1928	December	2011	White	Female	Transverse Colon	C18.4-Transverse colon	184	Transverse Colon	White	Non-Spanish-Hispanic-Latino	Non-Hispanic White	White	Single (never married)	Insured	12	Cerebrovascular Diseases	N/A not first tumor	N/A not first tumor	Complete dates are available and there are more than 0 days of survival	Cerebrovascular Diseases	Dead	Active follow-up
1898478	70-74 years	74 years	74	1917	March	1992	White	Male	Prostate	C61.9-Prostate gland	619	Prostate	White	Non-Spanish-Hispanic-Latino	Non-Hispanic White	White	Married (including common law)	Blank(s)	18	Cerebrovascular Diseases	Alive or dead of other cause	Dead (attributable to causes other than this cancer dx)	Complete dates are available and there are more than 0 days of survival	Cerebrovascular Diseases	Dead	Active follow-up
1898997	60-64 years	61 years	61	1930	February	1992	White	Male	Urinary Bladder	C67.8-Overlapping lesion of bladder	678	Urinary Bladder	White	Non-Spanish-Hispanic-Latino	Non-Hispanic White	White	Divorced	Blank(s)	94	Cerebrovascular Diseases	Alive or dead of other cause	Dead (attributable to causes other than this cancer dx)	Complete dates are available and there are more than 0 days of survival	Cerebrovascular Diseases	Dead	Active follow-up
1901094	80-84 years	83 years	83	1913	January	1997	White	Male	Hodgkin - Nodal	C77.8-Lymph nodes of multiple regions	778	Hodgkin - Nodal	White	Non-Spanish-Hispanic-Latino	Non-Hispanic White	White	Single (never married)	Blank(s)	31	Cerebrovascular Diseases	N/A not first tumor	N/A not first tumor	Complete dates are available and there are more than 0 days of survival	Cerebrovascular Diseases	Dead	Active follow-up
1901345	85+ years	85+ years	97	1894	January	1992	White	Female	Cecum	C18.0-Cecum	180	Cecum	White	Spanish-Hispanic-Latino	Hispanic (All Races)	White	Widowed	Blank(s)	50	Cerebrovascular Diseases	Alive or dead of other cause	Dead (attributable to causes other than this cancer dx)	Complete dates are available and there are more than 0 days of survival	Cerebrovascular Diseases	Dead	Active follow-up
1901553	70-74 years	73 years	73	1925	May	1998	White	Male	Ascending Colon	C18.2-Ascending colon	182	Ascending Colon	White	Non-Spanish-Hispanic-Latino	Non-Hispanic White	White	Married (including common law)	Blank(s)	18	Cerebrovascular Diseases	N/A not first tumor	N/A not first tumor	Complete dates are available and there are more than 0 days of survival	Cerebrovascular Diseases	Dead	Active follow-up
1901819	70-74 years	74 years	74	1920	August	1994	Black	Male	Prostate	C61.9-Prostate gland	619	Prostate	Black	Non-Spanish-Hispanic-Latino	Non-Hispanic Black	Black	Married (including common law)	Blank(s)	81	Cerebrovascular Diseases	N/A not first tumor	N/A not first tumor	Complete dates are available and there are more than 0 days of survival	Cerebrovascular Diseases	Dead	Active follow-up
1901969	75-79 years	78 years	78	1913	April	1992	White	Female	Breast	C50.4-Upper-outer quadrant of breast	504	Female Breast	White	Non-Spanish-Hispanic-Latino	Non-Hispanic White	White	Unknown	Blank(s)	82	Cerebrovascular Diseases	Alive or dead of other cause	Dead (attributable to causes other than this cancer dx)	Incomplete dates are available and there cannot be zero days of follow-up	Cerebrovascular Diseases	Dead	Active follow-up
1901992	85+ years	85+ years	91	1900	January	1992	White	Female	Corpus Uteri	C54.9-Corpus uteri	549	Corpus Uteri	White	Non-Spanish-Hispanic-Latino	Non-Hispanic White	White	Unknown	Blank(s)	78	Cerebrovascular Diseases	Alive or dead of other cause	Dead (attributable to causes other than this cancer dx)	Incomplete dates are available and there cannot be zero days of follow-up	Cerebrovascular Diseases	Dead	Active follow-up
1902081	70-74 years	71 years	71	1920	March	1992	White	Female	Cecum	C18.0-Cecum	180	Cecum	White	Non-Spanish-Hispanic-Latino	Non-Hispanic White	White	Widowed	Blank(s)	50	Cerebrovascular Diseases	Alive or dead of other cause	Dead (attributable to causes other than this cancer dx)	Complete dates are available and there are more than 0 days of survival	Cerebrovascular Diseases	Dead	Active follow-up
1902461	60-64 years	62 years	62	1930	April	1992	White	Male	Prostate	C61.9-Prostate gland	619	Prostate	White	Non-Spanish-Hispanic-Latino	Non-Hispanic White	White	Married (including common law)	Blank(s)	69	Cerebrovascular Diseases	Alive or dead of other cause	Dead (attributable to causes other than this cancer dx)	Complete dates are available and there are more than 0 days of survival	Cerebrovascular Diseases	Dead	Active follow-up
1902670	80-84 years	83 years	83	1909	June	1992	White	Male	Urinary Bladder	C67.4-Posterior wall of bladder	674	Urinary Bladder	White	Non-Spanish-Hispanic-Latino	Non-Hispanic White	White	Married (including common law)	Blank(s)	56	Cerebrovascular Diseases	Alive or dead of other cause	Dead (attributable to causes other than this cancer dx)	Complete dates are available and there are more than 0 days of survival	Cerebrovascular Diseases	Dead	Active follow-up
1903135	60-64 years	61 years	61	1930	March	1992	White	Female	Thyroid	C73.9-Thyroid gland	739	Thyroid	White	Non-Spanish-Hispanic-Latino	Non-Hispanic White	White	Single (never married)	Blank(s)	72	Cerebrovascular Diseases	Alive or dead of other cause	Dead (attributable to causes other than this cancer dx)	Complete dates are available and there are more than 0 days of survival	Cerebrovascular Diseases	Dead	Active follow-up
1903724	85+ years	85+ years	86	1906	April	1992	Other (American Indian/AK Native, Asian/Pacific Islander)	Female	Breast	C50.6-Axillary tail of breast	506	Female Breast	Asian or Pacific Islander	Non-Spanish-Hispanic-Latino	Non-Hispanic Asian or Pacific Islander	Chinese	Widowed	Blank(s)	35	Cerebrovascular Diseases	Alive or dead of other cause	Dead (attributable to causes other than this cancer dx)	Complete dates are available and there are more than 0 days of survival	Cerebrovascular Diseases	Dead	Active follow-up
1904032	75-79 years	79 years	79	1914	March	1993	White	Male	Soft Tissue including Heart	C49.5-Conn, subcutaneous, other soft tis: pelvis	495	Soft Tissue including Heart	White	Non-Spanish-Hispanic-Latino	Non-Hispanic White	White	Married (including common law)	Blank(s)	78	Cerebrovascular Diseases	N/A not first tumor	N/A not first tumor	Complete dates are available and there are more than 0 days of survival	Cerebrovascular Diseases	Dead	Active follow-up
1904421	80-84 years	81 years	81	1910	January	1992	White	Female	Breast	C50.4-Upper-outer quadrant of breast	504	Female Breast	White	Non-Spanish-Hispanic-Latino	Non-Hispanic White	White	Widowed	Blank(s)	95	Cerebrovascular Diseases	Alive or dead of other cause	Dead (attributable to causes other than this cancer dx)	Complete dates are available and there are more than 0 days of survival	Cerebrovascular Diseases	Dead	Active follow-up
1904668	80-84 years	82 years	82	1909	January	1992	White	Male	Prostate	C61.9-Prostate gland	619	Prostate	White	Non-Spanish-Hispanic-Latino	Non-Hispanic White	White	Married (including common law)	Blank(s)	12	Cerebrovascular Diseases	Alive or dead of other cause	Dead (attributable to causes other than this cancer dx)	Complete dates are available and there are more than 0 days of survival	Cerebrovascular Diseases	Dead	Active follow-up
1905135	70-74 years	72 years	72	1920	April	1993	White	Male	Prostate	C61.9-Prostate gland	619	Prostate	White	Non-Spanish-Hispanic-Latino	Non-Hispanic White	White	Married (including common law)	Blank(s)	233	Cerebrovascular Diseases	N/A not first tumor	N/A not first tumor	Complete dates are available and there are more than 0 days of survival	Cerebrovascular Diseases	Dead	Active follow-up
1905704	85+ years	85+ years	92	1909	September	2002	White	Female	Corpus Uteri	C54.1-Endometrium	541	Corpus Uteri	White	Spanish-Hispanic-Latino	Hispanic (All Races)	White	Single (never married)	Blank(s)	98	Cerebrovascular Diseases	N/A not first tumor	N/A not first tumor	Complete dates are available and there are more than 0 days of survival	Cerebrovascular Diseases	Dead	Active follow-up
1905737	65-69 years	69 years	69	1923	June	1992	Other (American Indian/AK Native, Asian/Pacific Islander)	Male	Lung and Bronchus	C34.3-Lower lobe, lung	343	Lung and Bronchus	Asian or Pacific Islander	Non-Spanish-Hispanic-Latino	Non-Hispanic Asian or Pacific Islander	Japanese	Married (including common law)	Blank(s)	144	Cerebrovascular Diseases	Alive or dead of other cause	Dead (attributable to causes other than this cancer dx)	Complete dates are available and there are more than 0 days of survival	Cerebrovascular Diseases	Dead	Active follow-up
1905989	75-79 years	77 years	77	1915	June	1992	Black	Male	NHL - Nodal	C77.8-Lymph nodes of multiple regions	778	NHL - Nodal	Black	Non-Spanish-Hispanic-Latino	Non-Hispanic Black	Black	Married (including common law)	Blank(s)	77	Cerebrovascular Diseases	Alive or dead of other cause	Dead (attributable to causes other than this cancer dx)	Complete dates are available and there are more than 0 days of survival	Cerebrovascular Diseases	Dead	Active follow-up
1906137	70-74 years	74 years	74	1918	June	1992	White	Female	Cecum	C18.0-Cecum	180	Cecum	White	Spanish-Hispanic-Latino	Hispanic (All Races)	White	Married (including common law)	Blank(s)	207	Cerebrovascular Diseases	Alive or dead of other cause	Dead (attributable to causes other than this cancer dx)	Complete dates are available and there are more than 0 days of survival	Cerebrovascular Diseases	Dead	Active follow-up
1906137	70-74 years	74 years	74	1918	January	1993	White	Female	Splenic Flexure	C18.5-Splenic flexure of colon	185	Splenic Flexure	White	Spanish-Hispanic-Latino	Hispanic (All Races)	White	Married (including common law)	Blank(s)	199	Cerebrovascular Diseases	N/A not first tumor	N/A not first tumor	Complete dates are available and there are more than 0 days of survival	Cerebrovascular Diseases	Dead	Active follow-up
1906416	75-79 years	78 years	78	1916	December	1994	White	Female	Breast	C50.4-Upper-outer quadrant of breast	504	Female Breast	White	Non-Spanish-Hispanic-Latino	Non-Hispanic White	White	Married (including common law)	Blank(s)	34	Cerebrovascular Diseases	N/A not first tumor	N/A not first tumor	Complete dates are available and there are more than 0 days of survival	Cerebrovascular Diseases	Dead	Active follow-up
1906807	80-84 years	84 years	84	1908	March	1992	White	Female	Cecum	C18.0-Cecum	180	Cecum	White	Non-Spanish-Hispanic-Latino	Non-Hispanic White	White	Widowed	Blank(s)	107	Cerebrovascular Diseases	Alive or dead of other cause	Dead (attributable to causes other than this cancer dx)	Complete dates are available and there are more than 0 days of survival	Cerebrovascular Diseases	Dead	Active follow-up
1907379	80-84 years	81 years	81	1911	June	1992	White	Male	Prostate	C61.9-Prostate gland	619	Prostate	White	Non-Spanish-Hispanic-Latino	Non-Hispanic White	White	Unknown	Blank(s)	11	Cerebrovascular Diseases	N/A not first tumor	N/A not first tumor	Complete dates are available and there are more than 0 days of survival	Cerebrovascular Diseases	Dead	Active follow-up
1907613	60-64 years	63 years	63	1929	February	1992	White	Female	Cecum	C18.0-Cecum	180	Cecum	White	Non-Spanish-Hispanic-Latino	Non-Hispanic White	White	Married (including common law)	Blank(s)	187	Cerebrovascular Diseases	Alive or dead of other cause	Dead (attributable to causes other than this cancer dx)	Complete dates are available and there are more than 0 days of survival	Cerebrovascular Diseases	Dead	Active follow-up
1907634	75-79 years	78 years	78	1915	August	1994	White	Male	Pancreas	C25.8-Overlapping lesion of pancreas	258	Pancreas	White	Non-Spanish-Hispanic-Latino	Non-Hispanic White	White	Married (including common law)	Blank(s)	68	Cerebrovascular Diseases	N/A not first tumor	N/A not first tumor	Complete dates are available and there are more than 0 days of survival	Cerebrovascular Diseases	Dead	Active follow-up
1907712	80-84 years	81 years	81	1917	March	1998	White	Male	Larynx	C32.0-Glottis	320	Larynx	White	Non-Spanish-Hispanic-Latino	Non-Hispanic White	White	Widowed	Blank(s)	63	Cerebrovascular Diseases	N/A not first tumor	N/A not first tumor	Complete dates are available and there are more than 0 days of survival	Cerebrovascular Diseases	Dead	Active follow-up
1907846	65-69 years	67 years	67	1924	March	1992	White	Male	Larynx	C32.0-Glottis	320	Larynx	White	Non-Spanish-Hispanic-Latino	Non-Hispanic White	White	Married (including common law)	Blank(s)	269	Cerebrovascular Diseases	Alive or dead of other cause	Dead (attributable to causes other than this cancer dx)	Complete dates are available and there are more than 0 days of survival	Cerebrovascular Diseases	Dead	Active follow-up
1908686	70-74 years	72 years	72	1919	March	1992	White	Male	Prostate	C61.9-Prostate gland	619	Prostate	White	Non-Spanish-Hispanic-Latino	Non-Hispanic White	White	Married (including common law)	Blank(s)	125	Cerebrovascular Diseases	Alive or dead of other cause	Dead (attributable to causes other than this cancer dx)	Complete dates are available and there are more than 0 days of survival	Cerebrovascular Diseases	Dead	Active follow-up
1908686	75-79 years	79 years	79	1919	February	1999	White	Male	NHL - Nodal	C77.8-Lymph nodes of multiple regions	778	NHL - Nodal	White	Non-Spanish-Hispanic-Latino	Non-Hispanic White	White	Married (including common law)	Blank(s)	42	Cerebrovascular Diseases	N/A not first tumor	N/A not first tumor	Complete dates are available and there are more than 0 days of survival	Cerebrovascular Diseases	Dead	Active follow-up
1908956	80-84 years	82 years	82	1909	March	1992	White	Female	Other Female Genital Organs	C57.0-Fallopian tube	570	Other Female Genital Organs	White	Non-Spanish-Hispanic-Latino	Non-Hispanic White	White	Widowed	Blank(s)	36	Cerebrovascular Diseases	Alive or dead of other cause	Dead (attributable to causes other than this cancer dx)	Complete dates are available and there are more than 0 days of survival	Cerebrovascular Diseases	Dead	Active follow-up
1909178	85+ years	85+ years	87	1904	June	1992	White	Male	Other Non-Epithelial Skin	C44.6-Skin of upper limb and shoulder	446	Other Non-Epithelial Skin	White	Non-Spanish-Hispanic-Latino	Non-Hispanic White	White	Widowed	Blank(s)	41	Cerebrovascular Diseases	Alive or dead of other cause	Dead (attributable to causes other than this cancer dx)	Complete dates are available and there are more than 0 days of survival	Cerebrovascular Diseases	Dead	Active follow-up
1909294	60-64 years	63 years	63	1928	May	1992	Other (American Indian/AK Native, Asian/Pacific Islander)	Male	Kidney and Renal Pelvis	C64.9-Kidney, NOS	649	Kidney	Asian or Pacific Islander	Non-Spanish-Hispanic-Latino	Non-Hispanic Asian or Pacific Islander	Chinese	Married (including common law)	Blank(s)	88	Cerebrovascular Diseases	Alive or dead of other cause	Dead (attributable to causes other than this cancer dx)	Complete dates are available and there are more than 0 days of survival	Cerebrovascular Diseases	Dead	Active follow-up
1909311	85+ years	85+ years	88	1903	January	1992	White	Female	Breast	C50.4-Upper-outer quadrant of breast	504	Female Breast	White	Non-Spanish-Hispanic-Latino	Non-Hispanic White	White	Widowed	Blank(s)	48	Cerebrovascular Diseases	N/A not first tumor	N/A not first tumor	Complete dates are available and there are more than 0 days of survival	Cerebrovascular Diseases	Dead	Active follow-up
1909702	60-64 years	64 years	64	1927	February	1992	Other (American Indian/AK Native, Asian/Pacific Islander)	Male	Pancreas	C25.0-Head of pancreas	250	Pancreas	Asian or Pacific Islander	Non-Spanish-Hispanic-Latino	Non-Hispanic Asian or Pacific Islander	Chinese	Single (never married)	Blank(s)	1	Cerebrovascular Diseases	Alive or dead of other cause	Dead (attributable to causes other than this cancer dx)	Complete dates are available and there are more than 0 days of survival	Cerebrovascular Diseases	Dead	Active follow-up
1910467	80-84 years	80 years	80	1920	April	2001	Other (American Indian/AK Native, Asian/Pacific Islander)	Female	Lung and Bronchus	C34.3-Lower lobe, lung	343	Lung and Bronchus	Asian or Pacific Islander	Non-Spanish-Hispanic-Latino	Non-Hispanic Asian or Pacific Islander	Chinese	Married (including common law)	Blank(s)	130	Cerebrovascular Diseases	N/A not first tumor	N/A not first tumor	Complete dates are available and there are more than 0 days of survival	Cerebrovascular Diseases	Dead	Active follow-up
1910467	80-84 years	82 years	82	1920	March	2003	Other (American Indian/AK Native, Asian/Pacific Islander)	Female	Cecum	C18.0-Cecum	180	Cecum	Asian or Pacific Islander	Non-Spanish-Hispanic-Latino	Non-Hispanic Asian or Pacific Islander	Chinese	Married (including common law)	Blank(s)	106	Cerebrovascular Diseases	N/A not first tumor	N/A not first tumor	Complete dates are available and there are more than 0 days of survival	Cerebrovascular Diseases	Dead	Active follow-up
1911333	70-74 years	70 years	70	1931	July	2001	White	Female	Breast	C50.4-Upper-outer quadrant of breast	504	Female Breast	White	Non-Spanish-Hispanic-Latino	Non-Hispanic White	White	Widowed	Blank(s)	160	Cerebrovascular Diseases	N/A not first tumor	N/A not first tumor	Complete dates are available and there are more than 0 days of survival	Cerebrovascular Diseases	Dead	Active follow-up
1911677	70-74 years	74 years	74	1917	April	1992	Other (American Indian/AK Native, Asian/Pacific Islander)	Male	Rectum	C20.9-Rectum, NOS	209	Rectum	Asian or Pacific Islander	Non-Spanish-Hispanic-Latino	Non-Hispanic Asian or Pacific Islander	Chinese	Divorced	Blank(s)	46	Cerebrovascular Diseases	Alive or dead of other cause	Dead (attributable to causes other than this cancer dx)	Complete dates are available and there are more than 0 days of survival	Cerebrovascular Diseases	Dead	Active follow-up
1911688	70-74 years	74 years	74	1917	January	1992	White	Female	Corpus Uteri	C54.9-Corpus uteri	549	Corpus Uteri	White	Non-Spanish-Hispanic-Latino	Non-Hispanic White	White	Single (never married)	Blank(s)	231	Cerebrovascular Diseases	Alive or dead of other cause	Dead (attributable to causes other than this cancer dx)	Complete dates are available and there are more than 0 days of survival	Cerebrovascular Diseases	Dead	Active follow-up
1912075	60-64 years	61 years	61	1930	January	1992	White	Male	Lung and Bronchus	C34.1-Upper lobe, lung	341	Lung and Bronchus	White	Non-Spanish-Hispanic-Latino	Non-Hispanic White	White	Single (never married)	Blank(s)	65	Cerebrovascular Diseases	Alive or dead of other cause	Dead (attributable to causes other than this cancer dx)	Complete dates are available and there are more than 0 days of survival	Cerebrovascular Diseases	Dead	Active follow-up
1912181	50-54 years	51 years	51	1940	May	1992	White	Male	Prostate	C61.9-Prostate gland	619	Prostate	White	Non-Spanish-Hispanic-Latino	Non-Hispanic White	White	Married (including common law)	Blank(s)	192	Cerebrovascular Diseases	Alive or dead of other cause	Dead (attributable to causes other than this cancer dx)	Complete dates are available and there are more than 0 days of survival	Cerebrovascular Diseases	Dead	Active follow-up
1912434	70-74 years	72 years	72	1919	January	1992	White	Male	Miscellaneous	C80.9-Unknown primary site	809	Miscellaneous	White	Non-Spanish-Hispanic-Latino	Non-Hispanic White	White	Married (including common law)	Blank(s)	0	Cerebrovascular Diseases	Alive or dead of other cause	Dead (attributable to causes other than this cancer dx)	Complete dates are available and there are more than 0 days of survival	Cerebrovascular Diseases	Dead	Active follow-up
1912449	80-84 years	80 years	80	1913	January	1994	White	Female	NHL - Extranodal	C44.6-Skin of upper limb and shoulder	446	NHL - Extranodal	White	Non-Spanish-Hispanic-Latino	Non-Hispanic White	White	Married (including common law)	Blank(s)	218	Cerebrovascular Diseases	N/A not first tumor	N/A not first tumor	Incomplete dates are available and there cannot be zero days of follow-up	Cerebrovascular Diseases	Dead	Active follow-up
1912820	65-69 years	66 years	66	1926	July	1992	Black	Male	Prostate	C61.9-Prostate gland	619	Prostate	Black	Non-Spanish-Hispanic-Latino	Non-Hispanic Black	Black	Married (including common law)	Blank(s)	165	Cerebrovascular Diseases	Alive or dead of other cause	Dead (attributable to causes other than this cancer dx)	Complete dates are available and there are more than 0 days of survival	Cerebrovascular Diseases	Dead	Active follow-up
1913361	85+ years	85+ years	87	1912	October	1999	White	Female	Breast	C50.8-Overlapping lesion of breast	508	Female Breast	White	Non-Spanish-Hispanic-Latino	Non-Hispanic White	White	Widowed	Blank(s)	101	Cerebrovascular Diseases	N/A not first tumor	N/A not first tumor	Complete dates are available and there are more than 0 days of survival	Cerebrovascular Diseases	Dead	Active follow-up
1913650	75-79 years	76 years	76	1917	April	1993	White	Female	Esophagus	C15.4-Middle third of esophagus	154	Esophagus	White	Non-Spanish-Hispanic-Latino	Non-Hispanic White	White	Married (including common law)	Blank(s)	10	Cerebrovascular Diseases	N/A not first tumor	N/A not first tumor	Complete dates are available and there are more than 0 days of survival	Cerebrovascular Diseases	Dead	Active follow-up
1913767	85+ years	85+ years	86	1905	May	1992	White	Male	Prostate	C61.9-Prostate gland	619	Prostate	White	Non-Spanish-Hispanic-Latino	Non-Hispanic White	White	Married (including common law)	Blank(s)	108	Cerebrovascular Diseases	Alive or dead of other cause	Dead (attributable to causes other than this cancer dx)	Complete dates are available and there are more than 0 days of survival	Cerebrovascular Diseases	Dead	Active follow-up
1913868	75-79 years	78 years	78	1913	May	1992	White	Female	Breast	C50.2-Upper-inner quadrant of breast	502	Female Breast	White	Non-Spanish-Hispanic-Latino	Non-Hispanic White	White	Widowed	Blank(s)	19	Cerebrovascular Diseases	Alive or dead of other cause	Dead (attributable to causes other than this cancer dx)	Complete dates are available and there are more than 0 days of survival	Cerebrovascular Diseases	Dead	Active follow-up
1913969	70-74 years	71 years	71	1920	March	1992	Black	Female	Other Biliary	C24.9-Biliary tract, NOS	249	Other Biliary	Black	Non-Spanish-Hispanic-Latino	Non-Hispanic Black	Black	Divorced	Blank(s)	39	Cerebrovascular Diseases	Alive or dead of other cause	Dead (attributable to causes other than this cancer dx)	Complete dates are available and there are more than 0 days of survival	Cerebrovascular Diseases	Dead	Active follow-up
1915336	80-84 years	81 years	81	1911	June	1992	White	Female	Kaposi Sarcoma	C44.6-Skin of upper limb and shoulder	446	Kaposi Sarcoma	White	Non-Spanish-Hispanic-Latino	Non-Hispanic White	White	Single (never married)	Blank(s)	44	Cerebrovascular Diseases	Alive or dead of other cause	Dead (attributable to causes other than this cancer dx)	Complete dates are available and there are more than 0 days of survival	Cerebrovascular Diseases	Dead	Active follow-up
1915508	55-59 years	58 years	58	1934	January	1993	Black	Female	Breast	C50.8-Overlapping lesion of breast	508	Female Breast	Black	Non-Spanish-Hispanic-Latino	Non-Hispanic Black	Black	Married (including common law)	Blank(s)	186	Cerebrovascular Diseases	N/A not first tumor	N/A not first tumor	Complete dates are available and there are more than 0 days of survival	Cerebrovascular Diseases	Dead	Active follow-up
1915898	70-74 years	73 years	73	1923	May	1997	Other (American Indian/AK Native, Asian/Pacific Islander)	Female	Miscellaneous	C80.9-Unknown primary site	809	Miscellaneous	Asian or Pacific Islander	Non-Spanish-Hispanic-Latino	Non-Hispanic Asian or Pacific Islander	Chinese	Widowed	Blank(s)	5	Cerebrovascular Diseases	N/A not first tumor	N/A not first tumor	Complete dates are available and there are more than 0 days of survival	Cerebrovascular Diseases	Dead	Active follow-up
1916656	65-69 years	67 years	67	1924	January	1992	White	Male	Prostate	C61.9-Prostate gland	619	Prostate	White	Non-Spanish-Hispanic-Latino	Non-Hispanic White	White	Married (including common law)	Blank(s)	105	Cerebrovascular Diseases	Alive or dead of other cause	Dead (attributable to causes other than this cancer dx)	Complete dates are available and there are more than 0 days of survival	Cerebrovascular Diseases	Dead	Active follow-up
1916951	85+ years	85+ years	85	1906	January	1992	White	Female	Urinary Bladder	C67.0-Trigone of bladder	670	Urinary Bladder	White	Non-Spanish-Hispanic-Latino	Non-Hispanic White	White	Single (never married)	Blank(s)	95	Cerebrovascular Diseases	Alive or dead of other cause	Dead (attributable to causes other than this cancer dx)	Complete dates are available and there are more than 0 days of survival	Cerebrovascular Diseases	Dead	Active follow-up
1917532	75-79 years	75 years	75	1917	May	1992	White	Female	Breast	C50.4-Upper-outer quadrant of breast	504	Female Breast	White	Non-Spanish-Hispanic-Latino	Non-Hispanic White	White	Widowed	Blank(s)	276	Cerebrovascular Diseases	Alive or dead of other cause	Dead (attributable to causes other than this cancer dx)	Complete dates are available and there are more than 0 days of survival	Cerebrovascular Diseases	Dead	Active follow-up
1917855	80-84 years	80 years	80	1912	April	1992	White	Female	Other Biliary	C24.0-Extrahepatic bile duct	240	Other Biliary	White	Non-Spanish-Hispanic-Latino	Non-Hispanic White	White	Widowed	Blank(s)	6	Cerebrovascular Diseases	Alive or dead of other cause	Dead (attributable to causes other than this cancer dx)	Complete dates are available and there are more than 0 days of survival	Cerebrovascular Diseases	Dead	Active follow-up
1918402	70-74 years	72 years	72	1920	April	1992	Black	Female	Corpus Uteri	C54.1-Endometrium	541	Corpus Uteri	Black	Non-Spanish-Hispanic-Latino	Non-Hispanic Black	Black	Widowed	Blank(s)	141	Cerebrovascular Diseases	Alive or dead of other cause	Dead (attributable to causes other than this cancer dx)	Incomplete dates are available and there cannot be zero days of follow-up	Cerebrovascular Diseases	Dead	Active follow-up
1918438	60-64 years	62 years	62	1929	March	1992	White	Female	Breast	C50.4-Upper-outer quadrant of breast	504	Female Breast	White	Non-Spanish-Hispanic-Latino	Non-Hispanic White	White	Married (including common law)	Blank(s)	208	Cerebrovascular Diseases	Alive or dead of other cause	Dead (attributable to causes other than this cancer dx)	Complete dates are available and there are more than 0 days of survival	Cerebrovascular Diseases	Dead	Active follow-up
1919184	80-84 years	81 years	81	1918	April	2000	White	Female	Breast	C50.8-Overlapping lesion of breast	508	Female Breast	White	Spanish-Hispanic-Latino	Hispanic (All Races)	White	Married (including common law)	Blank(s)	133	Cerebrovascular Diseases	N/A not first tumor	N/A not first tumor	Complete dates are available and there are more than 0 days of survival	Cerebrovascular Diseases	Dead	Active follow-up
1919581	80-84 years	84 years	84	1907	May	1992	White	Female	Miscellaneous	C80.9-Unknown primary site	809	Miscellaneous	White	Non-Spanish-Hispanic-Latino	Non-Hispanic White	White	Widowed	Blank(s)	1	Cerebrovascular Diseases	Alive or dead of other cause	Dead (attributable to causes other than this cancer dx)	Complete dates are available and there are more than 0 days of survival	Cerebrovascular Diseases	Dead	Active follow-up
1919984	80-84 years	84 years	84	1910	February	1995	White	Male	Esophagus	C15.5-Lower third of esophagus	155	Esophagus	White	Non-Spanish-Hispanic-Latino	Non-Hispanic White	White	Widowed	Blank(s)	77	Cerebrovascular Diseases	N/A not first tumor	N/A not first tumor	Complete dates are available and there are more than 0 days of survival	Cerebrovascular Diseases	Dead	Active follow-up
1920068	65-69 years	69 years	69	1922	March	1992	Other (American Indian/AK Native, Asian/Pacific Islander)	Male	Prostate	C61.9-Prostate gland	619	Prostate	Asian or Pacific Islander	Non-Spanish-Hispanic-Latino	Non-Hispanic Asian or Pacific Islander	Japanese	Widowed	Blank(s)	239	Cerebrovascular Diseases	Alive or dead of other cause	Dead (attributable to causes other than this cancer dx)	Complete dates are available and there are more than 0 days of survival	Cerebrovascular Diseases	Dead	Active follow-up
1920248	70-74 years	70 years	70	1925	September	1995	White	Male	Prostate	C61.9-Prostate gland	619	Prostate	White	Non-Spanish-Hispanic-Latino	Non-Hispanic White	White	Single (never married)	Blank(s)	64	Cerebrovascular Diseases	N/A not first tumor	N/A not first tumor	Complete dates are available and there are more than 0 days of survival	Cerebrovascular Diseases	Dead	Active follow-up
1920572	85+ years	85+ years	89	1902	April	1992	White	Male	Rectum	C20.9-Rectum, NOS	209	Rectum	White	Non-Spanish-Hispanic-Latino	Non-Hispanic White	White	Widowed	Blank(s)	47	Cerebrovascular Diseases	Alive or dead of other cause	Dead (attributable to causes other than this cancer dx)	Complete dates are available and there are more than 0 days of survival	Cerebrovascular Diseases	Dead	Active follow-up
1920681	75-79 years	77 years	77	1918	August	1996	White	Female	Breast	C50.4-Upper-outer quadrant of breast	504	Female Breast	White	Non-Spanish-Hispanic-Latino	Non-Hispanic White	White	Widowed	Blank(s)	152	Cerebrovascular Diseases	N/A not first tumor	N/A not first tumor	Complete dates are available and there are more than 0 days of survival	Cerebrovascular Diseases	Dead	Active follow-up
1921662	85+ years	85+ years	89	1920	February	2010	White	Female	Breast	C50.3-Lower-inner quadrant of breast	503	Female Breast	White	Non-Spanish-Hispanic-Latino	Non-Hispanic White	White	Widowed	Insured	67	Cerebrovascular Diseases	N/A not first tumor	N/A not first tumor	Complete dates are available and there are more than 0 days of survival	Cerebrovascular Diseases	Dead	Active follow-up
1922120	85+ years	85+ years	85	1907	July	1992	White	Female	Breast	C50.4-Upper-outer quadrant of breast	504	Female Breast	White	Non-Spanish-Hispanic-Latino	Non-Hispanic White	White	Widowed	Blank(s)	52	Cerebrovascular Diseases	N/A not first tumor	N/A not first tumor	Complete dates are available and there are more than 0 days of survival	Cerebrovascular Diseases	Dead	Active follow-up
1922198	75-79 years	75 years	75	1916	April	1992	White	Male	Miscellaneous	C80.9-Unknown primary site	809	Miscellaneous	White	Non-Spanish-Hispanic-Latino	Non-Hispanic White	White	Single (never married)	Blank(s)	0	Cerebrovascular Diseases	Alive or dead of other cause	Dead (attributable to causes other than this cancer dx)	Complete dates are available and there are more than 0 days of survival	Cerebrovascular Diseases	Dead	Active follow-up
1923333	85+ years	85+ years	88	1910	January	1999	Other (American Indian/AK Native, Asian/Pacific Islander)	Male	Sigmoid Colon	C18.7-Sigmoid colon	187	Sigmoid Colon	Asian or Pacific Islander	Non-Spanish-Hispanic-Latino	Non-Hispanic Asian or Pacific Islander	Filipino	Married (including common law)	Blank(s)	75	Cerebrovascular Diseases	N/A not first tumor	N/A not first tumor	Complete dates are available and there are more than 0 days of survival	Cerebrovascular Diseases	Dead	Active follow-up
1924005	85+ years	85+ years	97	1902	October	1999	White	Male	Descending Colon	C18.6-Descending colon	186	Descending Colon	White	Non-Spanish-Hispanic-Latino	Non-Hispanic White	White	Widowed	Blank(s)	7	Cerebrovascular Diseases	N/A not first tumor	N/A not first tumor	Complete dates are available and there are more than 0 days of survival	Cerebrovascular Diseases	Dead	Active follow-up
1924361	75-79 years	75 years	75	1921	December	1996	White	Female	Breast	C50.8-Overlapping lesion of breast	508	Female Breast	White	Non-Spanish-Hispanic-Latino	Non-Hispanic White	White	Widowed	Blank(s)	89	Cerebrovascular Diseases	N/A not first tumor	N/A not first tumor	Complete dates are available and there are more than 0 days of survival	Cerebrovascular Diseases	Dead	Active follow-up
1924389	70-74 years	71 years	71	1920	April	1992	White	Male	Kidney and Renal Pelvis	C64.9-Kidney, NOS	649	Kidney	White	Non-Spanish-Hispanic-Latino	Non-Hispanic White	White	Married (including common law)	Blank(s)	21	Cerebrovascular Diseases	Alive or dead of other cause	Dead (attributable to causes other than this cancer dx)	Complete dates are available and there are more than 0 days of survival	Cerebrovascular Diseases	Dead	Active follow-up
1925535	80-84 years	80 years	80	1911	April	1992	Black	Female	Transverse Colon	C18.4-Transverse colon	184	Transverse Colon	Black	Non-Spanish-Hispanic-Latino	Non-Hispanic Black	Black	Widowed	Blank(s)	226	Cerebrovascular Diseases	Alive or dead of other cause	Dead (attributable to causes other than this cancer dx)	Incomplete dates are available and there cannot be zero days of follow-up	Cerebrovascular Diseases	Dead	Active follow-up
1925792	80-84 years	81 years	81	1917	February	1999	White	Female	Urinary Bladder	C67.8-Overlapping lesion of bladder	678	Urinary Bladder	White	Non-Spanish-Hispanic-Latino	Non-Hispanic White	White	Widowed	Blank(s)	91	Cerebrovascular Diseases	N/A not first tumor	N/A not first tumor	Complete dates are available and there are more than 0 days of survival	Cerebrovascular Diseases	Dead	Active follow-up
1926414	70-74 years	74 years	74	1917	March	1992	White	Male	Prostate	C61.9-Prostate gland	619	Prostate	White	Non-Spanish-Hispanic-Latino	Non-Hispanic White	White	Single (never married)	Blank(s)	161	Cerebrovascular Diseases	Alive or dead of other cause	Dead (attributable to causes other than this cancer dx)	Complete dates are available and there are more than 0 days of survival	Cerebrovascular Diseases	Dead	Active follow-up
1926414	85+ years	85+ years	87	1917	May	2005	White	Male	Lung and Bronchus	C34.1-Upper lobe, lung	341	Lung and Bronchus	White	Non-Spanish-Hispanic-Latino	Non-Hispanic White	White	Single (never married)	Blank(s)	3	Cerebrovascular Diseases	N/A not first tumor	N/A not first tumor	Complete dates are available and there are more than 0 days of survival	Cerebrovascular Diseases	Dead	Active follow-up
1927147	70-74 years	72 years	72	1919	May	1992	White	Female	Lung and Bronchus	C34.1-Upper lobe, lung	341	Lung and Bronchus	White	Spanish-Hispanic-Latino	Hispanic (All Races)	White	Widowed	Blank(s)	153	Cerebrovascular Diseases	Alive or dead of other cause	Dead (attributable to causes other than this cancer dx)	Complete dates are available and there are more than 0 days of survival	Cerebrovascular Diseases	Dead	Active follow-up
1927427	85+ years	85+ years	85	1907	February	1993	White	Male	Prostate	C61.9-Prostate gland	619	Prostate	White	Non-Spanish-Hispanic-Latino	Non-Hispanic White	White	Married (including common law)	Blank(s)	119	Cerebrovascular Diseases	N/A not first tumor	N/A not first tumor	Complete dates are available and there are more than 0 days of survival	Cerebrovascular Diseases	Dead	Active follow-up
1927525	85+ years	85+ years	86	1905	July	1992	White	Female	Rectum	C20.9-Rectum, NOS	209	Rectum	White	Non-Spanish-Hispanic-Latino	Non-Hispanic White	White	Widowed	Blank(s)	40	Cerebrovascular Diseases	N/A not first tumor	N/A not first tumor	Complete dates are available and there are more than 0 days of survival	Cerebrovascular Diseases	Dead	Active follow-up
1927810	70-74 years	72 years	72	1919	June	1992	White	Male	Prostate	C61.9-Prostate gland	619	Prostate	White	Non-Spanish-Hispanic-Latino	Non-Hispanic White	White	Married (including common law)	Blank(s)	175	Cerebrovascular Diseases	Alive or dead of other cause	Dead (attributable to causes other than this cancer dx)	Complete dates are available and there are more than 0 days of survival	Cerebrovascular Diseases	Dead	Active follow-up
1927987	80-84 years	83 years	83	1908	May	1992	White	Male	Lung and Bronchus	C34.1-Upper lobe, lung	341	Lung and Bronchus	White	Non-Spanish-Hispanic-Latino	Non-Hispanic White	White	Married (including common law)	Blank(s)	187	Cerebrovascular Diseases	Alive or dead of other cause	Dead (attributable to causes other than this cancer dx)	Complete dates are available and there are more than 0 days of survival	Cerebrovascular Diseases	Dead	Active follow-up
1928081	65-69 years	69 years	69	1922	April	1992	White	Male	Prostate	C61.9-Prostate gland	619	Prostate	White	Non-Spanish-Hispanic-Latino	Non-Hispanic White	White	Married (including common law)	Blank(s)	129	Cerebrovascular Diseases	Alive or dead of other cause	Dead (attributable to causes other than this cancer dx)	Complete dates are available and there are more than 0 days of survival	Cerebrovascular Diseases	Dead	Active follow-up
1928146	80-84 years	81 years	81	1930	April	2012	White	Female	NHL - Nodal	C77.2-Intra-abdominal lymph nodes	772	NHL - Nodal	White	Non-Spanish-Hispanic-Latino	Non-Hispanic White	White	Widowed	Insured	38	Cerebrovascular Diseases	N/A not first tumor	N/A not first tumor	Complete dates are available and there are more than 0 days of survival	Cerebrovascular Diseases	Dead	Active follow-up
1928268	85+ years	85+ years	90	1901	June	1992	White	Female	Breast	C50.9-Breast, NOS	509	Female Breast	White	Non-Spanish-Hispanic-Latino	Non-Hispanic White	White	Widowed	Blank(s)	16	Cerebrovascular Diseases	Alive or dead of other cause	Dead (attributable to causes other than this cancer dx)	Complete dates are available and there are more than 0 days of survival	Cerebrovascular Diseases	Dead	Active follow-up
1928567	65-69 years	69 years	69	1923	May	1992	White	Female	Ascending Colon	C18.2-Ascending colon	182	Ascending Colon	White	Non-Spanish-Hispanic-Latino	Non-Hispanic White	White	Widowed	Blank(s)	13	Cerebrovascular Diseases	Alive or dead of other cause	Dead (attributable to causes other than this cancer dx)	Complete dates are available and there are more than 0 days of survival	Cerebrovascular Diseases	Dead	Active follow-up
1928567	70-74 years	70 years	70	1923	May	1993	White	Female	Brain	C71.8-Overlapping lesion of brain	718	Brain	White	Non-Spanish-Hispanic-Latino	Non-Hispanic White	White	Widowed	Blank(s)	2	Cerebrovascular Diseases	N/A not first tumor	N/A not first tumor	Complete dates are available and there are more than 0 days of survival	Cerebrovascular Diseases	Dead	Active follow-up
1928587	80-84 years	80 years	80	1912	June	1992	White	Female	Corpus Uteri	C54.1-Endometrium	541	Corpus Uteri	White	Non-Spanish-Hispanic-Latino	Non-Hispanic White	White	Married (including common law)	Blank(s)	131	Cerebrovascular Diseases	Alive or dead of other cause	Dead (attributable to causes other than this cancer dx)	Complete dates are available and there are more than 0 days of survival	Cerebrovascular Diseases	Dead	Active follow-up
1928587	85+ years	85+ years	88	1912	August	2000	White	Female	Breast	C50.8-Overlapping lesion of breast	508	Female Breast	White	Non-Spanish-Hispanic-Latino	Non-Hispanic White	White	Widowed	Blank(s)	34	Cerebrovascular Diseases	N/A not first tumor	N/A not first tumor	Complete dates are available and there are more than 0 days of survival	Cerebrovascular Diseases	Dead	Active follow-up
1929017	70-74 years	73 years	73	1919	April	1992	White	Male	Sigmoid Colon	C18.7-Sigmoid colon	187	Sigmoid Colon	White	Spanish-Hispanic-Latino	Hispanic (All Races)	White	Married (including common law)	Blank(s)	66	Cerebrovascular Diseases	Alive or dead of other cause	Dead (attributable to causes other than this cancer dx)	Complete dates are available and there are more than 0 days of survival	Cerebrovascular Diseases	Dead	Active follow-up
2625251	80-84 years	82 years	82	1921	July	2004	White	Female	NHL - Nodal	C77.0-Lymph nodes of head, face & neck	770	NHL - Nodal	White	Non-Spanish-Hispanic-Latino	Non-Hispanic White	White	Widowed	Blank(s)	44	Cerebrovascular Diseases	N/A not first tumor	N/A not first tumor	Complete dates are available and there are more than 0 days of survival	Cerebrovascular Diseases	Dead	Active follow-up
2626186	80-84 years	82 years	82	1910	April	1992	Black	Female	Anus, Anal Canal and Anorectum	C21.1-Anal canal	211	Anus, Anal Canal and Anorectum	Black	Non-Spanish-Hispanic-Latino	Non-Hispanic Black	Black	Widowed	Blank(s)	125	Cerebrovascular Diseases	Alive or dead of other cause	Dead (attributable to causes other than this cancer dx)	Complete dates are available and there are more than 0 days of survival	Cerebrovascular Diseases	Dead	Active follow-up
2626881	60-64 years	60 years	60	1931	February	1992	White	Female	Breast	C50.4-Upper-outer quadrant of breast	504	Female Breast	White	Non-Spanish-Hispanic-Latino	Non-Hispanic White	White	Widowed	Blank(s)	124	Cerebrovascular Diseases	Alive or dead of other cause	Dead (attributable to causes other than this cancer dx)	Complete dates are available and there are more than 0 days of survival	Cerebrovascular Diseases	Dead	Active follow-up
2626949	80-84 years	84 years	84	1908	May	1992	White	Male	Prostate	C61.9-Prostate gland	619	Prostate	White	Non-Spanish-Hispanic-Latino	Non-Hispanic White	White	Married (including common law)	Blank(s)	51	Cerebrovascular Diseases	Alive or dead of other cause	Dead (attributable to causes other than this cancer dx)	Complete dates are available and there are more than 0 days of survival	Cerebrovascular Diseases	Dead	Active follow-up
2627421	65-69 years	69 years	69	1922	April	1992	White	Female	Lung and Bronchus	C34.1-Upper lobe, lung	341	Lung and Bronchus	White	Non-Spanish-Hispanic-Latino	Non-Hispanic White	White	Widowed	Blank(s)	1	Cerebrovascular Diseases	Alive or dead of other cause	Dead (attributable to causes other than this cancer dx)	Complete dates are available and there are more than 0 days of survival	Cerebrovascular Diseases	Dead	Active follow-up
2627439	85+ years	85+ years	95	1897	May	1992	White	Female	Breast	C50.5-Lower-outer quadrant of breast	505	Female Breast	White	Non-Spanish-Hispanic-Latino	Non-Hispanic White	White	Widowed	Blank(s)	70	Cerebrovascular Diseases	Alive or dead of other cause	Dead (attributable to causes other than this cancer dx)	Complete dates are available and there are more than 0 days of survival	Cerebrovascular Diseases	Dead	Active follow-up
2628019	65-69 years	69 years	69	1929	December	1998	White	Male	Urinary Bladder	C67.2-Lateral wall of bladder	672	Urinary Bladder	White	Non-Spanish-Hispanic-Latino	Non-Hispanic White	White	Single (never married)	Blank(s)	120	Cerebrovascular Diseases	N/A not first tumor	N/A not first tumor	Complete dates are available and there are more than 0 days of survival	Cerebrovascular Diseases	Dead	Active follow-up
2628036	60-64 years	60 years	60	1931	March	1992	White	Female	Breast	C50.2-Upper-inner quadrant of breast	502	Female Breast	White	Non-Spanish-Hispanic-Latino	Non-Hispanic White	White	Single (never married)	Blank(s)	247	Cerebrovascular Diseases	Alive or dead of other cause	Dead (attributable to causes other than this cancer dx)	Complete dates are available and there are more than 0 days of survival	Cerebrovascular Diseases	Dead	Active follow-up
2628098	85+ years	85+ years	85	1906	July	1992	White	Female	Cecum	C18.0-Cecum	180	Cecum	White	Non-Spanish-Hispanic-Latino	Non-Hispanic White	White	Widowed	Blank(s)	200	Cerebrovascular Diseases	Alive or dead of other cause	Dead (attributable to causes other than this cancer dx)	Complete dates are available and there are more than 0 days of survival	Cerebrovascular Diseases	Dead	Active follow-up
2628213	60-64 years	64 years	64	1928	June	1992	White	Female	Transverse Colon	C18.4-Transverse colon	184	Transverse Colon	White	Non-Spanish-Hispanic-Latino	Non-Hispanic White	White	Married (including common law)	Blank(s)	227	Cerebrovascular Diseases	Alive or dead of other cause	Dead (attributable to causes other than this cancer dx)	Complete dates are available and there are more than 0 days of survival	Cerebrovascular Diseases	Dead	Active follow-up
2628323	60-64 years	62 years	62	1930	June	1992	White	Female	Cervix Uteri	C53.0-Endocervix	530	Cervix Uteri	White	Non-Spanish-Hispanic-Latino	Non-Hispanic White	White	Married (including common law)	Blank(s)	174	Cerebrovascular Diseases	Alive or dead of other cause	Dead (attributable to causes other than this cancer dx)	Complete dates are available and there are more than 0 days of survival	Cerebrovascular Diseases	Dead	Active follow-up
2628604	70-74 years	73 years	73	1918	March	1992	White	Male	Lip	C00.4-Mucosa of lower lip	4	Lip	White	Non-Spanish-Hispanic-Latino	Non-Hispanic White	White	Married (including common law)	Blank(s)	117	Cerebrovascular Diseases	Alive or dead of other cause	Dead (attributable to causes other than this cancer dx)	Complete dates are available and there are more than 0 days of survival	Cerebrovascular Diseases	Dead	Active follow-up
2629010	70-74 years	70 years	70	1921	January	1992	White	Female	Rectosigmoid Junction	C19.9-Rectosigmoid junction	199	Rectosigmoid Junction	White	Spanish-Hispanic-Latino	Hispanic (All Races)	White	Widowed	Blank(s)	192	Cerebrovascular Diseases	Alive or dead of other cause	Dead (attributable to causes other than this cancer dx)	Complete dates are available and there are more than 0 days of survival	Cerebrovascular Diseases	Dead	Active follow-up
2629064	75-79 years	79 years	79	1920	April	2000	White	Male	Prostate	C61.9-Prostate gland	619	Prostate	White	Non-Spanish-Hispanic-Latino	Non-Hispanic White	White	Married (including common law)	Blank(s)	61	Cerebrovascular Diseases	N/A not first tumor	N/A not first tumor	Complete dates are available and there are more than 0 days of survival	Cerebrovascular Diseases	Dead	Active follow-up
2629064	80-84 years	83 years	83	1920	May	2004	White	Male	Lung and Bronchus	C34.1-Upper lobe, lung	341	Lung and Bronchus	White	Non-Spanish-Hispanic-Latino	Non-Hispanic White	White	Married (including common law)	Blank(s)	12	Cerebrovascular Diseases	N/A not first tumor	N/A not first tumor	Complete dates are available and there are more than 0 days of survival	Cerebrovascular Diseases	Dead	Active follow-up
2629613	70-74 years	71 years	71	1932	August	2003	White	Male	Lung and Bronchus	C34.1-Upper lobe, lung	341	Lung and Bronchus	White	Non-Spanish-Hispanic-Latino	Non-Hispanic White	White	Single (never married)	Blank(s)	7	Cerebrovascular Diseases	N/A not first tumor	N/A not first tumor	Complete dates are available and there are more than 0 days of survival	Cerebrovascular Diseases	Dead	Active follow-up
2630413	50-54 years	53 years	53	1939	June	1992	White	Male	Pancreas	C25.9-Pancreas, NOS	259	Pancreas	White	Non-Spanish-Hispanic-Latino	Non-Hispanic White	White	Divorced	Blank(s)	2	Cerebrovascular Diseases	Alive or dead of other cause	Dead (attributable to causes other than this cancer dx)	Complete dates are available and there are more than 0 days of survival	Cerebrovascular Diseases	Dead	Active follow-up
2630488	65-69 years	68 years	68	1926	January	1995	White	Female	Breast	C50.1-Central portion of breast	501	Female Breast	White	Non-Spanish-Hispanic-Latino	Non-Hispanic White	White	Married (including common law)	Blank(s)	249	Cerebrovascular Diseases	N/A not first tumor	N/A not first tumor	Complete dates are available and there are more than 0 days of survival	Cerebrovascular Diseases	Dead	Active follow-up
2630767	65-69 years	67 years	67	1925	June	1992	White	Female	Corpus Uteri	C54.1-Endometrium	541	Corpus Uteri	White	Non-Spanish-Hispanic-Latino	Non-Hispanic White	White	Married (including common law)	Blank(s)	122	Cerebrovascular Diseases	Alive or dead of other cause	Dead (attributable to causes other than this cancer dx)	Complete dates are available and there are more than 0 days of survival	Cerebrovascular Diseases	Dead	Active follow-up
2630767	70-74 years	74 years	74	1925	October	1999	White	Female	Breast	C50.2-Upper-inner quadrant of breast	502	Female Breast	White	Non-Spanish-Hispanic-Latino	Non-Hispanic White	White	Widowed	Blank(s)	33	Cerebrovascular Diseases	N/A not first tumor	N/A not first tumor	Complete dates are available and there are more than 0 days of survival	Cerebrovascular Diseases	Dead	Active follow-up
2631721	85+ years	85+ years	86	1905	January	1992	White	Male	Prostate	C61.9-Prostate gland	619	Prostate	White	Non-Spanish-Hispanic-Latino	Non-Hispanic White	White	Unknown	Blank(s)	119	Cerebrovascular Diseases	N/A not first tumor	N/A not first tumor	Complete dates are available and there are more than 0 days of survival	Cerebrovascular Diseases	Dead	Active follow-up
2633680	45-49 years	48 years	48	1943	March	1992	Black	Female	Cervix Uteri	C53.9-Cervix uteri	539	Cervix Uteri	Black	Non-Spanish-Hispanic-Latino	Non-Hispanic Black	Black	Divorced	Blank(s)	40	Cerebrovascular Diseases	Alive or dead of other cause	Dead (attributable to causes other than this cancer dx)	Complete dates are available and there are more than 0 days of survival	Cerebrovascular Diseases	Dead	Active follow-up
2633874	45-49 years	49 years	49	1943	October	1992	White	Male	Testis	C62.9-Testis, NOS	629	Testis	White	Spanish-Hispanic-Latino	Hispanic (All Races)	White	Married (including common law)	Blank(s)	90	Cerebrovascular Diseases	Alive or dead of other cause	Dead (attributable to causes other than this cancer dx)	Complete dates are available and there are more than 0 days of survival	Cerebrovascular Diseases	Dead	Active follow-up
2633885	70-74 years	72 years	72	1920	October	1992	Black	Male	Prostate	C61.9-Prostate gland	619	Prostate	Black	Non-Spanish-Hispanic-Latino	Non-Hispanic Black	Black	Married (including common law)	Blank(s)	189	Cerebrovascular Diseases	N/A not first tumor	N/A not first tumor	Complete dates are available and there are more than 0 days of survival	Cerebrovascular Diseases	Dead	Active follow-up
2633910	80-84 years	82 years	82	1910	November	1992	Black	Male	Prostate	C61.9-Prostate gland	619	Prostate	Black	Non-Spanish-Hispanic-Latino	Non-Hispanic Black	Black	Married (including common law)	Blank(s)	49	Cerebrovascular Diseases	Alive or dead of other cause	Dead (attributable to causes other than this cancer dx)	Complete dates are available and there are more than 0 days of survival	Cerebrovascular Diseases	Dead	Active follow-up
2633988	75-79 years	79 years	79	1913	November	1992	White	Female	Lung and Bronchus	C34.3-Lower lobe, lung	343	Lung and Bronchus	White	Non-Spanish-Hispanic-Latino	Non-Hispanic White	White	Married (including common law)	Blank(s)	0	Cerebrovascular Diseases	Alive or dead of other cause	Dead (attributable to causes other than this cancer dx)	Complete dates are available and there are more than 0 days of survival	Cerebrovascular Diseases	Dead	Active follow-up
2634014	75-79 years	77 years	77	1914	October	1992	White	Female	Breast	C50.4-Upper-outer quadrant of breast	504	Female Breast	White	Non-Spanish-Hispanic-Latino	Non-Hispanic White	White	Widowed	Blank(s)	123	Cerebrovascular Diseases	Alive or dead of other cause	Dead (attributable to causes other than this cancer dx)	Complete dates are available and there are more than 0 days of survival	Cerebrovascular Diseases	Dead	Active follow-up
2634036	75-79 years	76 years	76	1916	June	1992	Black	Male	Myeloma	C42.1-Bone marrow	421	Myeloma	Black	Non-Spanish-Hispanic-Latino	Non-Hispanic Black	Black	Married (including common law)	Blank(s)	10	Cerebrovascular Diseases	Alive or dead of other cause	Dead (attributable to causes other than this cancer dx)	Complete dates are available and there are more than 0 days of survival	Cerebrovascular Diseases	Dead	Active follow-up
2634087	60-64 years	64 years	64	1928	May	1993	Black	Female	Ovary	C56.9-Ovary	569	Ovary	Black	Non-Spanish-Hispanic-Latino	Non-Hispanic Black	Black	Single (never married)	Blank(s)	0	Cerebrovascular Diseases	Alive or dead of other cause	Dead (attributable to causes other than this cancer dx)	Complete dates are available and there are more than 0 days of survival	Cerebrovascular Diseases	Dead	Active follow-up
2634130	60-64 years	64 years	64	1928	April	1992	White	Female	Breast	C50.3-Lower-inner quadrant of breast	503	Female Breast	White	Non-Spanish-Hispanic-Latino	Non-Hispanic White	White	Married (including common law)	Blank(s)	241	Cerebrovascular Diseases	Alive or dead of other cause	Dead (attributable to causes other than this cancer dx)	Complete dates are available and there are more than 0 days of survival	Cerebrovascular Diseases	Dead	Active follow-up
2634130	80-84 years	82 years	82	1928	May	2010	White	Female	Cecum	C18.0-Cecum	180	Cecum	White	Non-Spanish-Hispanic-Latino	Non-Hispanic White	White	Married (including common law)	Insured	25	Cerebrovascular Diseases	N/A not first tumor	N/A not first tumor	Complete dates are available and there are more than 0 days of survival	Cerebrovascular Diseases	Dead	Active follow-up
2634550	70-74 years	74 years	74	1918	June	1993	Other (American Indian/AK Native, Asian/Pacific Islander)	Male	Prostate	C61.9-Prostate gland	619	Prostate	Asian or Pacific Islander	Non-Spanish-Hispanic-Latino	Non-Hispanic Asian or Pacific Islander	Chinese	Widowed	Blank(s)	204	Cerebrovascular Diseases	Alive or dead of other cause	Dead (attributable to causes other than this cancer dx)	Complete dates are available and there are more than 0 days of survival	Cerebrovascular Diseases	Dead	Active follow-up
2634643	85+ years	85+ years	90	1902	May	1993	White	Male	Lung and Bronchus	C34.3-Lower lobe, lung	343	Lung and Bronchus	White	Non-Spanish-Hispanic-Latino	Non-Hispanic White	White	Widowed	Blank(s)	3	Cerebrovascular Diseases	Alive or dead of other cause	Dead (attributable to causes other than this cancer dx)	Complete dates are available and there are more than 0 days of survival	Cerebrovascular Diseases	Dead	Active follow-up
2634673	60-64 years	63 years	63	1930	August	1993	White	Male	Prostate	C61.9-Prostate gland	619	Prostate	White	Spanish-Hispanic-Latino	Hispanic (All Races)	White	Single (never married)	Blank(s)	233	Cerebrovascular Diseases	Alive or dead of other cause	Dead (attributable to causes other than this cancer dx)	Complete dates are available and there are more than 0 days of survival	Cerebrovascular Diseases	Dead	Active follow-up
2634711	75-79 years	76 years	76	1916	July	1992	White	Female	Ascending Colon	C18.2-Ascending colon	182	Ascending Colon	White	Non-Spanish-Hispanic-Latino	Non-Hispanic White	White	Widowed	Blank(s)	52	Cerebrovascular Diseases	Alive or dead of other cause	Dead (attributable to causes other than this cancer dx)	Complete dates are available and there are more than 0 days of survival	Cerebrovascular Diseases	Dead	Active follow-up
2634885	80-84 years	83 years	83	1909	September	1992	White	Male	Ascending Colon	C18.2-Ascending colon	182	Ascending Colon	White	Non-Spanish-Hispanic-Latino	Non-Hispanic White	White	Married (including common law)	Blank(s)	1	Cerebrovascular Diseases	Alive or dead of other cause	Dead (attributable to causes other than this cancer dx)	Complete dates are available and there are more than 0 days of survival	Cerebrovascular Diseases	Dead	Active follow-up
2634994	60-64 years	61 years	61	1933	November	1994	White	Female	Breast	C50.3-Lower-inner quadrant of breast	503	Female Breast	White	Spanish-Hispanic-Latino	Hispanic (All Races)	White	Divorced	Blank(s)	51	Cerebrovascular Diseases	Alive or dead of other cause	Dead (attributable to causes other than this cancer dx)	Complete dates are available and there are more than 0 days of survival	Cerebrovascular Diseases	Dead	Active follow-up
2635338	85+ years	85+ years	94	1899	March	1993	White	Female	Breast	C50.9-Breast, NOS	509	Female Breast	White	Non-Spanish-Hispanic-Latino	Non-Hispanic White	White	Widowed	Blank(s)	0	Cerebrovascular Diseases	Alive or dead of other cause	Dead (attributable to causes other than this cancer dx)	Complete dates are available and there are more than 0 days of survival	Cerebrovascular Diseases	Dead	Active follow-up
2635548	65-69 years	66 years	66	1927	June	1993	White	Female	Breast	C50.8-Overlapping lesion of breast	508	Female Breast	White	Non-Spanish-Hispanic-Latino	Non-Hispanic White	White	Single (never married)	Blank(s)	258	Cerebrovascular Diseases	Alive or dead of other cause	Dead (attributable to causes other than this cancer dx)	Complete dates are available and there are more than 0 days of survival	Cerebrovascular Diseases	Dead	Active follow-up
2635548	80-84 years	82 years	82	1927	May	2009	White	Female	Corpus Uteri	C54.1-Endometrium	541	Corpus Uteri	White	Non-Spanish-Hispanic-Latino	Non-Hispanic White	White	Single (never married)	Insured	67	Cerebrovascular Diseases	N/A not first tumor	N/A not first tumor	Complete dates are available and there are more than 0 days of survival	Cerebrovascular Diseases	Dead	Active follow-up
2635655	75-79 years	79 years	79	1912	August	1992	Black	Male	Prostate	C61.9-Prostate gland	619	Prostate	Black	Non-Spanish-Hispanic-Latino	Non-Hispanic Black	Black	Separated	Blank(s)	142	Cerebrovascular Diseases	Alive or dead of other cause	Dead (attributable to causes other than this cancer dx)	Complete dates are available and there are more than 0 days of survival	Cerebrovascular Diseases	Dead	Active follow-up
2635655	85+ years	85+ years	89	1912	January	2002	Black	Male	Splenic Flexure	C18.5-Splenic flexure of colon	185	Splenic Flexure	Black	Non-Spanish-Hispanic-Latino	Non-Hispanic Black	Black	Married (including common law)	Blank(s)	28	Cerebrovascular Diseases	N/A not first tumor	N/A not first tumor	Complete dates are available and there are more than 0 days of survival	Cerebrovascular Diseases	Dead	Active follow-up
2635741	60-64 years	64 years	64	1928	November	1992	White	Female	Corpus Uteri	C54.1-Endometrium	541	Corpus Uteri	White	Non-Spanish-Hispanic-Latino	Non-Hispanic White	White	Divorced	Blank(s)	81	Cerebrovascular Diseases	Alive or dead of other cause	Dead (attributable to causes other than this cancer dx)	Complete dates are available and there are more than 0 days of survival	Cerebrovascular Diseases	Dead	Active follow-up
2635757	75-79 years	75 years	75	1917	May	1993	White	Male	Prostate	C61.9-Prostate gland	619	Prostate	White	Non-Spanish-Hispanic-Latino	Non-Hispanic White	White	Divorced	Blank(s)	43	Cerebrovascular Diseases	Alive or dead of other cause	Dead (attributable to causes other than this cancer dx)	Incomplete dates are available and there cannot be zero days of follow-up	Cerebrovascular Diseases	Dead	Active follow-up
2635769	70-74 years	71 years	71	1921	March	1993	White	Female	Breast	C50.3-Lower-inner quadrant of breast	503	Female Breast	White	Non-Spanish-Hispanic-Latino	Non-Hispanic White	White	Married (including common law)	Blank(s)	251	Cerebrovascular Diseases	Alive or dead of other cause	Dead (attributable to causes other than this cancer dx)	Complete dates are available and there are more than 0 days of survival	Cerebrovascular Diseases	Dead	Active follow-up
2636044	60-64 years	60 years	60	1931	January	1992	Other (American Indian/AK Native, Asian/Pacific Islander)	Female	Ovary	C56.9-Ovary	569	Ovary	Asian or Pacific Islander	Non-Spanish-Hispanic-Latino	Non-Hispanic Asian or Pacific Islander	Filipino	Married (including common law)	Blank(s)	253	Cerebrovascular Diseases	Alive or dead of other cause	Dead (attributable to causes other than this cancer dx)	Complete dates are available and there are more than 0 days of survival	Cerebrovascular Diseases	Dead	Active follow-up
2636044	75-79 years	76 years	76	1931	November	2008	Other (American Indian/AK Native, Asian/Pacific Islander)	Female	Chronic Lymphocytic Leukemia	C42.1-Bone marrow	421	Chronic Lymphocytic Leukemia	Asian or Pacific Islander	Non-Spanish-Hispanic-Latino	Non-Hispanic Asian or Pacific Islander	Filipino	Married (including common law)	Insured/No specifics	51	Cerebrovascular Diseases	N/A not first tumor	N/A not first tumor	Complete dates are available and there are more than 0 days of survival	Cerebrovascular Diseases	Dead	Active follow-up
2636385	70-74 years	73 years	73	1922	September	1995	Other (American Indian/AK Native, Asian/Pacific Islander)	Male	Lung and Bronchus	C34.1-Upper lobe, lung	341	Lung and Bronchus	Asian or Pacific Islander	Non-Spanish-Hispanic-Latino	Non-Hispanic Asian or Pacific Islander	Chinese	Married (including common law)	Blank(s)	16	Cerebrovascular Diseases	N/A not first tumor	N/A not first tumor	Complete dates are available and there are more than 0 days of survival	Cerebrovascular Diseases	Dead	Active follow-up
2636451	80-84 years	81 years	81	1912	March	1993	White	Female	Corpus Uteri	C54.1-Endometrium	541	Corpus Uteri	White	Non-Spanish-Hispanic-Latino	Non-Hispanic White	White	Widowed	Blank(s)	24	Cerebrovascular Diseases	Alive or dead of other cause	Dead (attributable to causes other than this cancer dx)	Complete dates are available and there are more than 0 days of survival	Cerebrovascular Diseases	Dead	Active follow-up
2636488	65-69 years	66 years	66	1928	March	1994	White	Female	Breast	C50.4-Upper-outer quadrant of breast	504	Female Breast	White	Non-Spanish-Hispanic-Latino	Non-Hispanic White	White	Married (including common law)	Blank(s)	56	Cerebrovascular Diseases	Alive or dead of other cause	Dead (attributable to causes other than this cancer dx)	Complete dates are available and there are more than 0 days of survival	Cerebrovascular Diseases	Dead	Active follow-up
2636496	55-59 years	56 years	56	1938	September	1994	Black	Male	Liver	C22.0-Liver	220	Liver	Black	Non-Spanish-Hispanic-Latino	Non-Hispanic Black	Black	Married (including common law)	Blank(s)	11	Cerebrovascular Diseases	Alive or dead of other cause	Dead (attributable to causes other than this cancer dx)	Complete dates are available and there are more than 0 days of survival	Cerebrovascular Diseases	Dead	Active follow-up
2636631	75-79 years	76 years	76	1917	March	1994	White	Male	Melanoma of the Skin	C44.6-Skin of upper limb and shoulder	446	Melanoma of the Skin	White	Non-Spanish-Hispanic-Latino	Non-Hispanic White	White	Married (including common law)	Blank(s)	164	Cerebrovascular Diseases	Alive or dead of other cause	Dead (attributable to causes other than this cancer dx)	Complete dates are available and there are more than 0 days of survival	Cerebrovascular Diseases	Dead	Active follow-up
2636846	80-84 years	82 years	82	1909	January	1992	White	Female	Breast	C50.9-Breast, NOS	509	Female Breast	White	Non-Spanish-Hispanic-Latino	Non-Hispanic White	White	Married (including common law)	Blank(s)	87	Cerebrovascular Diseases	N/A not first tumor	N/A not first tumor	Complete dates are available and there are more than 0 days of survival	Cerebrovascular Diseases	Dead	Active follow-up
2636846	80-84 years	83 years	83	1909	August	1992	White	Female	Breast	C50.8-Overlapping lesion of breast	508	Female Breast	White	Non-Spanish-Hispanic-Latino	Non-Hispanic White	White	Married (including common law)	Blank(s)	80	Cerebrovascular Diseases	N/A not first tumor	N/A not first tumor	Complete dates are available and there are more than 0 days of survival	Cerebrovascular Diseases	Dead	Active follow-up
2636922	65-69 years	67 years	67	1927	November	1994	White	Male	Prostate	C61.9-Prostate gland	619	Prostate	White	Non-Spanish-Hispanic-Latino	Non-Hispanic White	White	Married (including common law)	Blank(s)	140	Cerebrovascular Diseases	Alive or dead of other cause	Dead (attributable to causes other than this cancer dx)	Complete dates are available and there are more than 0 days of survival	Cerebrovascular Diseases	Dead	Active follow-up
2636945	80-84 years	84 years	84	1910	September	1994	White	Male	Urinary Bladder	C67.4-Posterior wall of bladder	674	Urinary Bladder	White	Non-Spanish-Hispanic-Latino	Non-Hispanic White	White	Married (including common law)	Blank(s)	11	Cerebrovascular Diseases	Alive or dead of other cause	Dead (attributable to causes other than this cancer dx)	Complete dates are available and there are more than 0 days of survival	Cerebrovascular Diseases	Dead	Active follow-up
2637158	70-74 years	74 years	74	1920	November	1994	White	Female	Breast	C50.2-Upper-inner quadrant of breast	502	Female Breast	White	Non-Spanish-Hispanic-Latino	Non-Hispanic White	White	Widowed	Blank(s)	32	Cerebrovascular Diseases	Alive or dead of other cause	Dead (attributable to causes other than this cancer dx)	Complete dates are available and there are more than 0 days of survival	Cerebrovascular Diseases	Dead	Active follow-up
2637181	75-79 years	75 years	75	1918	August	1994	White	Female	Rectum	C20.9-Rectum, NOS	209	Rectum	White	Non-Spanish-Hispanic-Latino	Non-Hispanic White	White	Married (including common law)	Blank(s)	1	Cerebrovascular Diseases	Alive or dead of other cause	Dead (attributable to causes other than this cancer dx)	Complete dates are available and there are more than 0 days of survival	Cerebrovascular Diseases	Dead	Active follow-up
2637252	75-79 years	78 years	78	1914	May	1993	White	Male	Penis	C60.2-Body of penis	602	Penis	White	Non-Spanish-Hispanic-Latino	Non-Hispanic White	White	Married (including common law)	Blank(s)	35	Cerebrovascular Diseases	Alive or dead of other cause	Dead (attributable to causes other than this cancer dx)	Complete dates are available and there are more than 0 days of survival	Cerebrovascular Diseases	Dead	Active follow-up
2637277	70-74 years	73 years	73	1920	October	1993	White	Male	Prostate	C61.9-Prostate gland	619	Prostate	White	Spanish-Hispanic-Latino	Hispanic (All Races)	White	Unknown	Blank(s)	124	Cerebrovascular Diseases	Alive or dead of other cause	Dead (attributable to causes other than this cancer dx)	Complete dates are available and there are more than 0 days of survival	Cerebrovascular Diseases	Dead	Active follow-up
2637491	75-79 years	75 years	75	1917	January	1993	White	Male	Prostate	C61.9-Prostate gland	619	Prostate	White	Non-Spanish-Hispanic-Latino	Non-Hispanic White	White	Married (including common law)	Blank(s)	1	Cerebrovascular Diseases	Alive or dead of other cause	Dead (attributable to causes other than this cancer dx)	Complete dates are available and there are more than 0 days of survival	Cerebrovascular Diseases	Dead	Active follow-up
2637686	80-84 years	82 years	82	1910	December	1992	White	Male	Ascending Colon	C18.2-Ascending colon	182	Ascending Colon	White	Non-Spanish-Hispanic-Latino	Non-Hispanic White	White	Widowed	Blank(s)	3	Cerebrovascular Diseases	Alive or dead of other cause	Dead (attributable to causes other than this cancer dx)	Complete dates are available and there are more than 0 days of survival	Cerebrovascular Diseases	Dead	Active follow-up
2637703	80-84 years	82 years	82	1909	May	1992	White	Male	Urinary Bladder	C67.9-Bladder, NOS	679	Urinary Bladder	White	Non-Spanish-Hispanic-Latino	Non-Hispanic White	White	Married (including common law)	Blank(s)	177	Cerebrovascular Diseases	Alive or dead of other cause	Dead (attributable to causes other than this cancer dx)	Complete dates are available and there are more than 0 days of survival	Cerebrovascular Diseases	Dead	Active follow-up
2637709	65-69 years	68 years	68	1926	October	1994	White	Male	Prostate	C61.9-Prostate gland	619	Prostate	White	Non-Spanish-Hispanic-Latino	Non-Hispanic White	White	Married (including common law)	Blank(s)	23	Cerebrovascular Diseases	Alive or dead of other cause	Dead (attributable to causes other than this cancer dx)	Complete dates are available and there are more than 0 days of survival	Cerebrovascular Diseases	Dead	Active follow-up
2637720	60-64 years	62 years	62	1932	September	1994	White	Male	Prostate	C61.9-Prostate gland	619	Prostate	White	Non-Spanish-Hispanic-Latino	Non-Hispanic White	White	Married (including common law)	Blank(s)	64	Cerebrovascular Diseases	Alive or dead of other cause	Dead (attributable to causes other than this cancer dx)	Complete dates are available and there are more than 0 days of survival	Cerebrovascular Diseases	Dead	Active follow-up
2637741	85+ years	85+ years	86	1908	December	1994	White	Female	Corpus Uteri	C54.1-Endometrium	541	Corpus Uteri	White	Non-Spanish-Hispanic-Latino	Non-Hispanic White	White	Widowed	Blank(s)	38	Cerebrovascular Diseases	Alive or dead of other cause	Dead (attributable to causes other than this cancer dx)	Complete dates are available and there are more than 0 days of survival	Cerebrovascular Diseases	Dead	Active follow-up
2637810	75-79 years	76 years	76	1915	March	1992	White	Male	Sigmoid Colon	C18.7-Sigmoid colon	187	Sigmoid Colon	White	Non-Spanish-Hispanic-Latino	Non-Hispanic White	White	Single (never married)	Blank(s)	195	Cerebrovascular Diseases	Alive or dead of other cause	Dead (attributable to causes other than this cancer dx)	Complete dates are available and there are more than 0 days of survival	Cerebrovascular Diseases	Dead	Active follow-up
2637810	75-79 years	76 years	76	1915	April	1992	White	Male	Prostate	C61.9-Prostate gland	619	Prostate	White	Non-Spanish-Hispanic-Latino	Non-Hispanic White	White	Single (never married)	Blank(s)	195	Cerebrovascular Diseases	N/A not first tumor	N/A not first tumor	Complete dates are available and there are more than 0 days of survival	Cerebrovascular Diseases	Dead	Active follow-up
2637810	75-79 years	77 years	77	1915	June	1992	White	Male	Rectum	C20.9-Rectum, NOS	209	Rectum	White	Non-Spanish-Hispanic-Latino	Non-Hispanic White	White	Single (never married)	Blank(s)	192	Cerebrovascular Diseases	N/A not first tumor	N/A not first tumor	Complete dates are available and there are more than 0 days of survival	Cerebrovascular Diseases	Dead	Active follow-up
2637955	60-64 years	63 years	63	1931	August	1994	White	Male	Ascending Colon	C18.2-Ascending colon	182	Ascending Colon	White	Non-Spanish-Hispanic-Latino	Non-Hispanic White	White	Single (never married)	Blank(s)	236	Cerebrovascular Diseases	Alive or dead of other cause	Dead (attributable to causes other than this cancer dx)	Complete dates are available and there are more than 0 days of survival	Cerebrovascular Diseases	Dead	Active follow-up
2637990	65-69 years	67 years	67	1925	September	1993	White	Female	Ovary	C56.9-Ovary	569	Ovary	White	Non-Spanish-Hispanic-Latino	Non-Hispanic White	White	Single (never married)	Blank(s)	186	Cerebrovascular Diseases	Alive or dead of other cause	Dead (attributable to causes other than this cancer dx)	Complete dates are available and there are more than 0 days of survival	Cerebrovascular Diseases	Dead	Active follow-up
2638079	85+ years	85+ years	85	1907	May	1993	White	Male	Prostate	C61.9-Prostate gland	619	Prostate	White	Non-Spanish-Hispanic-Latino	Non-Hispanic White	White	Widowed	Blank(s)	83	Cerebrovascular Diseases	Alive or dead of other cause	Dead (attributable to causes other than this cancer dx)	Complete dates are available and there are more than 0 days of survival	Cerebrovascular Diseases	Dead	Active follow-up
2638264	75-79 years	76 years	76	1918	March	1995	White	Female	Corpus Uteri	C54.1-Endometrium	541	Corpus Uteri	White	Non-Spanish-Hispanic-Latino	Non-Hispanic White	White	Married (including common law)	Blank(s)	12	Cerebrovascular Diseases	Alive or dead of other cause	Dead (attributable to causes other than this cancer dx)	Complete dates are available and there are more than 0 days of survival	Cerebrovascular Diseases	Dead	Active follow-up
2638327	75-79 years	79 years	79	1914	April	1993	Other (American Indian/AK Native, Asian/Pacific Islander)	Female	Miscellaneous	C80.9-Unknown primary site	809	Miscellaneous	Asian or Pacific Islander	Non-Spanish-Hispanic-Latino	Non-Hispanic Asian or Pacific Islander	Chinese	Married (including common law)	Blank(s)	1	Cerebrovascular Diseases	Alive or dead of other cause	Dead (attributable to causes other than this cancer dx)	Complete dates are available and there are more than 0 days of survival	Cerebrovascular Diseases	Dead	Active follow-up
2638493	75-79 years	76 years	76	1915	March	1992	White	Male	Rectosigmoid Junction	C19.9-Rectosigmoid junction	199	Rectosigmoid Junction	White	Non-Spanish-Hispanic-Latino	Non-Hispanic White	White	Married (including common law)	Blank(s)	129	Cerebrovascular Diseases	Alive or dead of other cause	Dead (attributable to causes other than this cancer dx)	Complete dates are available and there are more than 0 days of survival	Cerebrovascular Diseases	Dead	Active follow-up
2638493	85+ years	85+ years	85	1915	August	2000	White	Male	Prostate	C61.9-Prostate gland	619	Prostate	White	Non-Spanish-Hispanic-Latino	Non-Hispanic White	White	Married (including common law)	Blank(s)	27	Cerebrovascular Diseases	N/A not first tumor	N/A not first tumor	Complete dates are available and there are more than 0 days of survival	Cerebrovascular Diseases	Dead	Active follow-up
2638774	75-79 years	76 years	76	1918	August	1994	White	Female	Lung and Bronchus	C34.1-Upper lobe, lung	341	Lung and Bronchus	White	Non-Spanish-Hispanic-Latino	Non-Hispanic White	White	Single (never married)	Blank(s)	4	Cerebrovascular Diseases	Alive or dead of other cause	Dead (attributable to causes other than this cancer dx)	Complete dates are available and there are more than 0 days of survival	Cerebrovascular Diseases	Dead	Active follow-up
2638786	85+ years	85+ years	87	1907	June	1994	White	Male	Salivary Gland	C07.9-Parotid gland	79	Salivary Gland	White	Non-Spanish-Hispanic-Latino	Non-Hispanic White	White	Married (including common law)	Blank(s)	6	Cerebrovascular Diseases	Alive or dead of other cause	Dead (attributable to causes other than this cancer dx)	Incomplete dates are available and there cannot be zero days of follow-up	Cerebrovascular Diseases	Dead	Active follow-up
2638817	75-79 years	76 years	76	1917	October	1994	White	Male	Melanoma of the Skin	C44.5-Skin of trunk	445	Melanoma of the Skin	White	Non-Spanish-Hispanic-Latino	Non-Hispanic White	White	Married (including common law)	Blank(s)	18	Cerebrovascular Diseases	Alive or dead of other cause	Dead (attributable to causes other than this cancer dx)	Complete dates are available and there are more than 0 days of survival	Cerebrovascular Diseases	Dead	Active follow-up
2638919	75-79 years	79 years	79	1914	May	1994	White	Female	Pancreas	C25.1-Body of pancreas	251	Pancreas	White	Non-Spanish-Hispanic-Latino	Non-Hispanic White	White	Widowed	Blank(s)	3	Cerebrovascular Diseases	Alive or dead of other cause	Dead (attributable to causes other than this cancer dx)	Complete dates are available and there are more than 0 days of survival	Cerebrovascular Diseases	Dead	Active follow-up
2638919	75-79 years	79 years	79	1914	May	1994	White	Female	Ascending Colon	C18.2-Ascending colon	182	Ascending Colon	White	Non-Spanish-Hispanic-Latino	Non-Hispanic White	White	Widowed	Blank(s)	3	Cerebrovascular Diseases	N/A not first tumor	N/A not first tumor	Complete dates are available and there are more than 0 days of survival	Cerebrovascular Diseases	Dead	Active follow-up
2639062	80-84 years	81 years	81	1911	May	1992	White	Male	Prostate	C61.9-Prostate gland	619	Prostate	White	Non-Spanish-Hispanic-Latino	Non-Hispanic White	White	Single (never married)	Blank(s)	280	Cerebrovascular Diseases	Alive or dead of other cause	Dead (attributable to causes other than this cancer dx)	Complete dates are available and there are more than 0 days of survival	Cerebrovascular Diseases	Dead	Active follow-up
2639148	80-84 years	82 years	82	1911	February	1994	White	Female	Esophagus	C15.9-Esophagus, NOS	159	Esophagus	White	Non-Spanish-Hispanic-Latino	Non-Hispanic White	White	Divorced	Blank(s)	9	Cerebrovascular Diseases	Alive or dead of other cause	Dead (attributable to causes other than this cancer dx)	Complete dates are available and there are more than 0 days of survival	Cerebrovascular Diseases	Dead	Active follow-up
2639187	65-69 years	68 years	68	1926	September	1994	White	Female	Breast	C50.8-Overlapping lesion of breast	508	Female Breast	White	Spanish-Hispanic-Latino	Hispanic (All Races)	White	Widowed	Blank(s)	207	Cerebrovascular Diseases	Alive or dead of other cause	Dead (attributable to causes other than this cancer dx)	Complete dates are available and there are more than 0 days of survival	Cerebrovascular Diseases	Dead	Active follow-up
2639187	65-69 years	68 years	68	1926	October	1994	White	Female	Breast	C50.8-Overlapping lesion of breast	508	Female Breast	White	Spanish-Hispanic-Latino	Hispanic (All Races)	White	Widowed	Blank(s)	206	Cerebrovascular Diseases	N/A not first tumor	N/A not first tumor	Complete dates are available and there are more than 0 days of survival	Cerebrovascular Diseases	Dead	Active follow-up
2639195	75-79 years	76 years	76	1919	May	1995	White	Female	Urinary Bladder	C67.8-Overlapping lesion of bladder	678	Urinary Bladder	White	Non-Spanish-Hispanic-Latino	Non-Hispanic White	White	Divorced	Blank(s)	110	Cerebrovascular Diseases	Alive or dead of other cause	Dead (attributable to causes other than this cancer dx)	Complete dates are available and there are more than 0 days of survival	Cerebrovascular Diseases	Dead	Active follow-up
2639195	80-84 years	84 years	84	1919	September	2003	White	Female	Esophagus	C15.9-Esophagus, NOS	159	Esophagus	White	Non-Spanish-Hispanic-Latino	Non-Hispanic White	White	Divorced	Blank(s)	11	Cerebrovascular Diseases	N/A not first tumor	N/A not first tumor	Complete dates are available and there are more than 0 days of survival	Cerebrovascular Diseases	Dead	Active follow-up
2639199	75-79 years	76 years	76	1917	May	1994	White	Female	Breast	C50.4-Upper-outer quadrant of breast	504	Female Breast	White	Non-Spanish-Hispanic-Latino	Non-Hispanic White	White	Widowed	Blank(s)	45	Cerebrovascular Diseases	Alive or dead of other cause	Dead (attributable to causes other than this cancer dx)	Complete dates are available and there are more than 0 days of survival	Cerebrovascular Diseases	Dead	Active follow-up
2639251	85+ years	85+ years	86	1907	November	1993	White	Female	Sigmoid Colon	C18.7-Sigmoid colon	187	Sigmoid Colon	White	Non-Spanish-Hispanic-Latino	Non-Hispanic White	White	Widowed	Blank(s)	26	Cerebrovascular Diseases	Alive or dead of other cause	Dead (attributable to causes other than this cancer dx)	Complete dates are available and there are more than 0 days of survival	Cerebrovascular Diseases	Dead	Active follow-up
2639270	65-69 years	69 years	69	1925	November	1994	White	Male	Urinary Bladder	C67.8-Overlapping lesion of bladder	678	Urinary Bladder	White	Non-Spanish-Hispanic-Latino	Non-Hispanic White	White	Single (never married)	Blank(s)	217	Cerebrovascular Diseases	Alive or dead of other cause	Dead (attributable to causes other than this cancer dx)	Complete dates are available and there are more than 0 days of survival	Cerebrovascular Diseases	Dead	Active follow-up
2639295	70-74 years	73 years	73	1921	September	1994	White	Female	Lung and Bronchus	C34.1-Upper lobe, lung	341	Lung and Bronchus	White	Non-Spanish-Hispanic-Latino	Non-Hispanic White	White	Married (including common law)	Blank(s)	4	Cerebrovascular Diseases	Alive or dead of other cause	Dead (attributable to causes other than this cancer dx)	Complete dates are available and there are more than 0 days of survival	Cerebrovascular Diseases	Dead	Active follow-up
2639307	70-74 years	71 years	71	1921	December	1992	White	Male	Transverse Colon	C18.4-Transverse colon	184	Transverse Colon	White	Non-Spanish-Hispanic-Latino	Non-Hispanic White	White	Married (including common law)	Blank(s)	1	Cerebrovascular Diseases	Alive or dead of other cause	Dead (attributable to causes other than this cancer dx)	Complete dates are available and there are more than 0 days of survival	Cerebrovascular Diseases	Dead	Active follow-up
2639324	75-79 years	75 years	75	1919	May	1995	White	Male	Prostate	C61.9-Prostate gland	619	Prostate	White	Non-Spanish-Hispanic-Latino	Non-Hispanic White	White	Unknown	Blank(s)	98	Cerebrovascular Diseases	Alive or dead of other cause	Dead (attributable to causes other than this cancer dx)	Complete dates are available and there are more than 0 days of survival	Cerebrovascular Diseases	Dead	Active follow-up
2639353	40-44 years	40 years	40	1951	February	1992	White	Female	Breast	C50.2-Upper-inner quadrant of breast	502	Female Breast	White	Non-Spanish-Hispanic-Latino	Non-Hispanic White	White	Single (never married)	Blank(s)	194	Cerebrovascular Diseases	Alive or dead of other cause	Dead (attributable to causes other than this cancer dx)	Complete dates are available and there are more than 0 days of survival	Cerebrovascular Diseases	Dead	Active follow-up
2639360	85+ years	85+ years	91	1901	July	1992	White	Female	Rectum	C20.9-Rectum, NOS	209	Rectum	White	Non-Spanish-Hispanic-Latino	Non-Hispanic White	White	Widowed	Blank(s)	0	Cerebrovascular Diseases	Alive or dead of other cause	Dead (attributable to causes other than this cancer dx)	Complete dates are available and there are more than 0 days of survival	Cerebrovascular Diseases	Dead	Active follow-up
2639414	65-69 years	67 years	67	1925	August	1992	White	Male	Prostate	C61.9-Prostate gland	619	Prostate	White	Non-Spanish-Hispanic-Latino	Non-Hispanic White	White	Married (including common law)	Blank(s)	189	Cerebrovascular Diseases	Alive or dead of other cause	Dead (attributable to causes other than this cancer dx)	Complete dates are available and there are more than 0 days of survival	Cerebrovascular Diseases	Dead	Active follow-up
2639621	70-74 years	74 years	74	1920	October	1994	White	Male	Prostate	C61.9-Prostate gland	619	Prostate	White	Non-Spanish-Hispanic-Latino	Non-Hispanic White	White	Widowed	Blank(s)	68	Cerebrovascular Diseases	Alive or dead of other cause	Dead (attributable to causes other than this cancer dx)	Complete dates are available and there are more than 0 days of survival	Cerebrovascular Diseases	Dead	Active follow-up
2639667	70-74 years	74 years	74	1919	November	1993	White	Male	Prostate	C61.9-Prostate gland	619	Prostate	White	Non-Spanish-Hispanic-Latino	Non-Hispanic White	White	Unknown	Blank(s)	141	Cerebrovascular Diseases	Alive or dead of other cause	Dead (attributable to causes other than this cancer dx)	Complete dates are available and there are more than 0 days of survival	Cerebrovascular Diseases	Dead	Active follow-up
2639750	75-79 years	79 years	79	1913	December	1992	White	Female	Lung and Bronchus	C34.1-Upper lobe, lung	341	Lung and Bronchus	White	Non-Spanish-Hispanic-Latino	Non-Hispanic White	White	Married (including common law)	Blank(s)	59	Cerebrovascular Diseases	Alive or dead of other cause	Dead (attributable to causes other than this cancer dx)	Complete dates are available and there are more than 0 days of survival	Cerebrovascular Diseases	Dead	Active follow-up
2639759	85+ years	85+ years	96	1896	October	1992	White	Female	Breast	C50.4-Upper-outer quadrant of breast	504	Female Breast	White	Non-Spanish-Hispanic-Latino	Non-Hispanic White	White	Widowed	Blank(s)	29	Cerebrovascular Diseases	Alive or dead of other cause	Dead (attributable to causes other than this cancer dx)	Complete dates are available and there are more than 0 days of survival	Cerebrovascular Diseases	Dead	Active follow-up
2639831	75-79 years	76 years	76	1916	November	1992	White	Male	NHL - Nodal	C77.8-Lymph nodes of multiple regions	778	NHL - Nodal	White	Non-Spanish-Hispanic-Latino	Non-Hispanic White	White	Married (including common law)	Blank(s)	76	Cerebrovascular Diseases	Alive or dead of other cause	Dead (attributable to causes other than this cancer dx)	Incomplete dates are available and there cannot be zero days of follow-up	Cerebrovascular Diseases	Dead	Active follow-up
2640010	75-79 years	76 years	76	1916	June	1993	White	Female	Breast	C50.5-Lower-outer quadrant of breast	505	Female Breast	White	Spanish-Hispanic-Latino	Hispanic (All Races)	White	Single (never married)	Blank(s)	193	Cerebrovascular Diseases	Alive or dead of other cause	Dead (attributable to causes other than this cancer dx)	Complete dates are available and there are more than 0 days of survival	Cerebrovascular Diseases	Dead	Active follow-up
2640034	55-59 years	55 years	55	1938	June	1994	White	Male	Lung and Bronchus	C34.9-Lung, NOS	349	Lung and Bronchus	White	Non-Spanish-Hispanic-Latino	Non-Hispanic White	White	Married (including common law)	Blank(s)	3	Cerebrovascular Diseases	Alive or dead of other cause	Dead (attributable to causes other than this cancer dx)	Complete dates are available and there are more than 0 days of survival	Cerebrovascular Diseases	Dead	Active follow-up
2640091	85+ years	85+ years	85	1907	March	1993	White	Female	Lung and Bronchus	C34.1-Upper lobe, lung	341	Lung and Bronchus	White	Non-Spanish-Hispanic-Latino	Non-Hispanic White	White	Widowed	Blank(s)	58	Cerebrovascular Diseases	Alive or dead of other cause	Dead (attributable to causes other than this cancer dx)	Complete dates are available and there are more than 0 days of survival	Cerebrovascular Diseases	Dead	Active follow-up
2640206	75-79 years	77 years	77	1915	February	1993	White	Female	Lip	C00.1-External lower lip	1	Lip	White	Non-Spanish-Hispanic-Latino	Non-Hispanic White	White	Widowed	Blank(s)	240	Cerebrovascular Diseases	Alive or dead of other cause	Dead (attributable to causes other than this cancer dx)	Complete dates are available and there are more than 0 days of survival	Cerebrovascular Diseases	Dead	Active follow-up
2640207	65-69 years	68 years	68	1925	June	1994	White	Male	Prostate	C61.9-Prostate gland	619	Prostate	White	Non-Spanish-Hispanic-Latino	Non-Hispanic White	White	Married (including common law)	Blank(s)	22	Cerebrovascular Diseases	Alive or dead of other cause	Dead (attributable to causes other than this cancer dx)	Complete dates are available and there are more than 0 days of survival	Cerebrovascular Diseases	Dead	Active follow-up
2640211	70-74 years	73 years	73	1919	February	1993	White	Female	Breast	C50.1-Central portion of breast	501	Female Breast	White	Non-Spanish-Hispanic-Latino	Non-Hispanic White	White	Widowed	Blank(s)	208	Cerebrovascular Diseases	Alive or dead of other cause	Dead (attributable to causes other than this cancer dx)	Complete dates are available and there are more than 0 days of survival	Cerebrovascular Diseases	Dead	Active follow-up
2640403	60-64 years	62 years	62	1929	May	1992	Other (American Indian/AK Native, Asian/Pacific Islander)	Male	Kidney and Renal Pelvis	C64.9-Kidney, NOS	649	Kidney	Asian or Pacific Islander	Non-Spanish-Hispanic-Latino	Non-Hispanic Asian or Pacific Islander	Chinese	Married (including common law)	Blank(s)	279	Cerebrovascular Diseases	Alive or dead of other cause	Dead (attributable to causes other than this cancer dx)	Complete dates are available and there are more than 0 days of survival	Cerebrovascular Diseases	Dead	Active follow-up
2640403	80-84 years	81 years	81	1929	April	2011	Other (American Indian/AK Native, Asian/Pacific Islander)	Male	Urinary Bladder	C67.9-Bladder, NOS	679	Urinary Bladder	Asian or Pacific Islander	Non-Spanish-Hispanic-Latino	Non-Hispanic Asian or Pacific Islander	Chinese	Married (including common law)	Insured	51	Cerebrovascular Diseases	N/A not first tumor	N/A not first tumor	Complete dates are available and there are more than 0 days of survival	Cerebrovascular Diseases	Dead	Active follow-up
2640491	85+ years	85+ years	87	1905	June	1993	White	Female	Urinary Bladder	C67.9-Bladder, NOS	679	Urinary Bladder	White	Non-Spanish-Hispanic-Latino	Non-Hispanic White	White	Widowed	Blank(s)	84	Cerebrovascular Diseases	Alive or dead of other cause	Dead (attributable to causes other than this cancer dx)	Complete dates are available and there are more than 0 days of survival	Cerebrovascular Diseases	Dead	Active follow-up
2640491	85+ years	85+ years	94	1905	July	2000	White	Female	Chronic Lymphocytic Leukemia	C42.1-Bone marrow	421	Chronic Lymphocytic Leukemia	White	Non-Spanish-Hispanic-Latino	Non-Hispanic White	White	Widowed	Blank(s)	0	Cerebrovascular Diseases	N/A not first tumor	N/A not first tumor	Complete dates are available and there are more than 0 days of survival	Cerebrovascular Diseases	Dead	Active follow-up
2640555	75-79 years	79 years	79	1915	June	1994	White	Male	Prostate	C61.9-Prostate gland	619	Prostate	White	Non-Spanish-Hispanic-Latino	Non-Hispanic White	White	Married (including common law)	Blank(s)	123	Cerebrovascular Diseases	Alive or dead of other cause	Dead (attributable to causes other than this cancer dx)	Complete dates are available and there are more than 0 days of survival	Cerebrovascular Diseases	Dead	Active follow-up
2640636	60-64 years	61 years	61	1932	November	1993	Black	Male	Stomach	C16.3-Gastric antrum	163	Stomach	Black	Non-Spanish-Hispanic-Latino	Non-Hispanic Black	Black	Married (including common law)	Blank(s)	0	Cerebrovascular Diseases	Alive or dead of other cause	Dead (attributable to causes other than this cancer dx)	Complete dates are available and there are more than 0 days of survival	Cerebrovascular Diseases	Dead	Active follow-up
2640667	85+ years	85+ years	90	1903	July	1994	White	Female	Lung and Bronchus	C34.1-Upper lobe, lung	341	Lung and Bronchus	White	Non-Spanish-Hispanic-Latino	Non-Hispanic White	White	Widowed	Blank(s)	2	Cerebrovascular Diseases	Alive or dead of other cause	Dead (attributable to causes other than this cancer dx)	Complete dates are available and there are more than 0 days of survival	Cerebrovascular Diseases	Dead	Active follow-up
2640838	80-84 years	83 years	83	1908	February	1992	White	Female	Lung and Bronchus	C34.0-Main bronchus	340	Lung and Bronchus	White	Non-Spanish-Hispanic-Latino	Non-Hispanic White	White	Widowed	Blank(s)	98	Cerebrovascular Diseases	Alive or dead of other cause	Dead (attributable to causes other than this cancer dx)	Complete dates are available and there are more than 0 days of survival	Cerebrovascular Diseases	Dead	Active follow-up
2640843	65-69 years	69 years	69	1924	August	1993	White	Male	Prostate	C61.9-Prostate gland	619	Prostate	White	Non-Spanish-Hispanic-Latino	Non-Hispanic White	White	Unknown	Blank(s)	35	Cerebrovascular Diseases	Alive or dead of other cause	Dead (attributable to causes other than this cancer dx)	Complete dates are available and there are more than 0 days of survival	Cerebrovascular Diseases	Dead	Active follow-up
2640923	80-84 years	80 years	80	1912	March	1992	White	Female	Breast	C50.1-Central portion of breast	501	Female Breast	White	Non-Spanish-Hispanic-Latino	Non-Hispanic White	White	Widowed	Blank(s)	127	Cerebrovascular Diseases	Alive or dead of other cause	Dead (attributable to causes other than this cancer dx)	Incomplete dates are available and there cannot be zero days of follow-up	Cerebrovascular Diseases	Dead	Active follow-up
2641006	75-79 years	78 years	78	1915	November	1993	Other (American Indian/AK Native, Asian/Pacific Islander)	Male	Descending Colon	C18.6-Descending colon	186	Descending Colon	Asian or Pacific Islander	Non-Spanish-Hispanic-Latino	Non-Hispanic Asian or Pacific Islander	Chinese	Married (including common law)	Blank(s)	130	Cerebrovascular Diseases	Alive or dead of other cause	Dead (attributable to causes other than this cancer dx)	Complete dates are available and there are more than 0 days of survival	Cerebrovascular Diseases	Dead	Active follow-up
2641155	75-79 years	75 years	75	1920	March	1995	White	Male	Cecum	C18.0-Cecum	180	Cecum	White	Non-Spanish-Hispanic-Latino	Non-Hispanic White	White	Married (including common law)	Blank(s)	59	Cerebrovascular Diseases	Alive or dead of other cause	Dead (attributable to causes other than this cancer dx)	Complete dates are available and there are more than 0 days of survival	Cerebrovascular Diseases	Dead	Active follow-up
2641205	70-74 years	73 years	73	1918	July	1992	White	Male	Rectosigmoid Junction	C19.9-Rectosigmoid junction	199	Rectosigmoid Junction	White	Non-Spanish-Hispanic-Latino	Non-Hispanic White	White	Married (including common law)	Blank(s)	132	Cerebrovascular Diseases	Alive or dead of other cause	Dead (attributable to causes other than this cancer dx)	Complete dates are available and there are more than 0 days of survival	Cerebrovascular Diseases	Dead	Active follow-up
2641420	85+ years	85+ years	85	1907	June	1992	White	Female	Miscellaneous	C80.9-Unknown primary site	809	Miscellaneous	White	Non-Spanish-Hispanic-Latino	Non-Hispanic White	White	Widowed	Blank(s)	7	Cerebrovascular Diseases	Alive or dead of other cause	Dead (attributable to causes other than this cancer dx)	Complete dates are available and there are more than 0 days of survival	Cerebrovascular Diseases	Dead	Active follow-up
2641866	65-69 years	69 years	69	1925	November	1994	White	Male	Prostate	C61.9-Prostate gland	619	Prostate	White	Non-Spanish-Hispanic-Latino	Non-Hispanic White	White	Married (including common law)	Blank(s)	57	Cerebrovascular Diseases	Alive or dead of other cause	Dead (attributable to causes other than this cancer dx)	Complete dates are available and there are more than 0 days of survival	Cerebrovascular Diseases	Dead	Active follow-up
2641876	75-79 years	79 years	79	1915	April	1994	White	Female	Kidney and Renal Pelvis	C64.9-Kidney, NOS	649	Kidney	White	Non-Spanish-Hispanic-Latino	Non-Hispanic White	White	Widowed	Blank(s)	113	Cerebrovascular Diseases	N/A not first tumor	N/A not first tumor	Complete dates are available and there are more than 0 days of survival	Cerebrovascular Diseases	Dead	Active follow-up
2641936	65-69 years	68 years	68	1926	January	1995	Black	Male	Prostate	C61.9-Prostate gland	619	Prostate	Black	Non-Spanish-Hispanic-Latino	Non-Hispanic Black	Black	Married (including common law)	Blank(s)	167	Cerebrovascular Diseases	Alive or dead of other cause	Dead (attributable to causes other than this cancer dx)	Incomplete dates are available and there cannot be zero days of follow-up	Cerebrovascular Diseases	Dead	Active follow-up
2642047	70-74 years	74 years	74	1917	July	1992	White	Female	Breast	C50.4-Upper-outer quadrant of breast	504	Female Breast	White	Non-Spanish-Hispanic-Latino	Non-Hispanic White	White	Married (including common law)	Blank(s)	67	Cerebrovascular Diseases	Alive or dead of other cause	Dead (attributable to causes other than this cancer dx)	Complete dates are available and there are more than 0 days of survival	Cerebrovascular Diseases	Dead	Active follow-up
2642251	80-84 years	80 years	80	1912	June	1993	White	Female	Sigmoid Colon	C18.7-Sigmoid colon	187	Sigmoid Colon	White	Non-Spanish-Hispanic-Latino	Non-Hispanic White	White	Widowed	Blank(s)	7	Cerebrovascular Diseases	Alive or dead of other cause	Dead (attributable to causes other than this cancer dx)	Complete dates are available and there are more than 0 days of survival	Cerebrovascular Diseases	Dead	Active follow-up
2642456	60-64 years	62 years	62	1931	October	1993	Other (American Indian/AK Native, Asian/Pacific Islander)	Male	Sigmoid Colon	C18.7-Sigmoid colon	187	Sigmoid Colon	Asian or Pacific Islander	Non-Spanish-Hispanic-Latino	Non-Hispanic Asian or Pacific Islander	Chinese	Married (including common law)	Blank(s)	31	Cerebrovascular Diseases	Alive or dead of other cause	Dead (attributable to causes other than this cancer dx)	Complete dates are available and there are more than 0 days of survival	Cerebrovascular Diseases	Dead	Active follow-up
2642541	70-74 years	74 years	74	1918	April	1992	White	Male	Prostate	C61.9-Prostate gland	619	Prostate	White	Non-Spanish-Hispanic-Latino	Non-Hispanic White	White	Widowed	Blank(s)	37	Cerebrovascular Diseases	Alive or dead of other cause	Dead (attributable to causes other than this cancer dx)	Complete dates are available and there are more than 0 days of survival	Cerebrovascular Diseases	Dead	Active follow-up
2642641	60-64 years	64 years	64	1928	October	1992	White	Female	Larynx	C32.0-Glottis	320	Larynx	White	Non-Spanish-Hispanic-Latino	Non-Hispanic White	White	Widowed	Blank(s)	234	Cerebrovascular Diseases	Alive or dead of other cause	Dead (attributable to causes other than this cancer dx)	Complete dates are available and there are more than 0 days of survival	Cerebrovascular Diseases	Dead	Active follow-up
2642641	70-74 years	74 years	74	1928	May	2003	White	Female	Lung and Bronchus	C34.1-Upper lobe, lung	341	Lung and Bronchus	White	Non-Spanish-Hispanic-Latino	Non-Hispanic White	White	Widowed	Blank(s)	107	Cerebrovascular Diseases	N/A not first tumor	N/A not first tumor	Incomplete dates are available and there cannot be zero days of follow-up	Cerebrovascular Diseases	Dead	Active follow-up
2642690	75-79 years	75 years	75	1918	August	1994	Other (American Indian/AK Native, Asian/Pacific Islander)	Female	Cecum	C18.0-Cecum	180	Cecum	Asian or Pacific Islander	Non-Spanish-Hispanic-Latino	Non-Hispanic Asian or Pacific Islander	Chinese	Married (including common law)	Blank(s)	208	Cerebrovascular Diseases	Alive or dead of other cause	Dead (attributable to causes other than this cancer dx)	Complete dates are available and there are more than 0 days of survival	Cerebrovascular Diseases	Dead	Active follow-up
2642820	45-49 years	45 years	45	1949	February	1995	White	Male	Testis	C62.9-Testis, NOS	629	Testis	White	Non-Spanish-Hispanic-Latino	Non-Hispanic White	White	Single (never married)	Blank(s)	105	Cerebrovascular Diseases	Alive or dead of other cause	Dead (attributable to causes other than this cancer dx)	Complete dates are available and there are more than 0 days of survival	Cerebrovascular Diseases	Dead	Active follow-up
2643070	75-79 years	75 years	75	1917	September	1992	Black	Male	Prostate	C61.9-Prostate gland	619	Prostate	Black	Non-Spanish-Hispanic-Latino	Non-Hispanic Black	Black	Widowed	Blank(s)	169	Cerebrovascular Diseases	Alive or dead of other cause	Dead (attributable to causes other than this cancer dx)	Complete dates are available and there are more than 0 days of survival	Cerebrovascular Diseases	Dead	Active follow-up
2643137	80-84 years	81 years	81	1911	Blank(s)	1992	Other (American Indian/AK Native, Asian/Pacific Islander)	Male	Prostate	C61.9-Prostate gland	619	Prostate	Asian or Pacific Islander	Non-Spanish-Hispanic-Latino	Non-Hispanic Asian or Pacific Islander	Chinese	Widowed	Blank(s)	16	Cerebrovascular Diseases	Alive or dead of other cause	Dead (attributable to causes other than this cancer dx)	Incomplete dates are available and there cannot be zero days of follow-up	Cerebrovascular Diseases	Dead	Active follow-up
2643252	75-79 years	78 years	78	1913	February	1992	White	Male	Prostate	C61.9-Prostate gland	619	Prostate	White	Non-Spanish-Hispanic-Latino	Non-Hispanic White	White	Married (including common law)	Blank(s)	193	Cerebrovascular Diseases	Alive or dead of other cause	Dead (attributable to causes other than this cancer dx)	Complete dates are available and there are more than 0 days of survival	Cerebrovascular Diseases	Dead	Active follow-up
2643295	65-69 years	69 years	69	1924	December	1993	White	Male	Prostate	C61.9-Prostate gland	619	Prostate	White	Non-Spanish-Hispanic-Latino	Non-Hispanic White	White	Single (never married)	Blank(s)	206	Cerebrovascular Diseases	N/A not first tumor	N/A not first tumor	Complete dates are available and there are more than 0 days of survival	Cerebrovascular Diseases	Dead	Active follow-up
2643320	85+ years	85+ years	89	1905	February	1995	White	Female	Sigmoid Colon	C18.7-Sigmoid colon	187	Sigmoid Colon	White	Spanish-Hispanic-Latino	Hispanic (All Races)	White	Widowed	Blank(s)	82	Cerebrovascular Diseases	Alive or dead of other cause	Dead (attributable to causes other than this cancer dx)	Complete dates are available and there are more than 0 days of survival	Cerebrovascular Diseases	Dead	Active follow-up
2643360	85+ years	85+ years	95	1899	June	1995	White	Female	Vulva	C51.9-Vulva, NOS	519	Vulva	White	Non-Spanish-Hispanic-Latino	Non-Hispanic White	White	Widowed	Blank(s)	24	Cerebrovascular Diseases	Alive or dead of other cause	Dead (attributable to causes other than this cancer dx)	Complete dates are available and there are more than 0 days of survival	Cerebrovascular Diseases	Dead	Active follow-up
2643399	70-74 years	70 years	70	1922	February	1993	White	Male	Prostate	C61.9-Prostate gland	619	Prostate	White	Non-Spanish-Hispanic-Latino	Non-Hispanic White	White	Married (including common law)	Blank(s)	162	Cerebrovascular Diseases	Alive or dead of other cause	Dead (attributable to causes other than this cancer dx)	Complete dates are available and there are more than 0 days of survival	Cerebrovascular Diseases	Dead	Active follow-up
2643595	80-84 years	81 years	81	1913	June	1994	White	Male	Urinary Bladder	C67.8-Overlapping lesion of bladder	678	Urinary Bladder	White	Non-Spanish-Hispanic-Latino	Non-Hispanic White	White	Married (including common law)	Blank(s)	43	Cerebrovascular Diseases	Alive or dead of other cause	Dead (attributable to causes other than this cancer dx)	Complete dates are available and there are more than 0 days of survival	Cerebrovascular Diseases	Dead	Active follow-up
2643670	80-84 years	81 years	81	1913	April	1995	White	Female	Sigmoid Colon	C18.7-Sigmoid colon	187	Sigmoid Colon	White	Non-Spanish-Hispanic-Latino	Non-Hispanic White	White	Married (including common law)	Blank(s)	22	Cerebrovascular Diseases	Alive or dead of other cause	Dead (attributable to causes other than this cancer dx)	Complete dates are available and there are more than 0 days of survival	Cerebrovascular Diseases	Dead	Active follow-up
2643782	60-64 years	63 years	63	1930	Blank(s)	1993	White	Female	Chronic Lymphocytic Leukemia	C42.1-Bone marrow	421	Chronic Lymphocytic Leukemia	White	Non-Spanish-Hispanic-Latino	Non-Hispanic White	White	Married (including common law)	Blank(s)	20	Cerebrovascular Diseases	Alive or dead of other cause	Dead (attributable to causes other than this cancer dx)	Incomplete dates are available and there cannot be zero days of follow-up	Cerebrovascular Diseases	Dead	Active follow-up
2643782	60-64 years	64 years	64	1930	October	1994	White	Female	NHL - Nodal	C77.9-Lymph node, NOS	779	NHL - Nodal	White	Non-Spanish-Hispanic-Latino	Non-Hispanic White	White	Married (including common law)	Blank(s)	5	Cerebrovascular Diseases	N/A not first tumor	N/A not first tumor	Incomplete dates are available and there cannot be zero days of follow-up	Cerebrovascular Diseases	Dead	Active follow-up
2643911	75-79 years	76 years	76	1918	December	1994	Black	Female	Breast	C50.8-Overlapping lesion of breast	508	Female Breast	Black	Non-Spanish-Hispanic-Latino	Non-Hispanic Black	Black	Married (including common law)	Blank(s)	39	Cerebrovascular Diseases	Alive or dead of other cause	Dead (attributable to causes other than this cancer dx)	Complete dates are available and there are more than 0 days of survival	Cerebrovascular Diseases	Dead	Active follow-up
2643991	80-84 years	82 years	82	1910	March	1993	White	Female	Lung and Bronchus	C34.3-Lower lobe, lung	343	Lung and Bronchus	White	Non-Spanish-Hispanic-Latino	Non-Hispanic White	White	Single (never married)	Blank(s)	70	Cerebrovascular Diseases	Alive or dead of other cause	Dead (attributable to causes other than this cancer dx)	Complete dates are available and there are more than 0 days of survival	Cerebrovascular Diseases	Dead	Active follow-up
2644018	70-74 years	73 years	73	1921	October	1994	Other (American Indian/AK Native, Asian/Pacific Islander)	Male	Transverse Colon	C18.4-Transverse colon	184	Transverse Colon	Asian or Pacific Islander	Non-Spanish-Hispanic-Latino	Non-Hispanic Asian or Pacific Islander	Chinese	Married (including common law)	Blank(s)	150	Cerebrovascular Diseases	Alive or dead of other cause	Dead (attributable to causes other than this cancer dx)	Complete dates are available and there are more than 0 days of survival	Cerebrovascular Diseases	Dead	Active follow-up
2644122	75-79 years	79 years	79	1915	September	1995	White	Male	Prostate	C61.9-Prostate gland	619	Prostate	White	Non-Spanish-Hispanic-Latino	Non-Hispanic White	White	Divorced	Blank(s)	68	Cerebrovascular Diseases	N/A not first tumor	N/A not first tumor	Complete dates are available and there are more than 0 days of survival	Cerebrovascular Diseases	Dead	Active follow-up
2644427	75-79 years	79 years	79	1915	July	1995	White	Female	Breast	C50.8-Overlapping lesion of breast	508	Female Breast	White	Spanish-Hispanic-Latino	Hispanic (All Races)	White	Widowed	Blank(s)	52	Cerebrovascular Diseases	Alive or dead of other cause	Dead (attributable to causes other than this cancer dx)	Complete dates are available and there are more than 0 days of survival	Cerebrovascular Diseases	Dead	Active follow-up
2644699	70-74 years	72 years	72	1920	April	1993	Black	Female	Rectum	C20.9-Rectum, NOS	209	Rectum	Black	Non-Spanish-Hispanic-Latino	Non-Hispanic Black	Black	Unknown	Blank(s)	136	Cerebrovascular Diseases	Alive or dead of other cause	Dead (attributable to causes other than this cancer dx)	Complete dates are available and there are more than 0 days of survival	Cerebrovascular Diseases	Dead	Active follow-up
2644699	75-79 years	79 years	79	1920	April	2000	Black	Female	Anus, Anal Canal and Anorectum	C21.8-Overlapping lesion of rectum, anus, and anal canal	218	Anus, Anal Canal and Anorectum	Black	Non-Spanish-Hispanic-Latino	Non-Hispanic Black	Black	Single (never married)	Blank(s)	52	Cerebrovascular Diseases	N/A not first tumor	N/A not first tumor	Complete dates are available and there are more than 0 days of survival	Cerebrovascular Diseases	Dead	Active follow-up
2644699	80-84 years	83 years	83	1920	April	2004	Black	Female	Rectum	C20.9-Rectum, NOS	209	Rectum	Black	Non-Spanish-Hispanic-Latino	Non-Hispanic Black	Black	Widowed	Blank(s)	4	Cerebrovascular Diseases	N/A not first tumor	N/A not first tumor	Complete dates are available and there are more than 0 days of survival	Cerebrovascular Diseases	Dead	Active follow-up
2644841	80-84 years	80 years	80	1913	September	1994	White	Female	Sigmoid Colon	C18.7-Sigmoid colon	187	Sigmoid Colon	White	Non-Spanish-Hispanic-Latino	Non-Hispanic White	White	Married (including common law)	Blank(s)	133	Cerebrovascular Diseases	Alive or dead of other cause	Dead (attributable to causes other than this cancer dx)	Complete dates are available and there are more than 0 days of survival	Cerebrovascular Diseases	Dead	Active follow-up
2644953	60-64 years	64 years	64	1930	April	1995	Black	Male	Prostate	C61.9-Prostate gland	619	Prostate	Black	Non-Spanish-Hispanic-Latino	Non-Hispanic Black	Black	Single (never married)	Blank(s)	112	Cerebrovascular Diseases	Alive or dead of other cause	Dead (attributable to causes other than this cancer dx)	Complete dates are available and there are more than 0 days of survival	Cerebrovascular Diseases	Dead	Active follow-up
2645097	85+ years	85+ years	88	1907	October	1995	Other (American Indian/AK Native, Asian/Pacific Islander)	Male	Gallbladder	C23.9-Gallbladder	239	Gallbladder	Asian or Pacific Islander	Non-Spanish-Hispanic-Latino	Non-Hispanic Asian or Pacific Islander	Filipino	Single (never married)	Blank(s)	7	Cerebrovascular Diseases	Alive or dead of other cause	Dead (attributable to causes other than this cancer dx)	Complete dates are available and there are more than 0 days of survival	Cerebrovascular Diseases	Dead	Active follow-up
2645244	80-84 years	82 years	82	1911	August	1993	White	Male	Prostate	C61.9-Prostate gland	619	Prostate	White	Non-Spanish-Hispanic-Latino	Non-Hispanic White	White	Married (including common law)	Blank(s)	33	Cerebrovascular Diseases	Alive or dead of other cause	Dead (attributable to causes other than this cancer dx)	Complete dates are available and there are more than 0 days of survival	Cerebrovascular Diseases	Dead	Active follow-up
2645335	70-74 years	72 years	72	1923	October	1995	White	Female	Tongue	C02.2-Ventral surface of tongue, NOS	22	Tongue	White	Non-Spanish-Hispanic-Latino	Non-Hispanic White	White	Divorced	Blank(s)	221	Cerebrovascular Diseases	Alive or dead of other cause	Dead (attributable to causes other than this cancer dx)	Complete dates are available and there are more than 0 days of survival	Cerebrovascular Diseases	Dead	Active follow-up
2645393	70-74 years	74 years	74	1921	November	1995	White	Female	Miscellaneous	C80.9-Unknown primary site	809	Miscellaneous	White	Non-Spanish-Hispanic-Latino	Non-Hispanic White	White	Widowed	Blank(s)	5	Cerebrovascular Diseases	Alive or dead of other cause	Dead (attributable to causes other than this cancer dx)	Complete dates are available and there are more than 0 days of survival	Cerebrovascular Diseases	Dead	Active follow-up
2645606	80-84 years	83 years	83	1909	June	1993	White	Male	Prostate	C61.9-Prostate gland	619	Prostate	White	Non-Spanish-Hispanic-Latino	Non-Hispanic White	White	Unknown	Blank(s)	125	Cerebrovascular Diseases	Alive or dead of other cause	Dead (attributable to causes other than this cancer dx)	Complete dates are available and there are more than 0 days of survival	Cerebrovascular Diseases	Dead	Active follow-up
2645777	70-74 years	74 years	74	1920	June	1994	White	Male	Prostate	C61.9-Prostate gland	619	Prostate	White	Non-Spanish-Hispanic-Latino	Non-Hispanic White	White	Unknown	Blank(s)	124	Cerebrovascular Diseases	Alive or dead of other cause	Dead (attributable to causes other than this cancer dx)	Complete dates are available and there are more than 0 days of survival	Cerebrovascular Diseases	Dead	Active follow-up
2645835	75-79 years	78 years	78	1913	May	1992	White	Female	Urinary Bladder	C67.8-Overlapping lesion of bladder	678	Urinary Bladder	White	Non-Spanish-Hispanic-Latino	Non-Hispanic White	White	Married (including common law)	Blank(s)	36	Cerebrovascular Diseases	Alive or dead of other cause	Dead (attributable to causes other than this cancer dx)	Complete dates are available and there are more than 0 days of survival	Cerebrovascular Diseases	Dead	Active follow-up
2645939	75-79 years	78 years	78	1914	July	1993	Black	Male	Stomach	C16.1-Fundus of stomach	161	Stomach	Black	Non-Spanish-Hispanic-Latino	Non-Hispanic Black	Black	Married (including common law)	Blank(s)	66	Cerebrovascular Diseases	Alive or dead of other cause	Dead (attributable to causes other than this cancer dx)	Complete dates are available and there are more than 0 days of survival	Cerebrovascular Diseases	Dead	Active follow-up
2645983	65-69 years	67 years	67	1925	July	1993	Other (American Indian/AK Native, Asian/Pacific Islander)	Male	Sigmoid Colon	C18.7-Sigmoid colon	187	Sigmoid Colon	Asian or Pacific Islander	Non-Spanish-Hispanic-Latino	Non-Hispanic Asian or Pacific Islander	Japanese	Married (including common law)	Blank(s)	267	Cerebrovascular Diseases	Alive or dead of other cause	Dead (attributable to causes other than this cancer dx)	Complete dates are available and there are more than 0 days of survival	Cerebrovascular Diseases	Dead	Active follow-up
2645986	80-84 years	81 years	81	1913	November	1994	White	Female	Lung and Bronchus	C34.9-Lung, NOS	349	Lung and Bronchus	White	Non-Spanish-Hispanic-Latino	Non-Hispanic White	White	Single (never married)	Blank(s)	193	Cerebrovascular Diseases	Alive or dead of other cause	Dead (attributable to causes other than this cancer dx)	Complete dates are available and there are more than 0 days of survival	Cerebrovascular Diseases	Dead	Active follow-up
2645996	50-54 years	54 years	54	1939	July	1993	White	Female	Tongue	C02.9-Tongue, NOS	29	Tongue	White	Non-Spanish-Hispanic-Latino	Non-Hispanic White	White	Unknown	Blank(s)	177	Cerebrovascular Diseases	N/A not first tumor	N/A not first tumor	Complete dates are available and there are more than 0 days of survival	Cerebrovascular Diseases	Dead	Active follow-up
2646068	60-64 years	64 years	64	1930	August	1994	White	Female	Breast	C50.1-Central portion of breast	501	Female Breast	White	Non-Spanish-Hispanic-Latino	Non-Hispanic White	White	Married (including common law)	Blank(s)	249	Cerebrovascular Diseases	Alive or dead of other cause	Dead (attributable to causes other than this cancer dx)	Complete dates are available and there are more than 0 days of survival	Cerebrovascular Diseases	Dead	Active follow-up
2646105	70-74 years	74 years	74	1920	January	1995	White	Male	Urinary Bladder	C67.2-Lateral wall of bladder	672	Urinary Bladder	White	Non-Spanish-Hispanic-Latino	Non-Hispanic White	White	Married (including common law)	Blank(s)	97	Cerebrovascular Diseases	N/A not first tumor	N/A not first tumor	Complete dates are available and there are more than 0 days of survival	Cerebrovascular Diseases	Dead	Active follow-up
2646105	75-79 years	76 years	76	1920	February	1997	White	Male	Prostate	C61.9-Prostate gland	619	Prostate	White	Non-Spanish-Hispanic-Latino	Non-Hispanic White	White	Married (including common law)	Blank(s)	71	Cerebrovascular Diseases	N/A not first tumor	N/A not first tumor	Complete dates are available and there are more than 0 days of survival	Cerebrovascular Diseases	Dead	Active follow-up
2646242	70-74 years	72 years	72	1920	January	1993	White	Male	Kidney and Renal Pelvis	C64.9-Kidney, NOS	649	Kidney	White	Non-Spanish-Hispanic-Latino	Non-Hispanic White	White	Widowed	Blank(s)	22	Cerebrovascular Diseases	Alive or dead of other cause	Dead (attributable to causes other than this cancer dx)	Complete dates are available and there are more than 0 days of survival	Cerebrovascular Diseases	Dead	Active follow-up
2646275	80-84 years	81 years	81	1910	March	1992	White	Female	Breast	C50.2-Upper-inner quadrant of breast	502	Female Breast	White	Non-Spanish-Hispanic-Latino	Non-Hispanic White	White	Widowed	Blank(s)	96	Cerebrovascular Diseases	Alive or dead of other cause	Dead (attributable to causes other than this cancer dx)	Incomplete dates are available and there cannot be zero days of follow-up	Cerebrovascular Diseases	Dead	Active follow-up
2646321	70-74 years	72 years	72	1920	November	1992	White	Male	Prostate	C61.9-Prostate gland	619	Prostate	White	Non-Spanish-Hispanic-Latino	Non-Hispanic White	White	Married (including common law)	Blank(s)	96	Cerebrovascular Diseases	Alive or dead of other cause	Dead (attributable to causes other than this cancer dx)	Complete dates are available and there are more than 0 days of survival	Cerebrovascular Diseases	Dead	Active follow-up
2646393	65-69 years	68 years	68	1924	November	1992	White	Male	Larynx	C32.0-Glottis	320	Larynx	White	Non-Spanish-Hispanic-Latino	Non-Hispanic White	White	Married (including common law)	Blank(s)	14	Cerebrovascular Diseases	Alive or dead of other cause	Dead (attributable to causes other than this cancer dx)	Complete dates are available and there are more than 0 days of survival	Cerebrovascular Diseases	Dead	Active follow-up
2646525	80-84 years	82 years	82	1909	July	1992	White	Male	Hepatic Flexure	C18.3-Hepatic flexure of colon	183	Hepatic Flexure	White	Non-Spanish-Hispanic-Latino	Non-Hispanic White	White	Married (including common law)	Blank(s)	231	Cerebrovascular Diseases	Alive or dead of other cause	Dead (attributable to causes other than this cancer dx)	Complete dates are available and there are more than 0 days of survival	Cerebrovascular Diseases	Dead	Active follow-up
2646878	60-64 years	62 years	62	1930	July	1992	White	Female	Breast	C50.9-Breast, NOS	509	Female Breast	White	Non-Spanish-Hispanic-Latino	Non-Hispanic White	White	Married (including common law)	Blank(s)	261	Cerebrovascular Diseases	Alive or dead of other cause	Dead (attributable to causes other than this cancer dx)	Complete dates are available and there are more than 0 days of survival	Cerebrovascular Diseases	Dead	Active follow-up
2646975	70-74 years	72 years	72	1919	May	1992	White	Male	Gum and Other Mouth	C05.2-Uvula	52	Gum and Other Mouth	White	Non-Spanish-Hispanic-Latino	Non-Hispanic White	White	Married (including common law)	Blank(s)	17	Cerebrovascular Diseases	Alive or dead of other cause	Dead (attributable to causes other than this cancer dx)	Complete dates are available and there are more than 0 days of survival	Cerebrovascular Diseases	Dead	Active follow-up
2647010	70-74 years	73 years	73	1919	March	1993	White	Female	Vulva	C51.9-Vulva, NOS	519	Vulva	White	Non-Spanish-Hispanic-Latino	Non-Hispanic White	White	Married (including common law)	Blank(s)	115	Cerebrovascular Diseases	Alive or dead of other cause	Dead (attributable to causes other than this cancer dx)	Complete dates are available and there are more than 0 days of survival	Cerebrovascular Diseases	Dead	Active follow-up
2647078	70-74 years	74 years	74	1921	April	1995	Other (American Indian/AK Native, Asian/Pacific Islander)	Female	Breast	C50.8-Overlapping lesion of breast	508	Female Breast	Asian or Pacific Islander	Non-Spanish-Hispanic-Latino	Non-Hispanic Asian or Pacific Islander	Chinese	Widowed	Blank(s)	82	Cerebrovascular Diseases	Alive or dead of other cause	Dead (attributable to causes other than this cancer dx)	Complete dates are available and there are more than 0 days of survival	Cerebrovascular Diseases	Dead	Active follow-up
2647138	80-84 years	83 years	83	1909	May	1993	White	Male	Prostate	C61.9-Prostate gland	619	Prostate	White	Non-Spanish-Hispanic-Latino	Non-Hispanic White	White	Single (never married)	Blank(s)	47	Cerebrovascular Diseases	Alive or dead of other cause	Dead (attributable to causes other than this cancer dx)	Complete dates are available and there are more than 0 days of survival	Cerebrovascular Diseases	Dead	Active follow-up
2647147	85+ years	85+ years	89	1902	January	1992	White	Female	NHL - Nodal	C77.8-Lymph nodes of multiple regions	778	NHL - Nodal	White	Non-Spanish-Hispanic-Latino	Non-Hispanic White	White	Widowed	Blank(s)	100	Cerebrovascular Diseases	Alive or dead of other cause	Dead (attributable to causes other than this cancer dx)	Complete dates are available and there are more than 0 days of survival	Cerebrovascular Diseases	Dead	Active follow-up
2647173	80-84 years	84 years	84	1908	June	1993	White	Female	Cecum	C18.0-Cecum	180	Cecum	White	Non-Spanish-Hispanic-Latino	Non-Hispanic White	White	Single (never married)	Blank(s)	35	Cerebrovascular Diseases	Alive or dead of other cause	Dead (attributable to causes other than this cancer dx)	Complete dates are available and there are more than 0 days of survival	Cerebrovascular Diseases	Dead	Active follow-up
2647182	80-84 years	84 years	84	1908	January	1993	White	Female	Breast	C50.4-Upper-outer quadrant of breast	504	Female Breast	White	Non-Spanish-Hispanic-Latino	Non-Hispanic White	White	Single (never married)	Blank(s)	27	Cerebrovascular Diseases	Alive or dead of other cause	Dead (attributable to causes other than this cancer dx)	Complete dates are available and there are more than 0 days of survival	Cerebrovascular Diseases	Dead	Active follow-up
2647245	80-84 years	82 years	82	1911	October	1993	White	Female	NHL - Extranodal	C44.5-Skin of trunk	445	NHL - Extranodal	White	Spanish-Hispanic-Latino	Hispanic (All Races)	White	Widowed	Blank(s)	96	Cerebrovascular Diseases	Alive or dead of other cause	Dead (attributable to causes other than this cancer dx)	Complete dates are available and there are more than 0 days of survival	Cerebrovascular Diseases	Dead	Active follow-up
2647258	70-74 years	73 years	73	1922	November	1995	Other (American Indian/AK Native, Asian/Pacific Islander)	Male	Prostate	C61.9-Prostate gland	619	Prostate	Asian or Pacific Islander	Non-Spanish-Hispanic-Latino	Non-Hispanic Asian or Pacific Islander	Japanese	Single (never married)	Blank(s)	100	Cerebrovascular Diseases	Alive or dead of other cause	Dead (attributable to causes other than this cancer dx)	Complete dates are available and there are more than 0 days of survival	Cerebrovascular Diseases	Dead	Active follow-up
2647262	70-74 years	74 years	74	1920	July	1994	White	Male	Prostate	C61.9-Prostate gland	619	Prostate	White	Non-Spanish-Hispanic-Latino	Non-Hispanic White	White	Married (including common law)	Blank(s)	236	Cerebrovascular Diseases	N/A not first tumor	N/A not first tumor	Complete dates are available and there are more than 0 days of survival	Cerebrovascular Diseases	Dead	Active follow-up
2647284	65-69 years	67 years	67	1928	February	1995	White	Female	Rectum	C20.9-Rectum, NOS	209	Rectum	White	Non-Spanish-Hispanic-Latino	Non-Hispanic White	White	Married (including common law)	Blank(s)	127	Cerebrovascular Diseases	Alive or dead of other cause	Dead (attributable to causes other than this cancer dx)	Complete dates are available and there are more than 0 days of survival	Cerebrovascular Diseases	Dead	Active follow-up
2647407	65-69 years	66 years	66	1929	March	1995	White	Male	Prostate	C61.9-Prostate gland	619	Prostate	White	Non-Spanish-Hispanic-Latino	Non-Hispanic White	White	Married (including common law)	Blank(s)	246	Cerebrovascular Diseases	N/A not first tumor	N/A not first tumor	Complete dates are available and there are more than 0 days of survival	Cerebrovascular Diseases	Dead	Active follow-up
2647407	75-79 years	76 years	76	1929	May	2005	White	Male	Melanoma of the Skin	C44.6-Skin of upper limb and shoulder	446	Melanoma of the Skin	White	Non-Spanish-Hispanic-Latino	Non-Hispanic White	White	Unknown	Blank(s)	124	Cerebrovascular Diseases	N/A not first tumor	N/A not first tumor	Complete dates are available and there are more than 0 days of survival	Cerebrovascular Diseases	Dead	Active follow-up
2647407	80-84 years	84 years	84	1929	September	2013	White	Male	Melanoma of the Skin	C44.5-Skin of trunk	445	Melanoma of the Skin	White	Non-Spanish-Hispanic-Latino	Non-Hispanic White	White	Married (including common law)	Insured/No specifics	24	Cerebrovascular Diseases	N/A not first tumor	N/A not first tumor	Complete dates are available and there are more than 0 days of survival	Cerebrovascular Diseases	Dead	Active follow-up
2647425	65-69 years	68 years	68	1927	May	1995	White	Male	Prostate	C61.9-Prostate gland	619	Prostate	White	Non-Spanish-Hispanic-Latino	Non-Hispanic White	White	Married (including common law)	Blank(s)	206	Cerebrovascular Diseases	Alive or dead of other cause	Dead (attributable to causes other than this cancer dx)	Complete dates are available and there are more than 0 days of survival	Cerebrovascular Diseases	Dead	Active follow-up
2647439	70-74 years	73 years	73	1922	March	1995	White	Male	Prostate	C61.9-Prostate gland	619	Prostate	White	Non-Spanish-Hispanic-Latino	Non-Hispanic White	White	Married (including common law)	Blank(s)	181	Cerebrovascular Diseases	Alive or dead of other cause	Dead (attributable to causes other than this cancer dx)	Complete dates are available and there are more than 0 days of survival	Cerebrovascular Diseases	Dead	Active follow-up
2647513	60-64 years	64 years	64	1928	April	1993	White	Female	Breast	C50.4-Upper-outer quadrant of breast	504	Female Breast	White	Non-Spanish-Hispanic-Latino	Non-Hispanic White	White	Married (including common law)	Blank(s)	70	Cerebrovascular Diseases	Alive or dead of other cause	Dead (attributable to causes other than this cancer dx)	Complete dates are available and there are more than 0 days of survival	Cerebrovascular Diseases	Dead	Active follow-up
2647715	50-54 years	54 years	54	1939	December	1993	White	Male	NHL - Nodal	C77.0-Lymph nodes of head, face & neck	770	NHL - Nodal	White	Spanish-Hispanic-Latino	Hispanic (All Races)	White	Married (including common law)	Blank(s)	212	Cerebrovascular Diseases	Alive or dead of other cause	Dead (attributable to causes other than this cancer dx)	Complete dates are available and there are more than 0 days of survival	Cerebrovascular Diseases	Dead	Active follow-up
2647744	55-59 years	58 years	58	1935	November	1993	White	Male	Sigmoid Colon	C18.7-Sigmoid colon	187	Sigmoid Colon	White	Non-Spanish-Hispanic-Latino	Non-Hispanic White	White	Married (including common law)	Blank(s)	223	Cerebrovascular Diseases	Alive or dead of other cause	Dead (attributable to causes other than this cancer dx)	Complete dates are available and there are more than 0 days of survival	Cerebrovascular Diseases	Dead	Active follow-up
2647863	65-69 years	65 years	65	1928	August	1993	White	Male	Prostate	C61.9-Prostate gland	619	Prostate	White	Non-Spanish-Hispanic-Latino	Non-Hispanic White	White	Widowed	Blank(s)	188	Cerebrovascular Diseases	Alive or dead of other cause	Dead (attributable to causes other than this cancer dx)	Complete dates are available and there are more than 0 days of survival	Cerebrovascular Diseases	Dead	Active follow-up
2647934	70-74 years	70 years	70	1924	August	1994	White	Male	Prostate	C61.9-Prostate gland	619	Prostate	White	Non-Spanish-Hispanic-Latino	Non-Hispanic White	White	Single (never married)	Blank(s)	118	Cerebrovascular Diseases	Alive or dead of other cause	Dead (attributable to causes other than this cancer dx)	Complete dates are available and there are more than 0 days of survival	Cerebrovascular Diseases	Dead	Active follow-up
2648183	55-59 years	58 years	58	1936	November	1994	Other (American Indian/AK Native, Asian/Pacific Islander)	Female	Corpus Uteri	C54.1-Endometrium	541	Corpus Uteri	Asian or Pacific Islander	Non-Spanish-Hispanic-Latino	Non-Hispanic Asian or Pacific Islander	Chinese	Married (including common law)	Blank(s)	199	Cerebrovascular Diseases	Alive or dead of other cause	Dead (attributable to causes other than this cancer dx)	Complete dates are available and there are more than 0 days of survival	Cerebrovascular Diseases	Dead	Active follow-up
2648205	85+ years	85+ years	85	1909	June	1995	White	Male	Nose, Nasal Cavity and Middle Ear	C31.0-Maxillary sinus	310	Nose, Nasal Cavity and Middle Ear	White	Non-Spanish-Hispanic-Latino	Non-Hispanic White	White	Widowed	Blank(s)	8	Cerebrovascular Diseases	Alive or dead of other cause	Dead (attributable to causes other than this cancer dx)	Complete dates are available and there are more than 0 days of survival	Cerebrovascular Diseases	Dead	Active follow-up
2648211	75-79 years	76 years	76	1916	June	1993	White	Male	Prostate	C61.9-Prostate gland	619	Prostate	White	Non-Spanish-Hispanic-Latino	Non-Hispanic White	White	Married (including common law)	Blank(s)	107	Cerebrovascular Diseases	Alive or dead of other cause	Dead (attributable to causes other than this cancer dx)	Complete dates are available and there are more than 0 days of survival	Cerebrovascular Diseases	Dead	Active follow-up
2648215	75-79 years	77 years	77	1915	July	1993	White	Female	NHL - Extranodal	C50.9-Breast, NOS	509	NHL - Extranodal	White	Non-Spanish-Hispanic-Latino	Non-Hispanic White	White	Married (including common law)	Blank(s)	135	Cerebrovascular Diseases	Alive or dead of other cause	Dead (attributable to causes other than this cancer dx)	Complete dates are available and there are more than 0 days of survival	Cerebrovascular Diseases	Dead	Active follow-up
2648526	80-84 years	83 years	83	1910	May	1994	White	Female	Breast	C50.4-Upper-outer quadrant of breast	504	Female Breast	White	Non-Spanish-Hispanic-Latino	Non-Hispanic White	White	Widowed	Blank(s)	201	Cerebrovascular Diseases	N/A not first tumor	N/A not first tumor	Complete dates are available and there are more than 0 days of survival	Cerebrovascular Diseases	Dead	Active follow-up
2648526	85+ years	85+ years	85	1910	May	1996	White	Female	Cecum	C18.0-Cecum	180	Cecum	White	Non-Spanish-Hispanic-Latino	Non-Hispanic White	White	Widowed	Blank(s)	177	Cerebrovascular Diseases	N/A not first tumor	N/A not first tumor	Complete dates are available and there are more than 0 days of survival	Cerebrovascular Diseases	Dead	Active follow-up
2648526	85+ years	85+ years	96	1910	November	2006	White	Female	Melanoma of the Skin	C44.4-Skin of scalp and neck	444	Melanoma of the Skin	White	Non-Spanish-Hispanic-Latino	Non-Hispanic White	White	Widowed	Blank(s)	50	Cerebrovascular Diseases	N/A not first tumor	N/A not first tumor	Complete dates are available and there are more than 0 days of survival	Cerebrovascular Diseases	Dead	Active follow-up
2648559	50-54 years	51 years	51	1944	December	1995	White	Female	Breast	C50.4-Upper-outer quadrant of breast	504	Female Breast	White	Non-Spanish-Hispanic-Latino	Non-Hispanic White	White	Married (including common law)	Blank(s)	234	Cerebrovascular Diseases	Alive or dead of other cause	Dead (attributable to causes other than this cancer dx)	Complete dates are available and there are more than 0 days of survival	Cerebrovascular Diseases	Dead	Active follow-up
2648559	60-64 years	63 years	63	1944	April	2008	White	Female	Lung and Bronchus	C34.1-Upper lobe, lung	341	Lung and Bronchus	White	Non-Spanish-Hispanic-Latino	Non-Hispanic White	White	Widowed	Insured	86	Cerebrovascular Diseases	N/A not first tumor	N/A not first tumor	Complete dates are available and there are more than 0 days of survival	Cerebrovascular Diseases	Dead	Active follow-up
2648596	85+ years	85+ years	87	1906	November	1993	Black	Male	Ascending Colon	C18.2-Ascending colon	182	Ascending Colon	Black	Non-Spanish-Hispanic-Latino	Non-Hispanic Black	Black	Married (including common law)	Blank(s)	99	Cerebrovascular Diseases	Alive or dead of other cause	Dead (attributable to causes other than this cancer dx)	Complete dates are available and there are more than 0 days of survival	Cerebrovascular Diseases	Dead	Active follow-up
2648854	85+ years	85+ years	86	1906	March	1992	White	Female	Breast	C50.8-Overlapping lesion of breast	508	Female Breast	White	Non-Spanish-Hispanic-Latino	Non-Hispanic White	White	Widowed	Blank(s)	0	Cerebrovascular Diseases	Alive or dead of other cause	Dead (attributable to causes other than this cancer dx)	Complete dates are available and there are 0 days of survival	Cerebrovascular Diseases	Dead	Active follow-up
2648865	80-84 years	80 years	80	1911	June	1992	White	Male	Prostate	C61.9-Prostate gland	619	Prostate	White	Non-Spanish-Hispanic-Latino	Non-Hispanic White	White	Married (including common law)	Blank(s)	30	Cerebrovascular Diseases	Alive or dead of other cause	Dead (attributable to causes other than this cancer dx)	Complete dates are available and there are more than 0 days of survival	Cerebrovascular Diseases	Dead	Active follow-up
2648883	75-79 years	75 years	75	1918	July	1993	Black	Female	Corpus Uteri	C54.1-Endometrium	541	Corpus Uteri	Black	Non-Spanish-Hispanic-Latino	Non-Hispanic Black	Black	Widowed	Blank(s)	102	Cerebrovascular Diseases	Alive or dead of other cause	Dead (attributable to causes other than this cancer dx)	Complete dates are available and there are more than 0 days of survival	Cerebrovascular Diseases	Dead	Active follow-up
2648942	60-64 years	64 years	64	1931	August	1995	White	Male	Urinary Bladder	C67.8-Overlapping lesion of bladder	678	Urinary Bladder	White	Non-Spanish-Hispanic-Latino	Non-Hispanic White	White	Married (including common law)	Blank(s)	99	Cerebrovascular Diseases	Alive or dead of other cause	Dead (attributable to causes other than this cancer dx)	Complete dates are available and there are more than 0 days of survival	Cerebrovascular Diseases	Dead	Active follow-up
2648954	85+ years	85+ years	87	1907	May	1995	White	Female	Tongue	C02.9-Tongue, NOS	29	Tongue	White	Non-Spanish-Hispanic-Latino	Non-Hispanic White	White	Divorced	Blank(s)	16	Cerebrovascular Diseases	Alive or dead of other cause	Dead (attributable to causes other than this cancer dx)	Complete dates are available and there are more than 0 days of survival	Cerebrovascular Diseases	Dead	Active follow-up
2648970	80-84 years	83 years	83	1911	September	1994	White	Female	Ascending Colon	C18.2-Ascending colon	182	Ascending Colon	White	Non-Spanish-Hispanic-Latino	Non-Hispanic White	White	Widowed	Blank(s)	9	Cerebrovascular Diseases	Alive or dead of other cause	Dead (attributable to causes other than this cancer dx)	Complete dates are available and there are more than 0 days of survival	Cerebrovascular Diseases	Dead	Active follow-up
2649104	85+ years	85+ years	90	1902	July	1993	White	Male	Prostate	C61.9-Prostate gland	619	Prostate	White	Non-Spanish-Hispanic-Latino	Non-Hispanic White	White	Unknown	Blank(s)	23	Cerebrovascular Diseases	Alive or dead of other cause	Dead (attributable to causes other than this cancer dx)	Complete dates are available and there are more than 0 days of survival	Cerebrovascular Diseases	Dead	Active follow-up
2649264	55-59 years	57 years	57	1938	December	1995	White	Female	Breast	C50.4-Upper-outer quadrant of breast	504	Female Breast	White	Non-Spanish-Hispanic-Latino	Non-Hispanic White	White	Widowed	Blank(s)	145	Cerebrovascular Diseases	Alive or dead of other cause	Dead (attributable to causes other than this cancer dx)	Complete dates are available and there are more than 0 days of survival	Cerebrovascular Diseases	Dead	Active follow-up
2649264	65-69 years	68 years	68	1938	July	2007	White	Female	Lung and Bronchus	C34.1-Upper lobe, lung	341	Lung and Bronchus	White	Non-Spanish-Hispanic-Latino	Non-Hispanic White	White	Widowed	Insured	6	Cerebrovascular Diseases	N/A not first tumor	N/A not first tumor	Complete dates are available and there are more than 0 days of survival	Cerebrovascular Diseases	Dead	Active follow-up
2649276	75-79 years	77 years	77	1917	December	1994	White	Female	Lung and Bronchus	C34.1-Upper lobe, lung	341	Lung and Bronchus	White	Non-Spanish-Hispanic-Latino	Non-Hispanic White	White	Widowed	Blank(s)	9	Cerebrovascular Diseases	Alive or dead of other cause	Dead (attributable to causes other than this cancer dx)	Complete dates are available and there are more than 0 days of survival	Cerebrovascular Diseases	Dead	Active follow-up
2649396	70-74 years	72 years	72	1920	February	1993	Black	Male	Prostate	C61.9-Prostate gland	619	Prostate	Black	Non-Spanish-Hispanic-Latino	Non-Hispanic Black	Black	Divorced	Blank(s)	267	Cerebrovascular Diseases	Alive or dead of other cause	Dead (attributable to causes other than this cancer dx)	Incomplete dates are available and there cannot be zero days of follow-up	Cerebrovascular Diseases	Dead	Active follow-up
2649422	70-74 years	72 years	72	1921	December	1993	White	Male	Prostate	C61.9-Prostate gland	619	Prostate	White	Non-Spanish-Hispanic-Latino	Non-Hispanic White	White	Married (including common law)	Blank(s)	45	Cerebrovascular Diseases	Alive or dead of other cause	Dead (attributable to causes other than this cancer dx)	Complete dates are available and there are more than 0 days of survival	Cerebrovascular Diseases	Dead	Active follow-up
2649706	60-64 years	64 years	64	1927	September	1992	White	Female	Larynx	C32.1-Supraglottis	321	Larynx	White	Non-Spanish-Hispanic-Latino	Non-Hispanic White	White	Widowed	Blank(s)	4	Cerebrovascular Diseases	Alive or dead of other cause	Dead (attributable to causes other than this cancer dx)	Complete dates are available and there are more than 0 days of survival	Cerebrovascular Diseases	Dead	Active follow-up
2649707	65-69 years	65 years	65	1929	October	1994	White	Male	Thyroid	C73.9-Thyroid gland	739	Thyroid	White	Non-Spanish-Hispanic-Latino	Non-Hispanic White	White	Single (never married)	Blank(s)	2	Cerebrovascular Diseases	Alive or dead of other cause	Dead (attributable to causes other than this cancer dx)	Complete dates are available and there are more than 0 days of survival	Cerebrovascular Diseases	Dead	Active follow-up
2649745	70-74 years	71 years	71	1923	January	1995	White	Male	Urinary Bladder	C67.2-Lateral wall of bladder	672	Urinary Bladder	White	Non-Spanish-Hispanic-Latino	Non-Hispanic White	White	Married (including common law)	Blank(s)	45	Cerebrovascular Diseases	Alive or dead of other cause	Dead (attributable to causes other than this cancer dx)	Complete dates are available and there are more than 0 days of survival	Cerebrovascular Diseases	Dead	Active follow-up
2649790	70-74 years	71 years	71	1921	April	1993	White	Female	Breast	C50.4-Upper-outer quadrant of breast	504	Female Breast	White	Non-Spanish-Hispanic-Latino	Non-Hispanic White	White	Married (including common law)	Blank(s)	247	Cerebrovascular Diseases	Alive or dead of other cause	Dead (attributable to causes other than this cancer dx)	Complete dates are available and there are more than 0 days of survival	Cerebrovascular Diseases	Dead	Active follow-up
2649811	75-79 years	76 years	76	1917	November	1993	White	Male	Prostate	C61.9-Prostate gland	619	Prostate	White	Non-Spanish-Hispanic-Latino	Non-Hispanic White	White	Married (including common law)	Blank(s)	84	Cerebrovascular Diseases	Alive or dead of other cause	Dead (attributable to causes other than this cancer dx)	Complete dates are available and there are more than 0 days of survival	Cerebrovascular Diseases	Dead	Active follow-up
2649825	85+ years	85+ years	87	1906	July	1994	White	Male	Penis	C60.9-Penis, NOS	609	Penis	White	Non-Spanish-Hispanic-Latino	Non-Hispanic White	White	Married (including common law)	Blank(s)	6	Cerebrovascular Diseases	Alive or dead of other cause	Dead (attributable to causes other than this cancer dx)	Complete dates are available and there are more than 0 days of survival	Cerebrovascular Diseases	Dead	Active follow-up
2649828	80-84 years	83 years	83	1909	March	1992	Black	Female	Sigmoid Colon	C18.7-Sigmoid colon	187	Sigmoid Colon	Black	Non-Spanish-Hispanic-Latino	Non-Hispanic Black	Black	Widowed	Blank(s)	148	Cerebrovascular Diseases	Alive or dead of other cause	Dead (attributable to causes other than this cancer dx)	Complete dates are available and there are more than 0 days of survival	Cerebrovascular Diseases	Dead	Active follow-up
2649850	80-84 years	80 years	80	1913	November	1993	White	Female	Gum and Other Mouth	C06.0-Cheek mucosa	60	Gum and Other Mouth	White	Non-Spanish-Hispanic-Latino	Non-Hispanic White	White	Married (including common law)	Blank(s)	115	Cerebrovascular Diseases	Alive or dead of other cause	Dead (attributable to causes other than this cancer dx)	Complete dates are available and there are more than 0 days of survival	Cerebrovascular Diseases	Dead	Active follow-up
2649996	85+ years	85+ years	85	1908	September	1994	White	Female	Cecum	C18.0-Cecum	180	Cecum	White	Non-Spanish-Hispanic-Latino	Non-Hispanic White	White	Widowed	Blank(s)	38	Cerebrovascular Diseases	Alive or dead of other cause	Dead (attributable to causes other than this cancer dx)	Complete dates are available and there are more than 0 days of survival	Cerebrovascular Diseases	Dead	Active follow-up
2650081	75-79 years	75 years	75	1918	November	1993	Other (American Indian/AK Native, Asian/Pacific Islander)	Female	Cecum	C18.0-Cecum	180	Cecum	Asian or Pacific Islander	Non-Spanish-Hispanic-Latino	Non-Hispanic Asian or Pacific Islander	Other Asian (1991+)	Widowed	Blank(s)	157	Cerebrovascular Diseases	Alive or dead of other cause	Dead (attributable to causes other than this cancer dx)	Complete dates are available and there are more than 0 days of survival	Cerebrovascular Diseases	Dead	Active follow-up
2650142	70-74 years	73 years	73	1920	September	1994	White	Female	Breast	C50.4-Upper-outer quadrant of breast	504	Female Breast	White	Non-Spanish-Hispanic-Latino	Non-Hispanic White	White	Widowed	Blank(s)	79	Cerebrovascular Diseases	Alive or dead of other cause	Dead (attributable to causes other than this cancer dx)	Complete dates are available and there are more than 0 days of survival	Cerebrovascular Diseases	Dead	Active follow-up
2650156	60-64 years	61 years	61	1933	February	1995	White	Male	Prostate	C61.9-Prostate gland	619	Prostate	White	Non-Spanish-Hispanic-Latino	Non-Hispanic White	White	Single (never married)	Blank(s)	216	Cerebrovascular Diseases	Alive or dead of other cause	Dead (attributable to causes other than this cancer dx)	Complete dates are available and there are more than 0 days of survival	Cerebrovascular Diseases	Dead	Active follow-up
2650213	65-69 years	68 years	68	1924	July	1993	Other (American Indian/AK Native, Asian/Pacific Islander)	Female	Lung and Bronchus	C34.9-Lung, NOS	349	Lung and Bronchus	Asian or Pacific Islander	Non-Spanish-Hispanic-Latino	Non-Hispanic Asian or Pacific Islander	Chinese	Widowed	Blank(s)	28	Cerebrovascular Diseases	Alive or dead of other cause	Dead (attributable to causes other than this cancer dx)	Complete dates are available and there are more than 0 days of survival	Cerebrovascular Diseases	Dead	Active follow-up
2650240	50-54 years	53 years	53	1938	June	1992	White	Female	Stomach	C16.9-Stomach, NOS	169	Stomach	White	Non-Spanish-Hispanic-Latino	Non-Hispanic White	White	Single (never married)	Blank(s)	123	Cerebrovascular Diseases	Alive or dead of other cause	Dead (attributable to causes other than this cancer dx)	Complete dates are available and there are more than 0 days of survival	Cerebrovascular Diseases	Dead	Active follow-up
2650362	80-84 years	80 years	80	1913	July	1993	Black	Female	Breast	C50.8-Overlapping lesion of breast	508	Female Breast	Black	Non-Spanish-Hispanic-Latino	Non-Hispanic Black	Black	Widowed	Blank(s)	26	Cerebrovascular Diseases	Alive or dead of other cause	Dead (attributable to causes other than this cancer dx)	Complete dates are available and there are more than 0 days of survival	Cerebrovascular Diseases	Dead	Active follow-up
2650402	70-74 years	70 years	70	1922	March	1993	White	Male	Prostate	C61.9-Prostate gland	619	Prostate	White	Non-Spanish-Hispanic-Latino	Non-Hispanic White	White	Widowed	Blank(s)	145	Cerebrovascular Diseases	Alive or dead of other cause	Dead (attributable to causes other than this cancer dx)	Complete dates are available and there are more than 0 days of survival	Cerebrovascular Diseases	Dead	Active follow-up
2650558	75-79 years	76 years	76	1916	December	1992	White	Female	Lung and Bronchus	C34.1-Upper lobe, lung	341	Lung and Bronchus	White	Non-Spanish-Hispanic-Latino	Non-Hispanic White	White	Widowed	Blank(s)	29	Cerebrovascular Diseases	Alive or dead of other cause	Dead (attributable to causes other than this cancer dx)	Complete dates are available and there are more than 0 days of survival	Cerebrovascular Diseases	Dead	Active follow-up
2650563	80-84 years	80 years	80	1913	April	1994	Black	Female	Urinary Bladder	C67.4-Posterior wall of bladder	674	Urinary Bladder	Black	Non-Spanish-Hispanic-Latino	Non-Hispanic Black	Black	Widowed	Blank(s)	34	Cerebrovascular Diseases	Alive or dead of other cause	Dead (attributable to causes other than this cancer dx)	Complete dates are available and there are more than 0 days of survival	Cerebrovascular Diseases	Dead	Active follow-up
2650585	65-69 years	69 years	69	1924	September	1993	White	Male	Prostate	C61.9-Prostate gland	619	Prostate	White	Non-Spanish-Hispanic-Latino	Non-Hispanic White	White	Married (including common law)	Blank(s)	17	Cerebrovascular Diseases	Alive or dead of other cause	Dead (attributable to causes other than this cancer dx)	Complete dates are available and there are more than 0 days of survival	Cerebrovascular Diseases	Dead	Active follow-up
2650596	65-69 years	69 years	69	1924	November	1993	White	Female	NHL - Extranodal	C73.9-Thyroid gland	739	NHL - Extranodal	White	Non-Spanish-Hispanic-Latino	Non-Hispanic White	White	Married (including common law)	Blank(s)	120	Cerebrovascular Diseases	Alive or dead of other cause	Dead (attributable to causes other than this cancer dx)	Complete dates are available and there are more than 0 days of survival	Cerebrovascular Diseases	Dead	Active follow-up
2650692	75-79 years	78 years	78	1915	November	1993	Black	Male	Prostate	C61.9-Prostate gland	619	Prostate	Black	Non-Spanish-Hispanic-Latino	Non-Hispanic Black	Black	Unknown	Blank(s)	89	Cerebrovascular Diseases	Alive or dead of other cause	Dead (attributable to causes other than this cancer dx)	Complete dates are available and there are more than 0 days of survival	Cerebrovascular Diseases	Dead	Active follow-up
2650728	80-84 years	84 years	84	1909	July	1993	White	Male	Prostate	C61.9-Prostate gland	619	Prostate	White	Non-Spanish-Hispanic-Latino	Non-Hispanic White	White	Unknown	Blank(s)	12	Cerebrovascular Diseases	Alive or dead of other cause	Dead (attributable to causes other than this cancer dx)	Complete dates are available and there are more than 0 days of survival	Cerebrovascular Diseases	Dead	Active follow-up
2650831	80-84 years	81 years	81	1911	September	1992	Other (American Indian/AK Native, Asian/Pacific Islander)	Male	Cecum	C18.0-Cecum	180	Cecum	Asian or Pacific Islander	Non-Spanish-Hispanic-Latino	Non-Hispanic Asian or Pacific Islander	Filipino	Married (including common law)	Blank(s)	82	Cerebrovascular Diseases	Alive or dead of other cause	Dead (attributable to causes other than this cancer dx)	Complete dates are available and there are more than 0 days of survival	Cerebrovascular Diseases	Dead	Active follow-up
2650847	85+ years	85+ years	89	1902	January	1992	White	Male	Lung and Bronchus	C34.9-Lung, NOS	349	Lung and Bronchus	White	Non-Spanish-Hispanic-Latino	Non-Hispanic White	White	Married (including common law)	Blank(s)	9	Cerebrovascular Diseases	Alive or dead of other cause	Dead (attributable to causes other than this cancer dx)	Complete dates are available and there are more than 0 days of survival	Cerebrovascular Diseases	Dead	Active follow-up
2650871	70-74 years	74 years	74	1917	May	1992	White	Male	Prostate	C61.9-Prostate gland	619	Prostate	White	Non-Spanish-Hispanic-Latino	Non-Hispanic White	White	Married (including common law)	Blank(s)	243	Cerebrovascular Diseases	Alive or dead of other cause	Dead (attributable to causes other than this cancer dx)	Incomplete dates are available and there cannot be zero days of follow-up	Cerebrovascular Diseases	Dead	Active follow-up
2650892	55-59 years	58 years	58	1935	January	1994	Black	Male	Liver	C22.0-Liver	220	Liver	Black	Non-Spanish-Hispanic-Latino	Non-Hispanic Black	Black	Divorced	Blank(s)	51	Cerebrovascular Diseases	Alive or dead of other cause	Dead (attributable to causes other than this cancer dx)	Incomplete dates are available and there cannot be zero days of follow-up	Cerebrovascular Diseases	Dead	Active follow-up
2650915	75-79 years	75 years	75	1918	October	1993	White	Female	Soft Tissue including Heart	C49.1-Conn, subcutaneous, other soft tis: upr limb, shoulder	491	Soft Tissue including Heart	White	Non-Spanish-Hispanic-Latino	Non-Hispanic White	White	Widowed	Blank(s)	224	Cerebrovascular Diseases	Alive or dead of other cause	Dead (attributable to causes other than this cancer dx)	Complete dates are available and there are more than 0 days of survival	Cerebrovascular Diseases	Dead	Active follow-up
2650927	80-84 years	84 years	84	1908	August	1993	White	Male	Melanoma of the Skin	C44.6-Skin of upper limb and shoulder	446	Melanoma of the Skin	White	Non-Spanish-Hispanic-Latino	Non-Hispanic White	White	Married (including common law)	Blank(s)	1	Cerebrovascular Diseases	Alive or dead of other cause	Dead (attributable to causes other than this cancer dx)	Incomplete dates are available and there cannot be zero days of follow-up	Cerebrovascular Diseases	Dead	Active follow-up
2650983	75-79 years	75 years	75	1917	December	1992	White	Female	Kidney and Renal Pelvis	C64.9-Kidney, NOS	649	Kidney	White	Spanish-Hispanic-Latino	Hispanic (All Races)	White	Widowed	Blank(s)	54	Cerebrovascular Diseases	Alive or dead of other cause	Dead (attributable to causes other than this cancer dx)	Complete dates are available and there are more than 0 days of survival	Cerebrovascular Diseases	Dead	Active follow-up
2651009	85+ years	85+ years	93	1900	November	1993	White	Female	Breast	C50.4-Upper-outer quadrant of breast	504	Female Breast	White	Non-Spanish-Hispanic-Latino	Non-Hispanic White	White	Widowed	Blank(s)	48	Cerebrovascular Diseases	Alive or dead of other cause	Dead (attributable to causes other than this cancer dx)	Complete dates are available and there are more than 0 days of survival	Cerebrovascular Diseases	Dead	Active follow-up
2651009	85+ years	85+ years	93	1900	November	1993	White	Female	Breast	C50.2-Upper-inner quadrant of breast	502	Female Breast	White	Non-Spanish-Hispanic-Latino	Non-Hispanic White	White	Widowed	Blank(s)	48	Cerebrovascular Diseases	N/A not first tumor	N/A not first tumor	Complete dates are available and there are more than 0 days of survival	Cerebrovascular Diseases	Dead	Active follow-up
2651022	80-84 years	80 years	80	1912	June	1992	White	Female	Miscellaneous	C80.9-Unknown primary site	809	Miscellaneous	White	Non-Spanish-Hispanic-Latino	Non-Hispanic White	White	Unknown	Blank(s)	0	Cerebrovascular Diseases	Alive or dead of other cause	Dead (attributable to causes other than this cancer dx)	Complete dates are available and there are more than 0 days of survival	Cerebrovascular Diseases	Dead	Active follow-up
2651031	55-59 years	57 years	57	1937	May	1994	Black	Male	Prostate	C61.9-Prostate gland	619	Prostate	Black	Non-Spanish-Hispanic-Latino	Non-Hispanic Black	Black	Married (including common law)	Blank(s)	143	Cerebrovascular Diseases	Alive or dead of other cause	Dead (attributable to causes other than this cancer dx)	Complete dates are available and there are more than 0 days of survival	Cerebrovascular Diseases	Dead	Active follow-up
2651146	85+ years	85+ years	89	1904	Blank(s)	1993	White	Female	Aleukemic, Subleukemic and NOS	C42.1-Bone marrow	421	Aleukemic, Subleukemic and NOS	White	Non-Spanish-Hispanic-Latino	Non-Hispanic White	White	Widowed	Blank(s)	28	Cerebrovascular Diseases	Alive or dead of other cause	Dead (attributable to causes other than this cancer dx)	Incomplete dates are available and there cannot be zero days of follow-up	Cerebrovascular Diseases	Dead	Active follow-up
2651195	75-79 years	76 years	76	1918	May	1995	White	Male	Lung and Bronchus	C34.8-Overlapping lesion of lung	348	Lung and Bronchus	White	Non-Spanish-Hispanic-Latino	Non-Hispanic White	White	Divorced	Blank(s)	151	Cerebrovascular Diseases	Alive or dead of other cause	Dead (attributable to causes other than this cancer dx)	Complete dates are available and there are more than 0 days of survival	Cerebrovascular Diseases	Dead	Active follow-up
2651195	80-84 years	83 years	83	1918	Blank(s)	2001	White	Male	Lung and Bronchus	C34.1-Upper lobe, lung	341	Lung and Bronchus	White	Non-Spanish-Hispanic-Latino	Non-Hispanic White	White	Single (never married)	Blank(s)	77	Cerebrovascular Diseases	N/A not first tumor	N/A not first tumor	Incomplete dates are available and there cannot be zero days of follow-up	Cerebrovascular Diseases	Dead	Active follow-up
2651253	70-74 years	73 years	73	1922	October	1995	White	Female	Breast	C50.2-Upper-inner quadrant of breast	502	Female Breast	White	Non-Spanish-Hispanic-Latino	Non-Hispanic White	White	Widowed	Blank(s)	174	Cerebrovascular Diseases	Alive or dead of other cause	Dead (attributable to causes other than this cancer dx)	Complete dates are available and there are more than 0 days of survival	Cerebrovascular Diseases	Dead	Active follow-up
2651334	70-74 years	74 years	74	1919	June	1994	White	Female	Breast	C50.5-Lower-outer quadrant of breast	505	Female Breast	White	Non-Spanish-Hispanic-Latino	Non-Hispanic White	White	Married (including common law)	Blank(s)	41	Cerebrovascular Diseases	Alive or dead of other cause	Dead (attributable to causes other than this cancer dx)	Complete dates are available and there are more than 0 days of survival	Cerebrovascular Diseases	Dead	Active follow-up
2651367	55-59 years	58 years	58	1935	January	1994	White	Male	Sigmoid Colon	C18.7-Sigmoid colon	187	Sigmoid Colon	White	Non-Spanish-Hispanic-Latino	Non-Hispanic White	White	Married (including common law)	Blank(s)	4	Cerebrovascular Diseases	Alive or dead of other cause	Dead (attributable to causes other than this cancer dx)	Complete dates are available and there are more than 0 days of survival	Cerebrovascular Diseases	Dead	Active follow-up
2651402	65-69 years	69 years	69	1922	April	1992	White	Male	Prostate	C61.9-Prostate gland	619	Prostate	White	Non-Spanish-Hispanic-Latino	Non-Hispanic White	White	Married (including common law)	Blank(s)	249	Cerebrovascular Diseases	Alive or dead of other cause	Dead (attributable to causes other than this cancer dx)	Complete dates are available and there are more than 0 days of survival	Cerebrovascular Diseases	Dead	Active follow-up
2651421	75-79 years	78 years	78	1915	August	1993	White	Male	Prostate	C61.9-Prostate gland	619	Prostate	White	Non-Spanish-Hispanic-Latino	Non-Hispanic White	White	Unknown	Blank(s)	157	Cerebrovascular Diseases	Alive or dead of other cause	Dead (attributable to causes other than this cancer dx)	Complete dates are available and there are more than 0 days of survival	Cerebrovascular Diseases	Dead	Active follow-up
2651479	75-79 years	79 years	79	1913	March	1993	Other (American Indian/AK Native, Asian/Pacific Islander)	Female	Ascending Colon	C18.2-Ascending colon	182	Ascending Colon	Asian or Pacific Islander	Non-Spanish-Hispanic-Latino	Non-Hispanic Asian or Pacific Islander	Japanese	Divorced	Blank(s)	159	Cerebrovascular Diseases	Alive or dead of other cause	Dead (attributable to causes other than this cancer dx)	Complete dates are available and there are more than 0 days of survival	Cerebrovascular Diseases	Dead	Active follow-up
2651646	45-49 years	45 years	45	1946	July	1992	Other (American Indian/AK Native, Asian/Pacific Islander)	Female	Corpus Uteri	C54.1-Endometrium	541	Corpus Uteri	Asian or Pacific Islander	Non-Spanish-Hispanic-Latino	Non-Hispanic Asian or Pacific Islander	Filipino	Married (including common law)	Blank(s)	60	Cerebrovascular Diseases	N/A not first tumor	N/A not first tumor	Complete dates are available and there are more than 0 days of survival	Cerebrovascular Diseases	Dead	Active follow-up
2651698	70-74 years	73 years	73	1921	February	1995	Black	Male	Prostate	C61.9-Prostate gland	619	Prostate	Black	Non-Spanish-Hispanic-Latino	Non-Hispanic Black	Black	Divorced	Blank(s)	71	Cerebrovascular Diseases	Alive or dead of other cause	Dead (attributable to causes other than this cancer dx)	Incomplete dates are available and there cannot be zero days of follow-up	Cerebrovascular Diseases	Dead	Active follow-up
2651799	55-59 years	56 years	56	1935	September	1992	White	Male	Larynx	C32.1-Supraglottis	321	Larynx	White	Non-Spanish-Hispanic-Latino	Non-Hispanic White	White	Married (including common law)	Blank(s)	0	Cerebrovascular Diseases	Alive or dead of other cause	Dead (attributable to causes other than this cancer dx)	Complete dates are available and there are more than 0 days of survival	Cerebrovascular Diseases	Dead	Active follow-up
2651865	60-64 years	63 years	63	1930	November	1993	White	Female	Breast	C50.5-Lower-outer quadrant of breast	505	Female Breast	White	Non-Spanish-Hispanic-Latino	Non-Hispanic White	White	Single (never married)	Blank(s)	132	Cerebrovascular Diseases	Alive or dead of other cause	Dead (attributable to causes other than this cancer dx)	Complete dates are available and there are more than 0 days of survival	Cerebrovascular Diseases	Dead	Active follow-up
2651986	75-79 years	79 years	79	1914	September	1993	White	Male	Prostate	C61.9-Prostate gland	619	Prostate	White	Non-Spanish-Hispanic-Latino	Non-Hispanic White	White	Widowed	Blank(s)	52	Cerebrovascular Diseases	Alive or dead of other cause	Dead (attributable to causes other than this cancer dx)	Complete dates are available and there are more than 0 days of survival	Cerebrovascular Diseases	Dead	Active follow-up
2652121	75-79 years	78 years	78	1916	September	1994	White	Male	Prostate	C61.9-Prostate gland	619	Prostate	White	Non-Spanish-Hispanic-Latino	Non-Hispanic White	White	Married (including common law)	Blank(s)	81	Cerebrovascular Diseases	Alive or dead of other cause	Dead (attributable to causes other than this cancer dx)	Incomplete dates are available and there cannot be zero days of follow-up	Cerebrovascular Diseases	Dead	Active follow-up
2652242	80-84 years	80 years	80	1913	June	1994	White	Female	Splenic Flexure	C18.5-Splenic flexure of colon	185	Splenic Flexure	White	Non-Spanish-Hispanic-Latino	Non-Hispanic White	White	Widowed	Blank(s)	190	Cerebrovascular Diseases	Alive or dead of other cause	Dead (attributable to causes other than this cancer dx)	Complete dates are available and there are more than 0 days of survival	Cerebrovascular Diseases	Dead	Active follow-up
[truncated: 79,564 more rows]

## Sheet: Source Data 2
	1973-2015	1973-2015	1973-2015	1973	1973	1973	1974	1974	1974	1975	1975	1975	1976	1976	1976	1977	1977	1977	1978	1978	1978	1979	1979	1979	1980	1980	1980	1981	1981	1981	1982	1982	1982	1983	1983	1983	1984	1984	1984	1985	1985	1985	1986	1986	1986	1987	1987	1987	1988
[truncated: 104 more rows]
[truncated: 85 more columns]

[truncated: 3 more sheets: Source Data 3, Source Data 4, Source Data 5]
